# Supplementary material for: Mass‐spectrometry analysis of the human pineal proteome during night and day and in autism
Source: J Pineal Res. 2021 Jan 11;70(3):e12713. doi: 10.1111/jpi.12713 (PMC8047921; doi:10.1111/jpi.12713)
Supplement: Supplementary file 9 — Table S1 [file JPI-70-e12713-s008.xlsx]

## Sheet: Feuil1
	18 controls									Controls	ASD	Total
	code	age	sex	TOD	PMI	COD	status		Day (7am - 18pm)	9	3	12
	Maryland 1076	17	M	15H	19	ruptured aneurysm	CTR		Night (18pm - 7 am)	8	4	12
	Maryland 1861	54	M	13H	19	cardiovascular disease	CTR		Total	18*	7	24*
	Maryland 4592	38	M	19H	14	cardiac arrhytmia	CTR
	Maryland 1297	15	M	17H	16	accident (car)	CTR		*One pineal gland control without « time of death »
	Maryland 1104	35	M	23H	12	accident (car)	CTR
	Maryland 1037	19	M	23H	11	narcotic intoxication	CTR		TOD: time of death
	Maryland 5089	89	M	19H30	14	pulmonary embolism	CTR		PMI: post-mortem interval
	Maryland 4599	23	M	15H	18	cardiac arrhytmia	CTR		COD: cause of death
	Maryland 5242	15	M	23H30	9	cardiac arrhytmia	CTR
	Maryland 1279	17	F	15H30	19	multiple injuries	CTR
	Frankfurt 319	51	M	08H			CTR
	Frankfurt 268	22	M	10H			CTR
	Frankfurt 308	43	M	16H			CTR
	Frankfurt 276	60	M				CTR
	Frankfurt 313	54	M	17H			CTR
	Frankfurt 280	42	M	night			CTR
	Frankfurt 320	58	M	06H30			CTR
	Frankfurt 301	71	M	02H			CTR
	7 ASD
	code	age	sex	TOD	PMI	COD	status
	Harvard 7680/AN04057 ASD	73	M	16H50	16		ASD
	Maryland 144	10	M	13H	22	drowning	ASD
	Maryland 5023	45	M	13H	19	HASCVD	ASD
	Maryland 5176	22	M	18H	18	subdural hemorrhage	ASD
	Harvard 7723/AN11931	39	F	22H50	33	epilepsy/pneumonia	ASD
	Harvard 7806/AN09604	84	M	18H	26		ASD
	Harvard 7886/AN16096	50	M	18H55	23		ASD
