# Supplementary material for: Mass‐spectrometry analysis of the human pineal proteome during night and day and in autism
Source: J Pineal Res. 2021 Jan 11;70(3):e12713. doi: 10.1111/jpi.12713 (PMC8047921; doi:10.1111/jpi.12713)
Supplement: Supplementary file 10 — Table S2 [file JPI-70-e12713-s002.xlsx]

## Sheet: LFQ_Median_Bootstrap+CI_Z-score
Majority protein IDs	Gene names	Median	CI_low	CI_high	Z-score	Type
P08670;B0YJC4	VIM	35.2716	35.2716	35.2716	2.09875	High
P14136;P14136-3;P14136-2;K7EKH9	GFAP	35.1025	35.1025	35.1025	2.05532	High
P68871;F8W6P5	HBB	34.9033	34.9033	34.9033	2.00416	High
P12277;G3V4N7	CKB	34.8149	34.8149	34.8149	1.98145	Medium
P09104;B7Z2X9;F5H0C8	ENO2	34.4841	34.4841	34.4841	1.8965	Medium
P07196	NEFL	34.4001	34.4001	34.4001	1.87492	Medium
P00558;B7Z7A9;E7ERH5	PGK1	34.2153	34.2153	34.2153	1.82747	Medium
P07195;A8MW50;C9J7H8	LDHB	34.1627	34.1627	34.1627	1.81397	Medium
P46821	MAP1B	34.1442	34.1442	34.1442	1.80921	Medium
P06576;F8VPV9;H0YH81;F8W079	ATP5B	34.129	34.129	34.129	1.8053	Medium
P29401;P29401-2;B4E022	TKT	34.0764	34.0764	34.0764	1.79179	Medium
P53396;P53396-2;B4E3P0	ACLY	34.0647	34.0647	34.0647	1.7888	Medium
P25705;P25705-2;K7ENP3;K7EK77	ATP5A1	33.9385	33.9385	33.9385	1.75637	Medium
P30041	PRDX6	33.6547	33.6547	33.6547	1.6835	Medium
P09211;A8MX94	GSTP1	33.6235	33.6235	33.6235	1.67549	Medium
Q16352	INA	33.607	33.607	33.607	1.67123	Medium
P08758;D6RBL5;D6RBE9;E9PHT9	ANXA5	33.4796	33.4796	33.4796	1.63853	Medium
P10809	HSPD1	33.3912	33.3912	33.3912	1.61582	Medium
P12036;P12036-2	NEFH	33.3736	33.3736	33.3736	1.61131	Medium
P32119;A6NIW5	PRDX2	33.365	33.365	33.365	1.60908	Medium
P62258;P62258-2	YWHAE	33.3224	33.3224	33.3224	1.59814	Medium
P69905	HBA1	33.2122	33.2122	33.2122	1.56984	Medium
P11021	HSPA5	33.199	33.199	33.199	1.56646	Medium
P14625	HSP90B1	33.1901	33.1901	33.1901	1.56417	Medium
P30086	PEBP1	33.1526	33.1526	33.1526	1.55454	Medium
P04075;J3KPS3;P04075-2;H3BQN4;H3BPS8;H3BUH7;H3BR04	ALDOA	33.1497	33.1497	33.1497	1.55378	Medium
Q01082;Q01082-2;Q01082-3	SPTBN1	33.1346	33.1346	33.1346	1.54991	Medium
Q00610-2;Q00610	CLTC	33.0675	33.0675	33.0675	1.53267	Medium
P06396-2;F5H1A8;P06396-3;P06396;Q5T0H9	GSN	33.0538	33.0538	33.0538	1.52917	Medium
P07900;P07900-2;Q86U12	HSP90AA1	33.0393	33.0393	33.0393	1.52545	Medium
P06744;P06744-2;K7EQ48	GPI	33.0322	33.0322	33.0322	1.52361	Medium
P60174-1;P60174;P60174-4	TPI1	33.0059	33.0059	33.0059	1.51686	Medium
P63104;E7EX29;B0AZS6;P63104-2;B7Z2E6;H0YB80	YWHAZ	33.0055	33.0055	33.0055	1.51676	Medium
B7Z1R5;P38606	ATP6V1A	32.9379	32.9379	32.9379	1.4994	Medium
P00338;P00338-3;P00338-5;P00338-2;P00338-4;F5GXY2;F5GYU2	LDHA	32.9306	32.9306	32.9306	1.49751	Medium
G5EA52;P30101	PDIA3	32.9217	32.9217	32.9217	1.49523	Medium
P40925;P40925-3;B9A041;P40925-2;B8ZZ51	MDH1	32.8846	32.8846	32.8846	1.48571	Medium
P02787;J3KN47	TF	32.8327	32.8327	32.8327	1.47238	Medium
P18669	PGAM1	32.8161	32.8161	32.8161	1.46811	Medium
P35243;J3QL94	RCVRN	32.7854	32.7854	32.7854	1.46024	Medium
Q06830	PRDX1	32.7728	32.7728	32.7728	1.457	Medium
P35573;P35573-2;P35573-3	AGL	32.7667	32.7667	32.7667	1.45542	Medium
Q99798;A2A274	ACO2	32.7045	32.7045	32.7045	1.43946	Medium
P01009;P01009-2;P01009-3	SERPINA1	32.6775	32.6775	32.6775	1.43252	Medium
P55072	VCP	32.6695	32.6695	32.6695	1.43046	Medium
P11142;E9PKE3;P11142-2;E9PNE6;E9PN89	HSPA8	32.6378	32.6378	32.6378	1.42231	Medium
P04271	S100B	32.6028	32.6028	32.6028	1.41333	Medium
P17174;B7Z7E9	GOT1	32.6003	32.6003	32.6003	1.41269	Medium
Q96CN7	ISOC1	32.5978	32.5978	32.5978	1.41205	Medium
Q99497;K7ELW0;K7EN27	PARK7	32.5963	32.5963	32.5963	1.41167	Medium
P27824;B4DGP8;B4E2T8	CANX	32.5835	32.5835	32.5835	1.40837	Medium
Q14195-2;Q14195	DPYSL3	32.5574	32.5574	32.5574	1.40166	Medium
P62937;F8WE65;C9J5S7;Q567Q0	PPIA	32.5519	32.5519	32.5519	1.40025	Medium
P07355;P07355-2;H0YN42;H0YMD0;H0YMU9;H0YM50;A6NMY6;H0YKS4;H0YNP5	ANXA2;ANXA2P2	32.5457	32.5457	32.5457	1.39868	Medium
E9PLK3;P55786;B7Z463	NPEPPS	32.5288	32.5288	32.5288	1.39433	Medium
P62158;H0Y7A7;E7ETZ0;E7EMB3;M0QZ52;F8WBR5;G3V479;Q96HY3	CALM1;CALM2;CALM3	32.5199	32.5199	32.5199	1.39203	Medium
P21796;C9JI87	VDAC1	32.4554	32.4554	32.4554	1.37547	Medium
P13929;P13929-2;E5RGZ4;P13929-3	ENO3	32.4345	32.4345	32.4345	1.37012	Medium
P27797;K7EJB9	CALR	32.4279	32.4279	32.4279	1.36841	Medium
P12111-2;P12111;E9PCV6;E7ENL6;P12111-4;P12111-5;P12111-3	COL6A3	32.4026	32.4026	32.4026	1.36192	Medium
P07339;F8WD96;C9JH19;H7C469	CTSD	32.3751	32.3751	32.3751	1.35485	Medium
P08237;P08237-3;P08237-2	PFKM	32.3545	32.3545	32.3545	1.34956	Medium
P12956;B1AHC9;B1AHC8;F5H1I8	XRCC6	32.3394	32.3394	32.3394	1.34568	Medium
P08238	HSP90AB1	32.3258	32.3258	32.3258	1.34219	Medium
P07237;H7BZ94;F5H8J2;I3L312	P4HB	32.3237	32.3237	32.3237	1.34166	Medium
Q5T6W5;P61978-3;P61978;P61978-2;Q5T6W2	HNRNPK	32.3042	32.3042	32.3042	1.33664	Medium
Q96KP4;Q96KP4-2	CNDP2	32.2856	32.2856	32.2856	1.33186	Medium
P01024	C3	32.2785	32.2785	32.2785	1.33004	Medium
P13591-1;P13591;S4R389;P13591-4;P13591-3;S4R3Z6;R4GMN9;P13591-5;H7BYX6	NCAM1	32.2661	32.2661	32.2661	1.32686	Medium
P31150	GDI1	32.2511	32.2511	32.2511	1.32301	Medium
Q5VTE0;P68104	EEF1A1P5;EEF1A1	32.2051	32.2051	32.2051	1.31118	Medium
P21281	ATP6V1B2	32.2015	32.2015	32.2015	1.31026	Medium
P31323	PRKAR2B	32.1967	32.1967	32.1967	1.30903	Medium
P13010	XRCC5	32.1603	32.1603	32.1603	1.29969	Medium
P07197;E7ESP9;E7EMV2;P07197-2	NEFM	32.1305	32.1305	32.1305	1.29203	Medium
Q09666	AHNAK	32.1253	32.1253	32.1253	1.29069	Medium
P62805	HIST1H4A	32.1191	32.1191	32.1191	1.2891	Medium
P46597;P46597-3;P46597-2;I7HFW6	ASMT	32.0946	32.0946	32.0946	1.2828	Medium
P00367;B4DGN5;B3KV55;P49448	GLUD1;GLUD2	32.0454	32.0454	32.0454	1.27018	Medium
P13639	EEF2	32.0147	32.0147	32.0147	1.2623	Medium
P04083;Q5T3N1	ANXA1	32.0118	32.0118	32.0118	1.26155	Medium
P04406	GAPDH	32.0038	32.0038	32.0038	1.25948	Medium
O75083;D6RD66;O75083-3	WDR1	32	32	32	1.25851	Medium
E9PL22;Q9Y4L1;E9PJ21;B7Z909	HYOU1	31.9682	31.9682	31.9682	1.25035	Medium
Q15582;G8JLA8;H0Y8L3	TGFBI	31.9652	31.9652	31.9652	1.24958	Medium
J3QS39;J3QTR3;F5H6Q2;P62987;F5GYU3;F5H2Z3;F5H265;B4DV12;F5H388;P62979;F5H747;F5GXK7;J3QKN0;P0CG47;Q96C32;F5H041;P0CG48;M0R1V7;F5GZ39;M0R1M6;M0R2S1;J3QLP7;J3QRK5;J3QSA3	UBB;RPS27A;UBC;UBA52;UBBP4	31.9594	31.9594	31.9594	1.24808	Medium
P84077;P61204;F5H423;B7ZB63	ARF1;ARF3	31.958	31.958	31.958	1.24773	Medium
Q5JP53;P07437;Q5ST81;E9PBJ4	TUBB	31.9564	31.9564	31.9564	1.24732	Medium
P40926;G3XAL0;E9PDB2	MDH2	31.9548	31.9548	31.9548	1.2469	Medium
P27348	YWHAQ	31.9381	31.9381	31.9381	1.24262	Medium
Q14204	DYNC1H1	31.9165	31.9165	31.9165	1.23707	Medium
P00492	HPRT1	31.8993	31.8993	31.8993	1.23265	Medium
P22314	UBA1	31.893	31.893	31.893	1.23103	Medium
P00915;E5RHP7;E5RH81;E5RFE7;E5RIF9;E5RG43;H0YBE2	CA1	31.8893	31.8893	31.8893	1.23009	Medium
Q05639	EEF1A2	31.8792	31.8792	31.8792	1.2275	Medium
P30044-2;P30044;P30044-3;P30044-4	PRDX5	31.8248	31.8248	31.8248	1.21353	Medium
P01857	IGHG1	31.8147	31.8147	31.8147	1.21093	Medium
P06733	ENO1	31.8124	31.8124	31.8124	1.21034	Medium
P22626;P22626-2	HNRNPA2B1	31.8123	31.8123	31.8123	1.2103	Medium
Q86VP6;Q86VP6-2	CAND1	31.778	31.778	31.778	1.2015	Medium
M0R116;P13637;P13637-2;P13637-3	ATP1A3	31.7606	31.7606	31.7606	1.19703	Medium
B4DQJ8;P52209;F5H7U0	PGD	31.7555	31.7555	31.7555	1.19573	Medium
P20774;Q5TBF5	OGN	31.7549	31.7549	31.7549	1.19558	Medium
P28161;P28161-2;E9PHN6;F6XZQ7;E9PHN7;E9PLF1	GSTM2	31.7416	31.7416	31.7416	1.19214	Medium
P40939	HADHA	31.7124	31.7124	31.7124	1.18465	Medium
P11217;P11217-2	PYGM	31.7101	31.7101	31.7101	1.18405	Medium
P14618;P14618-3;H3BQ34	PKM	31.6719	31.6719	31.6719	1.17426	Medium
P15121;E9PCX2	AKR1B1	31.6684	31.6684	31.6684	1.17334	Medium
Q15019;Q15019-2;B5MCX3;H7C2Y0	SEPT2	31.6599	31.6599	31.6599	1.17116	Medium
P09651-3;F8W6I7;P09651-2;P09651;F8VZ49;F8VTQ5;Q32P51;F8W646	HNRNPA1;HNRNPA1L2	31.6371	31.6371	31.6371	1.16532	Medium
P09972;A8MVZ9;J3KSV6;J3QKP5;C9J8F3	ALDOC	31.6167	31.6167	31.6167	1.16006	Medium
P10745	RBP3	31.5823	31.5823	31.5823	1.15125	Medium
B4DJV2;O75390	CS	31.5756	31.5756	31.5756	1.14951	Medium
P00966	ASS1	31.5547	31.5547	31.5547	1.14416	Medium
P16152;B4DFK7;E9PQ63;A8MTM1	CBR1	31.5438	31.5438	31.5438	1.14134	Medium
E9PR44;P02511;E9PJL7;E9PNH7;E9PRA8	CRYAB	31.5406	31.5406	31.5406	1.14054	Medium
Q12765;Q12765-2;Q12765-3;C9K052	SCRN1	31.4799	31.4799	31.4799	1.12494	Medium
P08107;P08107-2;E7EP94	HSPA1A	31.4717	31.4717	31.4717	1.12283	Medium
P78371;P78371-2;F5GWF6;F8VQ14	CCT2	31.4451	31.4451	31.4451	1.116	Medium
Q15181;Q5SQT6	PPA1	31.4351	31.4351	31.4351	1.11343	Medium
P26038	MSN	31.433	31.433	31.433	1.11289	Medium
P40227;B4DPJ8;P40227-2	CCT6A	31.409	31.409	31.409	1.10673	Medium
J9JID7;Q03252	LMNB2	31.3889	31.3889	31.3889	1.10156	Medium
P10768;H7BZT7;U3KQT1	ESD	31.3773	31.3773	31.3773	1.09858	Medium
P45880-2;P45880;P45880-1;B4DKM5	VDAC2	31.3649	31.3649	31.3649	1.0954	Medium
P50395;E7EU23;P50395-2;Q5SX87	GDI2	31.3632	31.3632	31.3632	1.09497	Medium
B7Z254;Q15084;F8WA83;B5MCQ5;Q15084-2	PDIA6	31.3621	31.3621	31.3621	1.09468	Medium
P48047;H7C0C1	ATP5O	31.3363	31.3363	31.3363	1.08807	Medium
P04792;F8WE04	HSPB1	31.327	31.327	31.327	1.08568	Medium
Q12905	ILF2	31.3027	31.3027	31.3027	1.07944	Medium
P19367;P19367-4;P19367-2;P19367-3;E7ENR4	HK1	31.285	31.285	31.285	1.07488	Medium
P34932	HSPA4	31.2832	31.2832	31.2832	1.07442	Medium
P23526;P23526-2	AHCY	31.2793	31.2793	31.2793	1.07342	Medium
P23284	PPIB	31.2778	31.2778	31.2778	1.07303	Medium
Q16181-2;E7ES33;E7EPK1;Q16181;H0Y3Y4;H0YFF6;G3V1Q4	SEPT7	31.2728	31.2728	31.2728	1.07175	Medium
P17987;E7EQR6;F5H282;E7ERF2	TCP1	31.2656	31.2656	31.2656	1.0699	Medium
B4E2W0;P55084;F5GZQ3;B5MD38	HADHB	31.2604	31.2604	31.2604	1.06856	Medium
P61981	YWHAG	31.2561	31.2561	31.2561	1.06746	Medium
Q04760;Q04760-2	GLO1	31.2457	31.2457	31.2457	1.06478	Medium
P49419-2;P49419;F8VS02;P49419-4;P49419-3	ALDH7A1	31.2435	31.2435	31.2435	1.06422	Medium
P23528;E9PP50;G3V1A4;E9PK25;E9PQB7;E9PS23	CFL1	31.241	31.241	31.241	1.06358	Medium
Q9Y285;K7ER00;B4E363;K7EPH2;K7ER16	FARSA	31.2359	31.2359	31.2359	1.06226	Medium
P22695;H3BRG4;H3BSJ9	UQCRC2	31.2321	31.2321	31.2321	1.0613	Medium
Q13228;A6PVW9;Q13228-2;Q13228-3	SELENBP1	31.2277	31.2277	31.2277	1.06016	Medium
P02794;G3V192;G3V1D1	FTH1	31.2154	31.2154	31.2154	1.05701	Medium
Q12906;Q12906-7;Q12906-5;Q12906-4;Q12906-2;Q12906-6;Q12906-3	ILF3	31.2118	31.2118	31.2118	1.05608	Medium
P00387-2;P00387;P00387-3;B1AHF3	CYB5R3	31.2097	31.2097	31.2097	1.05554	Medium
P02792	FTL	31.2081	31.2081	31.2081	1.05512	Medium
P36543;P36543-3;P36543-2;C9J8H1	ATP6V1E1	31.1828	31.1828	31.1828	1.04863	Medium
P00505;E7ERW2	GOT2	31.1827	31.1827	31.1827	1.04861	Medium
H3BPB8;P34949;F5GX71;P34949-2;H3BPP3;H3BP57;H3BT48;H3BUZ9;H3BMZ9;H3BPM5	MPI	31.1797	31.1797	31.1797	1.04785	Medium
P00568;Q5T9B7;H0Y4J6	AK1	31.1676	31.1676	31.1676	1.04472	Medium
P38646	HSPA9	31.1671	31.1671	31.1671	1.04461	Medium
P49368;P49368-2;B4DUR8	CCT3	31.1663	31.1663	31.1663	1.0444	Medium
P30153;F5H3X9;B3KQV6	PPP2R1A	31.1591	31.1591	31.1591	1.04254	Medium
P07099	EPHX1	31.1541	31.1541	31.1541	1.04126	Medium
P23396;E9PL09;P23396-2;E9PPU1;F2Z2S8;H0YEU2;H0YCJ7	RPS3	31.1346	31.1346	31.1346	1.03626	Medium
P55060-3;P55060;P55060-4;B4DUC5	CSE1L	31.1239	31.1239	31.1239	1.0335	Medium
Q9Y2J8;B4DIU3;Q96DA7	PADI2	31.1233	31.1233	31.1233	1.03335	Medium
Q99832;Q99832-3;F5GZK5;Q99832-4;B7Z1C9	CCT7	31.1164	31.1164	31.1164	1.03157	Medium
P11137-3;P11137	MAP2	31.1129	31.1129	31.1129	1.03069	Medium
Q14914;Q14914-2	PTGR1	31.108	31.108	31.108	1.02944	Medium
P51149;C9J8S3;C9J4V0;C9J592;C9J4S4;C9IZZ0	RAB7A	31.0984	31.0984	31.0984	1.02696	Medium
P30740;B4DNT0	SERPINB1	31.0867	31.0867	31.0867	1.02396	Medium
P09936;D6RE83;D6R956;D6R974	UCHL1	31.0795	31.0795	31.0795	1.02211	Medium
P48643;B7ZAR1;E9PCA1;E7ENZ3;B4DYD8	CCT5	31.0715	31.0715	31.0715	1.02006	Medium
P49411	TUFM	31.032	31.032	31.032	1.0099	Medium
Q00839-2;Q00839	HNRNPU	31.0298	31.0298	31.0298	1.00935	Medium
P30040;F8VY02	ERP29	31.0287	31.0287	31.0287	1.00906	Medium
Q99623;J3KPX7;F5GY37;Q99623-2;F5GWA7;F5H3X6	PHB2	30.9922	30.9922	30.9922	0.999674	Medium
P48163;B4DZ70;F5H4W0	ME1	30.9672	30.9672	30.9672	0.993252	Medium
P21266	GSTM3	30.9661	30.9661	30.9661	0.99298	Medium
B7Z9L0;P50991;P50991-2;B7Z2F4	CCT4	30.9647	30.9647	30.9647	0.99262	Medium
P35579;P35579-2	MYH9	30.9614	30.9614	30.9614	0.991777	Medium
Q9UM54-6;E7EW20;Q9UM54-5;Q9UM54-2;Q9UM54-4;Q9UM54-1;Q9UM54	MYO6	30.9555	30.9555	30.9555	0.990254	Medium
P51888	PRELP	30.9469	30.9469	30.9469	0.988057	Medium
P00918	CA2	30.9367	30.9367	30.9367	0.985429	Medium
P21333-2;P21333;Q5HY54	FLNA	30.9188	30.9188	30.9188	0.98083	Medium
P14618-2;H3BTN5;Q504U3	PKM;PKM2	30.8994	30.8994	30.8994	0.975857	Medium
P11216	PYGB	30.8963	30.8963	30.8963	0.975058	Medium
P35613;P35613-2;P35613-4	BSG	30.877	30.877	30.877	0.970087	Medium
P05091;P05091-2	ALDH2	30.8733	30.8733	30.8733	0.969146	Medium
P48637;B7Z514;P48637-2	GSS	30.8714	30.8714	30.8714	0.968659	Medium
P50990;B4DEM7;B4DQH4	CCT8	30.8298	30.8298	30.8298	0.957965	Medium
A8MXP9;P43243;D6REM6;D6R991;B3KM87;P43243-2	MATR3	30.8298	30.8298	30.8298	0.957963	Medium
C9J9K3;P08865;A6NE09	RPSA;RPSAP58	30.8279	30.8279	30.8279	0.957483	Medium
P01023	A2M	30.8268	30.8268	30.8268	0.957199	Medium
P24752	ACAT1	30.8166	30.8166	30.8166	0.954579	Medium
P37837;F2Z393	TALDO1	30.8137	30.8137	30.8137	0.95385	Medium
P36871;P36871-2;P36871-3	PGM1	30.8132	30.8132	30.8132	0.953708	Medium
E7EVA0;P27816;P27816-6;P27816-2;B9ZVR1	MAP4	30.8126	30.8126	30.8126	0.953553	Medium
P02647;F8W696	APOA1	30.8101	30.8101	30.8101	0.952906	Medium
O14531;Q5T0Q6	DPYSL4	30.8025	30.8025	30.8025	0.950973	Medium
Q9UHL4	DPP7	30.7868	30.7868	30.7868	0.946917	Medium
K7EJT8;P63010;P63010-2;P63010-3	AP2B1	30.781	30.781	30.781	0.945431	Medium
Q15121;B1AKZ3	PEA15	30.7799	30.7799	30.7799	0.945151	Medium
Q15233;Q15233-2;H7C367;C9JYS8	NONO	30.7533	30.7533	30.7533	0.938331	Medium
P14415	ATP1B2	30.7468	30.7468	30.7468	0.936657	Medium
P23297;Q5T7Y6	S100A1	30.7354	30.7354	30.7354	0.933731	Medium
P02766	TTR	30.7346	30.7346	30.7346	0.933535	Medium
O00264;B7Z1L3	PGRMC1	30.7228	30.7228	30.7228	0.930501	Medium
P05388;F8VWS0;F8VW21;F8VU65;Q3B7A4;G3V210;F8VQY6;F8VPE8;F8VRK7;F8VZS0;F8VWV4;F8VS58;Q8NHW5	RPLP0;RPLP0P6	30.7218	30.7218	30.7218	0.930244	Medium
Q9Y3I0	C22orf28	30.6993	30.6993	30.6993	0.92446	Medium
P23246;P23246-2	SFPQ	30.6988	30.6988	30.6988	0.924329	Medium
O15144	ARPC2	30.6961	30.6961	30.6961	0.923629	Medium
Q8IX01-4;Q8IX01-3;Q8IX01;M0R2Z9;M0R3F6;E7ETX7	SUGP2	30.6931	30.6931	30.7312	0.922878	Medium
P30038;P30038-2;P30038-3	ALDH4A1	30.671	30.671	30.671	0.917199	Medium
B7Z242;P27338;B7Z5H3	MAOB	30.6699	30.6699	30.6699	0.916915	Medium
E7EMM4;Q13510;Q13510-2;E7ERV9;Q13510-3	ASAH1	30.6543	30.6543	30.6543	0.912888	Medium
E9PH29;P30048	PRDX3	30.6505	30.6505	30.6505	0.911931	Medium
Q16531;F5GY55	DDB1	30.6465	30.6465	30.6465	0.910906	Medium
P01011;G3V5I3;P01011-2	SERPINA3	30.6345	30.6345	30.6345	0.90782	Medium
P36955	SERPINF1	30.6337	30.6337	30.6337	0.907608	Medium
Q9HDC9;H0Y512;Q9HDC9-2	APMAP	30.6322	30.6322	30.6322	0.907217	Medium
Q08211	DHX9	30.6311	30.6311	30.6311	0.906945	Medium
Q14974;B7ZAV6;F5H4R7;J3KTM9	KPNB1	30.6282	30.6282	30.6282	0.906187	Medium
P18206-2;P18206;Q5JQ13	VCL	30.6247	30.6247	30.6247	0.905296	Medium
C9JFR7;P99999	CYCS	30.6238	30.6238	30.6238	0.905079	Medium
Q9UGV2-2;Q9UGV2;Q9UGV2-3;Q5TH30;B7Z341;F8WBF9	NDRG3	30.5844	30.5844	30.5844	0.894944	Medium
Q6ZMI0;Q6ZMI0-2;Q6ZMI0-5;Q6ZMI0-3;Q6ZMI0-4	PPP1R21	30.5806	30.5806	30.5806	0.893966	Medium
P04843;B7Z4L4	RPN1	30.5781	30.5781	30.5781	0.893321	Medium
P09960;P09960-4;P09960-2;P09960-3	LTA4H	30.5659	30.5659	30.5659	0.890185	Medium
Q92499	DDX1	30.5644	30.5644	30.5644	0.889808	Medium
P10909-4;P10909;P10909-5;P10909-2;H0YLK8;H0YC35;E7ERK6;P10909-3	CLU	30.5628	30.5628	30.5628	0.889404	Medium
P09874	PARP1	30.5489	30.5489	30.5489	0.885842	Medium
O00231;O00231-2	PSMD11	30.5484	30.5484	30.5484	0.885701	Medium
Q16891-2;Q16891;B9A067;Q16891-3;Q16891-4;H7C463;C9J406	IMMT	30.5348	30.5348	30.5348	0.88222	Medium
P06748-2;P06748;P06748-3	NPM1	30.5312	30.5312	30.5312	0.881278	Medium
Q9UHG3;B7Z3Y2;B7Z9P8;F8W8W4	PCYOX1	30.5299	30.5299	30.5299	0.880957	Medium
P07954-2;P07954	FH	30.5261	30.5261	30.5261	0.879982	Medium
Q9UI12-2;Q9UI12;G3V126	ATP6V1H	30.5256	30.5256	30.5256	0.879841	Medium
P13804-2;P13804;H0YK49;H0YLU7;H0YNX6;H0YL12;H0YKF0	ETFA	30.5194	30.5194	30.5194	0.878241	Medium
P31930	UQCRC1	30.5129	30.5129	30.5129	0.876574	Medium
P04040	CAT	30.5103	30.5103	30.5103	0.875928	Medium
P68371	TUBB4B	30.5062	30.469	30.859	0.874863	Medium
A8MUB1;P68366	TUBA4A	30.5061	30.5061	30.5061	0.874836	Medium
P49189;B4DXY7	ALDH9A1	30.5041	30.5041	30.5041	0.874333	Medium
Q14112-2;Q14112;H0YJV3	NID2	30.5006	30.5006	30.5006	0.873422	Medium
Q9Y617;Q9Y617-2	PSAT1	30.4943	30.4943	30.4943	0.871799	Medium
P24539;Q5QNZ2	ATP5F1	30.4888	30.4888	30.4888	0.870386	Medium
Q13200;E7EW34;E9PCS3	PSMD2	30.4745	30.4745	30.4745	0.866733	Medium
P63208;E5RJR5;E7ERH2;F8W8N3;P63208-2	SKP1	30.473	30.473	30.473	0.866329	Medium
Q15293;B7Z1M1	RCN1	30.4712	30.4712	30.4712	0.865872	Medium
O94905;E5RHW4	ERLIN2	30.4693	30.4693	30.4693	0.86538	Medium
P20700;E9PBF6	LMNB1	30.4596	30.4596	30.4596	0.862904	Medium
Q9Y6X4;D6RB01	FAM169A	30.4502	30.4502	30.4502	0.860486	Medium
Q14108;Q14108-2	SCARB2	30.4477	30.4477	30.4477	0.859842	Medium
P28331;P28331-2;P28331-4;P28331-5;B4DJ81;P28331-3	NDUFS1	30.446	30.446	30.446	0.859409	Medium
Q3LXA3;H0YCY6	DAK	30.4333	30.4333	30.4333	0.856144	Medium
Q00577	PURA	30.4306	30.4306	30.4306	0.85545	Medium
O43426-2;C9JFZ1;O43426-4;O43426;J3KQV8;J3KPK1;C9JW66	SYNJ1	30.4287	30.4287	30.4287	0.854956	Medium
P13861;Q9BUB1	PRKAR2A	30.4285	30.4285	30.4285	0.854904	Medium
O94760;O94760-2;B4DYP1;B4DGT0	DDAH1	30.4217	30.4217	30.4217	0.853168	Medium
O00764;F2Z2Y4;O00764-3;O00764-2	PDXK	30.3965	30.3965	30.3965	0.846691	Medium
Q99879;Q99877;Q93079;Q5QNW6;P62807;P58876;P57053;O60814;Q5QNW6-2;U3KQK0;B4DR52;Q99880	HIST1H2BM;HIST1H2BN;HIST1H2BH;HIST2H2BF;HIST1H2BC;HIST1H2BD;H2BFS;HIST1H2BK;HIST1H2BL	30.3929	30.3929	30.3929	0.845766	Medium
Q06323;H0YNE3;Q06323-2	PSME1	30.3882	30.3882	30.3882	0.844563	Medium
P39060-2;P39060-1;P39060;H7BXV5;H7C457	COL18A1	30.3832	30.3832	30.3832	0.843277	Medium
P28482;P28482-2	MAPK1	30.3805	30.3805	30.3805	0.842571	Medium
P20674;H3BNX8;H3BRM5;H3BV69	COX5A	30.3763	30.3763	30.3763	0.841501	Medium
P30043;M0R192;M0QZL1	BLVRB	30.3666	30.3666	30.3666	0.839014	Medium
Q71UI9;P0C0S5;Q71UI9-4;Q71UI9-2;C9J0D1;Q71UI9-3;C9J386	H2AFV;H2AFZ	30.3588	30.3588	30.3588	0.837002	Medium
P13716;B7Z3I9;P13716-2	ALAD	30.3538	30.3538	30.3538	0.835736	Medium
P62826;B5MDF5;J3KQE5;F5H018	RAN	30.3515	30.3515	30.3515	0.83512	Medium
P15559-2;P15559;B4DLR8;P15559-3;H3BNV2;H3BRK3	NQO1	30.3468	30.3468	30.3468	0.833928	Medium
P62314;J3QLI9	SNRPD1	30.3394	30.3394	30.3394	0.832016	Medium
Q07065	CKAP4	30.3291	30.3291	30.3291	0.829381	Medium
P01834	IGKC	30.3262	30.3262	30.3262	0.828628	Medium
P49748-2;P49748;P49748-3	ACADVL	30.3104	30.3104	30.3104	0.824585	Medium
P09455;H0YAK8;P09455-2;P09455-3	RBP1	30.2975	30.2975	30.2975	0.821271	Medium
P14550	AKR1A1	30.2972	30.2972	30.2972	0.82118	Medium
P50502;H7C3I1;Q8NFI4;F6VDH7;Q8IZP2	ST13;ST13P5;ST13P4	30.2926	30.2926	30.2926	0.820017	Medium
E9PEX6;P09622;B4DT69;B4DHG0	DLD	30.2918	30.2918	30.2918	0.819794	Medium
Q15435;Q15435-2;H7C003;C9J177;Q15435-3;C9JD73;B5MBZ8;B5MCY6;Q15435-4	PPP1R7	30.2852	30.2852	30.2852	0.818093	Medium
P49588	AARS	30.2849	30.2849	30.2849	0.818028	Medium
Q14764	MVP	30.2797	30.2797	30.2797	0.816682	Medium
P04179;B3KUK2;P04179-2;F5H4R2;F5GYZ5;F5H3C5;B4E3K9;G8JLJ2	SOD2	30.2709	30.2709	30.2709	0.814441	Medium
P14314-2;P14314;K7ELL7	PRKCSH	30.2627	30.2627	30.2627	0.812318	Medium
J3KQA0;P21579;H0YIH4	SYT1	30.2491	30.2491	30.2491	0.808846	Medium
J3KND3;G8JLA2;F8W1R7;P60660-2;P60660;G3V1V0;B7Z6Z4;G3V1Y7;F8VPF3;F8VZU9;F8W180	MYL6	30.2394	30.2394	30.2394	0.806341	Medium
P07737;K7EJ44;I3L3D5	PFN1	30.2302	30.2302	30.2302	0.803985	Medium
P51659;E7EWE5;P51659-3;P51659-2;G5E9S2;E7ET17;E7ER27;E7EPL9	HSD17B4	30.229	30.229	30.229	0.803673	Medium
P01008	SERPINC1	30.225	30.225	30.225	0.802644	Medium
Q86UP2;Q86UP2-2;Q86UP2-3	KTN1	30.2222	30.2222	30.2222	0.801928	Medium
Q16778;P33778;P23527;P06899;Q8N257;Q96A08	HIST2H2BE;HIST1H2BB;HIST1H2BO;HIST1H2BJ;HIST3H2BB;HIST1H2BA	30.22	30.22	30.22	0.801358	Medium
Q9NTK5;J3KQ32;Q9NTK5-2;Q9NTK5-3	OLA1	30.2164	30.2164	30.2164	0.80043	Medium
P06703;R4GN98	S100A6	30.2163	30.2163	30.2163	0.800414	Medium
Q13561;Q13561-3;Q13561-2;F5H2S7;F5H223;F8W1I6;H0YI98;F8VW18	DCTN2	30.2142	30.2142	30.2142	0.799864	Medium
Q15631;E9PGT1;H7C1D4;Q15631-2	TSN	30.1978	30.1978	30.1978	0.795668	Medium
P20618	PSMB1	30.1956	30.1956	30.1956	0.795102	Medium
O75874	IDH1	30.1934	30.1934	30.1934	0.79452	Medium
Q9Y5K8;G3V2S6;H0YJH8;G3V2V6	ATP6V1D	30.1645	30.1645	30.1645	0.787117	Medium
P11413;P11413-2;P11413-3;E7EUI8;E7EM57;E9PD92	G6PD	30.1518	30.1518	30.1518	0.783846	Medium
O14818;O14818-2;H0Y586	PSMA7	30.1374	30.1374	30.1374	0.78015	Medium
P56545-2		30.1316	30.1316	30.1316	0.778646	Medium
Q9BPU6	DPYSL5	30.1299	30.1299	30.1299	0.778211	Medium
E7EU96;P68400;Q8NEV1;P68400-2	CSNK2A1;CSNK2A3	30.1269	30.1269	30.1269	0.777436	Medium
O75915	ARL6IP5	30.122	30.122	30.122	0.776201	Medium
P98160	HSPG2	30.1137	30.1137	30.1137	0.774071	Medium
O95782-2;O95782	AP2A1	30.1134	30.1134	30.1134	0.773988	Medium
P07858	CTSB	30.1054	30.1054	30.1054	0.771917	Medium
A6NLG9;P21810	BGN	30.1036	30.1036	30.1036	0.771471	Medium
P28066;P28066-2	PSMA5	30.103	30.103	30.103	0.771299	Medium
P35611;P35611-3;P35611-2;E7EV99;A2A3N8;E7ENY0;Q86XM2;H0Y9H2	ADD1	30.1025	30.1025	30.1025	0.771181	Medium
F5GYN4;Q96FW1;J3KR44;F5H6Q1;F5GYJ8;Q96FW1-2	OTUB1	30.1018	30.1018	30.1018	0.770998	Medium
P31939;P31939-2;F5GWY2	ATIC	30.0997	30.0997	30.0997	0.770469	Medium
P11177-2;P11177;P11177-3;C9J634;F8WF02	PDHB	30.0936	30.0936	30.0936	0.768894	Medium
P15880;E9PMM9;E9PQD7;H0YEN5;E9PPT0;I3L404	RPS2	30.0908	30.0908	30.0908	0.768183	Medium
Q9NSD9;F5H6Y1	FARSB	30.0876	30.0876	30.0876	0.767358	Medium
P37802	TAGLN2	30.0875	30.0875	30.0875	0.76734	Medium
O60313-2;E5KLJ5;O60313;E5KLJ6;E5KLK1;E5KLJ9	OPA1	30.0844	30.0844	30.0844	0.766529	Medium
Q14240;Q14240-2;E7EQG2;Q9NZE6	EIF4A2	30.0804	30.0804	30.0804	0.765496	Medium
P22061;P22061-2;J3KP72;H7BY58;B7Z972	PCMT1	30.0796	30.0796	30.0796	0.765305	Medium
P35232;C9JW96;C9JZ20;E7ESE2;E9PCW0	PHB	30.0794	30.0794	30.0794	0.76524	Medium
O00429-2;O00429;J3KPI2;O00429-6;O00429-4;O00429-5;O00429-3;G8JLD5;B4DGC9	DNM1L	30.0789	30.0789	30.0789	0.765122	Medium
Q14203-2;Q14203-6;Q14203;Q14203-5;Q14203-3;Q14203-4;E7EX90;Q6AWB1	DCTN1;DKFZp686E0752	30.0656	30.0656	30.0656	0.761705	Medium
O75489	NDUFS3	30.0407	30.0407	30.0407	0.755313	Medium
P19338;H7BY16	NCL	30.0404	30.0404	30.0404	0.755242	Medium
P23381;P23381-2;G3V277;G3V3H8;G3V3Y5	WARS	30.0368	30.0368	30.0368	0.754315	Medium
P62081;B5MCP9	RPS7	30.0353	30.0353	30.0353	0.753918	Medium
O60888-3;C9IZG4;O60888;O60888-2	CUTA	30.0183	30.0183	30.0183	0.749548	Medium
P10515;H0YDD4;E9PEJ4;F5H7M3	DLAT	30.0176	30.0176	30.0176	0.74938	Medium
P59998;F8WCF6;P59998-3;R4GN08;P59998-4;H7C0A3;F8WDD7;P59998-2	ARPC4;ARPC4-TTLL3	30.0129	30.0129	30.0129	0.748176	Medium
O75947;O75947-2	ATP5H	30.0092	30.0092	30.0092	0.747221	Medium
P39656;E7EWT1	DDOST	30.0026	30.0026	30.0026	0.745529	Medium
Q9Y490;Q5TCU6	TLN1	30.002	30.002	30.002	0.745369	Medium
I3L1P8;Q02978;Q02978-2	SLC25A11	29.9984	29.9984	29.9984	0.744458	Medium
P04632;K7EIV0;K7ELJ7;U3KQE2;K7EM73;K7EKD8	CAPNS1	29.9868	29.9868	29.9868	0.741459	Medium
P11766	ADH5	29.9799	29.9799	29.9799	0.7397	Medium
P68402;P68402-3;P68402-2;P68402-4	PAFAH1B2	29.9711	29.9711	29.9711	0.737424	Medium
P15259	PGAM2	29.9689	29.9689	29.9689	0.73688	Medium
P25786;P25786-2;F5GX11	PSMA1	29.9672	29.9672	29.9672	0.73643	Medium
J3KNT0;Q16658	FSCN1	29.9636	29.9636	29.9636	0.735506	Medium
O94973;O94973-2;O94973-3	AP2A2	29.9619	29.9619	29.9619	0.735072	Medium
P02763	ORM1	29.9572	29.9572	29.9572	0.733853	Medium
P62249;M0R210;M0R3H0;M0R1M5;Q6IPX4	RPS16	29.9564	29.9564	29.9564	0.733668	Medium
P21399;Q9HBB2	ACO1;IRP1	29.9546	29.9546	29.9546	0.733195	Medium
P00491;G3V5M2	PNP	29.9417	29.9417	29.9417	0.729877	Medium
P43686;P43686-2	PSMC4	29.9383	29.9383	29.9383	0.729015	Medium
Q08257;Q08257-3;A6NP24;Q08257-2;C9JH92	CRYZ	29.9166	29.9166	29.9166	0.723446	Medium
I3L397;P63241;P63241-2;I3L504;Q6IS14	EIF5A;EIF5AL1	29.908	29.908	29.908	0.721223	Medium
Q9UK22	FBXO2	29.9012	29.9012	29.9012	0.719489	Medium
Q9HC38-2;Q9HC38;B7Z403;I3L3Q4;Q9HC38-3	GLOD4	29.9007	29.9007	29.9007	0.719346	Medium
P28838-2;P28838	LAP3	29.8918	29.8918	29.8918	0.717066	Medium
P05023-4;P05023;P05023-3;P05023-2	ATP1A1	29.8901	29.8901	29.8901	0.716627	Medium
Q5SYZ4;P29373	CRABP2	29.8861	29.8861	29.8861	0.715594	Medium
Q53GQ0	HSD17B12	29.8827	29.8827	29.8827	0.714728	Medium
P39019;M0R2L9;M0QXK4;M0QYF7;M0R140	RPS19	29.8818	29.8818	29.8818	0.714505	Medium
Q13509;A8K854	TUBB3	29.8729	29.8729	29.8729	0.712219	Medium
Q9BPW8;H7C2U6	NIPSNAP1	29.8725	29.8725	29.8725	0.712108	Medium
Q12860;Q12860-2	CNTN1	29.8609	29.8609	29.8609	0.709138	Medium
P16070-12;P16070-14;P16070-13;P16070-8;H0YD13;P16070-18;P16070-11;P16070-10;P16070-16;P16070-17;P16070-6;P16070-4;P16070-3;P16070-7;E7EPC6;P16070-5;P16070;H0Y2P0;H0YE40;P16070-15;H0Y5E4	CD44	29.857	29.857	29.857	0.708129	Medium
P00450;E9PFZ2;H7C5R1	CP	29.8552	29.8552	29.8552	0.707676	Medium
P31948;G3XAD8;F5H0T1	STIP1	29.8537	29.8537	29.8537	0.707292	Medium
P02675;D6REL8	FGB	29.8488	29.8488	29.8488	0.706022	Medium
J3KNU8;Q02252;G3V4Z4	ALDH6A1	29.8479	29.8479	29.8479	0.705802	Medium
P11171;P11171-2;P11171-3;P11171-4;P11171-5;P11171-7;P11171-6;E9PEW9	EPB41	29.8466	29.8466	29.8466	0.70546	Medium
O43242;B4DT72	PSMD3	29.8445	29.8445	29.8445	0.704928	Medium
B1AKY9;P50993;H0Y7C1	ATP1A2	29.8445	29.8445	29.8445	0.704918	Medium
O95336;M0R261;M0R1L2;M0R0U3	PGLS	29.8384	29.8384	29.8384	0.703347	Medium
Q04446;E9PGM4	GBE1	29.8325	29.8325	29.8325	0.701841	Medium
Q16795	NDUFA9	29.8278	29.8278	29.8278	0.700622	Medium
O60506-3;O60506;O60506-4;O60506-2;O60506-5	SYNCRIP	29.8251	29.8251	29.8251	0.699944	Medium
D6RAN4;P32969;H0Y9V9;E7ESE0	RPL9	29.8219	29.8219	29.8219	0.699106	Medium
O60763;O60763-2;F5H4X1;F5GYR8;H0Y7C0	USO1	29.8216	29.8216	29.8216	0.699037	Medium
P50213;H0YL72;P50213-2;H0YLI6;H0YMU3;B7Z9J8;H0YKD0	IDH3A	29.8099	29.8099	29.8099	0.696045	Medium
P49773;D6RC06;D6REP8;D6RE99;D6RD60	HINT1	29.8027	29.8027	29.8027	0.694196	Medium
O43301	HSPA12A	29.8011	29.8011	29.8011	0.693774	Medium
P62195;P62195-2;J3QQM1;J3QSA9;J3KRP2;J3QSE0;J3QLH6	PSMC5	29.8006	29.8006	29.8006	0.693653	Medium
P35237	SERPINB6	29.8005	29.8005	29.8005	0.693625	Medium
P63244;D6RAC2;D6REE5;D6RHH4;J3KPE3;D6RAU2;E9PD14;H0YAF8;D6RFZ9	GNB2L1	29.7973	29.7973	29.7973	0.692789	Medium
Q15366-6;Q15366-3;Q15366;Q15366-2;F8VZX2;Q15366-4;Q15366-5;B4DLC0;G3V0E8;B4DXP5;H3BRU6;F8W0G4;F8VXH9	PCBP2	29.7896	29.7896	29.7896	0.69081	Medium
P34913;E5RFU2;P34913-3;P34913-2;E5RFH6	EPHX2	29.7805	29.7805	29.7805	0.688478	Medium
P14174	MIF	29.7792	29.7792	29.7792	0.688156	Medium
P61421;F5GYQ1;R4GN72;J3QL14	ATP6V0D1	29.7727	29.7727	29.7727	0.686481	Medium
P52272;P52272-2;M0QZM1	HNRNPM	29.7723	29.7723	29.7723	0.68638	Medium
Q9UPY8;Q9UPY8-2;C9JB30	MAPRE3	29.7658	29.7658	29.7658	0.684715	Medium
P63092-3;P63092-2;P63092;P63092-4;Q5JWF2-2;Q5JWF2;S4R3F3;S4R3S2;S4R379	GNAS	29.7642	29.7642	29.8338	0.6843	Medium
P29144;Q5VZU9	TPP2	29.7631	29.7631	29.7631	0.684004	Medium
M0R0Y2;P54920;M0R2M1	NAPA	29.7617	29.7617	29.7617	0.683646	Medium
P29218;P29218-3;E5RIP7;H0YBL1;E5RG94;E5RHE9;E5RG13;E5RI82;P29218-2;E5RGY4;E5RIF4	IMPA1	29.7593	29.7593	29.7593	0.68303	Medium
D6RF35;P02774;P02774-3;P02774-2;D6RBJ7	GC	29.7558	29.7558	29.7558	0.682139	Medium
P24534	EEF1B2	29.7518	29.7518	29.7518	0.681113	Medium
P09382	LGALS1	29.7496	29.7496	29.7496	0.680535	Medium
P17752;P17752-2;E7EMX4	TPH1	29.7441	29.7441	29.7441	0.67913	Medium
Q9H0U4;E9PLD0;Q92928	RAB1B;RAB1C	29.7418	29.7418	29.7418	0.678545	Medium
P00441;H7BYH4	SOD1	29.74	29.74	29.74	0.678092	Medium
Q99714;Q99714-2;Q5H928	HSD17B10	29.7352	29.7352	29.7352	0.676846	Medium
P31937	HIBADH	29.7337	29.7337	29.7337	0.676473	Medium
Q9Y230;B3KQ59;M0R0Y3	RUVBL2	29.7305	29.7305	29.7305	0.675648	Medium
P04844-2;P04844	RPN2	29.7286	29.7286	29.7286	0.675147	Medium
P62277;J3KMX5	RPS13	29.7278	29.7278	29.7278	0.674953	Medium
Q02790	FKBP4	29.7263	29.7263	29.7263	0.674575	Medium
P45974-2;P45974	USP5	29.7212	29.7212	29.7212	0.673249	Medium
P62191;B4DR63	PSMC1	29.7176	29.7176	29.7176	0.672323	Medium
P78527;E7EUY0;P78527-2	PRKDC	29.7149	29.7149	29.7149	0.671647	Medium
P12109	COL6A1	29.7135	29.7135	29.7135	0.671266	Medium
Q9BT78;D6RFN0;D6RAX7;Q9BT78-2;D6RD63	COPS4	29.7114	29.7114	29.7114	0.670743	Medium
Q9UHD8-5;Q9UHD8-7;Q9UHD8-2;Q9UHD8;Q9UHD8-3;Q9UHD8-4;Q9UHD8-9;Q9UHD8-8	SEPT9	29.7112	29.7112	29.7112	0.670689	Medium
P29536-2;P29536	LMOD1	29.7055	29.7055	29.7055	0.669226	Medium
O75306;O75306-2;B7Z9L2	NDUFS2	29.701	29.701	29.701	0.668072	Medium
P07384	CAPN1	29.7005	29.7005	29.7005	0.667937	Medium
P61970;H3BRV9	NUTF2	29.7004	29.7004	29.7004	0.667902	Medium
P09543-2;P09543	CNP	29.6952	29.6952	29.6952	0.666588	Medium
P48735;B4DFL2;B4DSZ6;H0YL11	IDH2	29.6829	29.6829	29.6829	0.66341	Medium
P51649;P51649-2;F5H328;C9J8Q5	ALDH5A1	29.6806	29.6806	29.6806	0.662819	Medium
P13073;H3BN72;H3BNV9;H3BPG0	COX4I1	29.6789	29.6789	29.6789	0.662383	Medium
P42704	LRPPRC	29.6783	29.6783	29.6783	0.662246	Medium
P14868;Q68CR9	DARS;DKFZp781B11202	29.6773	29.6773	29.6773	0.661976	Medium
Q7KZF4	SND1	29.6668	29.6668	29.6668	0.659271	Medium
P26640	VARS	29.6642	29.6642	29.6642	0.65861	Medium
Q9NZL9;Q9NZL9-4;Q9NZL9-2;Q9NZL9-3;H7C0X7	MAT2B	29.6528	29.6528	29.6528	0.65568	Medium
Q9BS26	ERP44	29.6509	29.6509	29.6509	0.655204	Medium
O94874;O94874-2;O94874-3	UFL1	29.6496	29.6496	29.6496	0.654861	Medium
P00403	MT-CO2	29.6478	29.6478	29.6478	0.654398	Medium
Q96CX2	KCTD12	29.6469	29.6469	29.6469	0.654162	Medium
O43681;K7ERW9	ASNA1	29.6443	29.6443	29.6443	0.65349	Medium
P02790	HPX	29.6423	29.6423	29.6423	0.652989	Medium
Q13423;E9PCX7	NNT	29.6418	29.6418	29.6418	0.652859	Medium
Q15102;M0R389;M0R1K3	PAFAH1B3	29.641	29.641	29.641	0.65265	Medium
O60884	DNAJA2	29.6408	29.6408	29.6408	0.652601	Medium
P61160;P61160-2;F5H6T1	ACTR2	29.6403	29.6403	29.6403	0.652465	Medium
Q99536;B4DPX4;B0AZP7	VAT1	29.6368	29.6368	29.6368	0.651587	Medium
Q9UEY8-2;Q9UEY8	ADD3	29.6318	29.6318	29.6318	0.650303	Medium
Q9UHY7;D6RA00;Q9UHY7-2	ENOPH1	29.6297	29.6297	29.6297	0.649749	Medium
P22392-2;Q32Q12;J3KPD9;P22392	NME1-NME2;NME2	29.624	29.624	29.624	0.648281	Medium
P52565;J3KRE2;J3KTF8;J3QQX2;J3KS60;P52565-2;J3KRY1	ARHGDIA	29.6235	29.6235	29.6235	0.648171	Medium
O60641-4;E9PDG8;O60641;F5GWN7;O60641-3;E5RGY9	SNAP91	29.6136	29.6136	29.6136	0.645627	Medium
P51665;B4DXI8;H3BNT7;H3BTM8	PSMD7	29.6071	29.6071	29.6071	0.643952	Medium
Q14152;F5H335	EIF3A	29.5996	29.5996	29.5996	0.642034	Medium
P80404;H3BRN4;H3BNQ7	ABAT	29.5887	29.5887	29.7751	0.639232	Medium
P08574	CYC1	29.5881	29.5881	29.5881	0.639078	Medium
K7ER15;Q9H0R4;K7EQD2;K7EMY7;Q9H0R4-2	HDHD2	29.5855	29.5855	29.5855	0.638395	Medium
P23219-3;P23219-2;P23219	PTGS1	29.5837	29.5837	29.5837	0.637932	Medium
O43175;Q5SZU1	PHGDH	29.5825	29.5825	29.5825	0.637626	Medium
P55809;E9PDW2	OXCT1	29.576	29.576	29.576	0.635969	Medium
P78347-2;P78347-4;P78347-3;P78347	GTF2I	29.5718	29.5718	29.7202	0.634894	Medium
Q9BZV3	IMPG2	29.5686	29.5686	29.5686	0.634066	Medium
Q07666;Q07666-2;Q07666-3	KHDRBS1	29.5673	29.5673	29.5673	0.633731	Medium
Q8NCW5;Q8NCW5-2	APOA1BP	29.5567	29.5567	29.5567	0.631003	Medium
Q9Y224;G3V4C6;H0YJB9	C14orf166	29.5494	29.5494	29.5494	0.629126	Medium
Q96QK1	VPS35	29.5457	29.5457	29.5457	0.628179	Medium
P08195-2;P08195-3;F5GZS6;P08195;J3KPF3;P08195-4	SLC3A2	29.5434	29.5434	29.5434	0.627594	Medium
P08247;H7C4W3;F2Z3E1	SYP	29.5416	29.5416	29.6472	0.627115	Medium
Q9H115;B4DK44;Q4G0M0	NAPB	29.5413	29.5413	29.5413	0.627051	Medium
Q96CW1-2;Q96CW1;E9PFW3;C9JJ47	AP2M1	29.5409	29.5409	29.5409	0.626941	Medium
P25788-2;P25788;G3V4X5	PSMA3	29.5325	29.5325	29.5325	0.624793	Medium
Q9NP72;Q9NP72-2;Q9NP72-3;Q5W0J0;H0Y6T8	RAB18	29.5234	29.5234	29.5234	0.622448	Medium
P09417;B3KW71;B7Z415;D6RGG7	QDPR	29.513	29.513	29.513	0.61979	Medium
O95757;E7ES43;E9PDE8;D6RJ96	HSPA4L	29.505	29.505	29.505	0.617714	Medium
P36405	ARL3	29.4952	29.4952	29.4952	0.615213	Medium
B4DXW1;P61158;F5H3P5	ACTR3	29.4946	29.4946	29.4946	0.615052	Medium
Q8NBX0	SCCPDH	29.4934	29.4934	29.4934	0.614743	Medium
Q9UBQ7;U3KQ56;Q5T946	GRHPR	29.4934	29.4934	29.4934	0.61474	Medium
O00410;O00410-3;B4E0R6;H0Y8C6;O00410-2	IPO5	29.4864	29.4864	29.6358	0.612961	Medium
P00390-2;P00390-3;P00390;P00390-5;P00390-4	GSR	29.475	29.475	29.475	0.610029	Medium
P42025	ACTR1B	29.4696	29.4696	29.4696	0.608622	Medium
Q9UNM6;Q9UNM6-2;J3KNQ3;E9PL38	PSMD13	29.4693	29.4693	29.4693	0.608562	Medium
D6RFM5;P31040;E9PBJ5	SDHA	29.4686	29.4686	29.4686	0.608377	Medium
Q00325-2;Q00325;F8VVM2	SLC25A3	29.4538	29.4538	29.4538	0.604586	Medium
Q07960;H0YE29	ARHGAP1	29.4519	29.4519	29.4519	0.604096	Medium
H0YN26;P39687	ANP32A	29.4484	29.4484	29.4484	0.6032	Medium
P02649;H0Y7L5;E9PEV4;E7ERP7	APOE	29.4474	29.4474	29.4474	0.602931	Medium
Q14257;F8WCY5;A8MXP8	RCN2	29.4457	29.4457	29.5717	0.602504	Medium
P47755;C9JUG7;B4DG50;F8W9N7	CAPZA2	29.437	29.437	29.437	0.600265	Medium
Q92752;Q92752-2	TNR	29.434	29.434	29.434	0.59948	Medium
P12235	SLC25A4	29.4316	29.4316	29.4316	0.598883	Medium
P35241;P35241-5;P35241-4	RDX	29.4315	29.4315	29.4315	0.598854	Medium
O00487	PSMD14	29.4165	29.4165	29.4165	0.594992	Medium
P43003-2;P43003	SLC1A3	29.4139	29.4139	29.4139	0.594331	Medium
A2A2D0;P16949;P16949-2	STMN1	29.4117	29.3334	29.4965	0.593765	Medium
P40429;M0QYS1	RPL13A	29.4097	29.4097	29.4097	0.593246	Medium
P05455	SSB	29.4067	29.4067	29.4067	0.592481	Medium
P31153;B4DN45	MAT2A	29.3951	29.3951	29.3951	0.58949	Medium
P47985;P0C7P4	UQCRFS1;UQCRFS1P1	29.3863	29.3863	29.3863	0.587248	Medium
P38117;P38117-2	ETFB	29.379	29.379	29.379	0.585374	Medium
P49755;G3V2K7	TMED10	29.3785	29.3785	29.3785	0.585234	Medium
P04080	CSTB	29.3737	29.3737	29.3737	0.584015	Medium
Q93050-1;Q93050;F5H569;Q93050-3;B7Z641;B7Z2A9	ATP6V0A1	29.3723	29.3723	29.3723	0.583654	Medium
Q9UL46;H0YM70	PSME2	29.371	29.371	29.371	0.583299	Medium
O76054;O76054-5;B3KRD8;O76054-4;H7C417	SEC14L2	29.349	29.349	29.349	0.577663	Medium
P49721	PSMB2	29.3486	29.3486	29.3486	0.577551	Medium
P61221;D6R9I9	ABCE1	29.3442	29.3442	29.3442	0.57643	Medium
P36957;B7Z5W8	DLST	29.3419	29.3419	29.3419	0.575831	Medium
Q6PCE3	PGM2L1	29.337	29.337	29.337	0.574582	Medium
Q15008;C9IZE4;E9PHI9;Q15008-2	PSMD6	29.3326	29.3326	29.3326	0.573448	Medium
Q9Y277;Q9Y277-2;F5H740	VDAC3	29.331	29.331	29.5122	0.573042	Medium
Q9H492;Q9H492-2	MAP1LC3A	29.3294	29.3294	29.4372	0.57262	Medium
Q9NUJ1;B7Z6A8	ABHD10	29.3238	29.3238	29.3238	0.57118	Medium
P30050	RPL12	29.3194	29.3194	29.3194	0.57006	Medium
O00303;B3KSH1;B4DEW9	EIF3F	29.3184	29.3184	29.4936	0.569809	Medium
P04350	TUBB4A	29.3183	29.3183	29.3183	0.569773	Medium
G3V1K3;Q15165-1;Q15165;Q15165-3;J3QT77;G3XAK4	PON2	29.3141	29.3141	29.3141	0.56871	Medium
O94826	TOMM70A	29.3134	29.3134	29.3134	0.568526	Medium
P29966	MARCKS	29.3125	29.3125	29.3125	0.568277	Medium
Q92841-1;Q92841-3;Q92841;H3BLZ8;Q92841-2;C9JMU5	DDX17	29.3096	29.3096	29.3096	0.56753	Medium
P01859	IGHG2	29.3083	29.3083	29.3083	0.567199	Medium
P61019;P61019-2;E9PKL7	RAB2A	29.3024	29.3024	29.3187	0.56568	Medium
O00232;O00232-2	PSMD12	29.2983	29.2983	29.2983	0.564628	Medium
Q16777;Q6FI13;Q99878;Q96KK5;Q9BTM1;P20671;P0C0S8;H0YFX9;Q9BTM1-2	HIST2H2AC;HIST2H2AA3;HIST1H2AJ;HIST1H2AH;H2AFJ;HIST1H2AD;HIST1H2AG	29.2981	29.2981	29.2981	0.564582	Medium
Q9HCJ6	VAT1L	29.2938	29.2938	29.2938	0.563495	Medium
O95197-3;O95197-4;O95197-7;O95197-2;O95197;O95197-5	RTN3	29.2927	29.2927	29.2927	0.563199	Medium
P49720;J3KSM3;J3KRR2;J3QKR3	PSMB3	29.2901	29.2901	29.2901	0.562531	Medium
Q9Y265;Q9Y265-2;E7ETR0;H7C4G5	RUVBL1	29.2882	29.2882	29.2882	0.562057	Medium
P39023;G5E9G0;B5MCW2;H7C422;H7C3M2	RPL3	29.287	29.287	29.287	0.561726	Medium
C9J0K6;B4DKK2;P30626-2;P30626	SRI	29.2836	29.2836	29.2836	0.560868	Medium
Q9NQC3;Q9NQC3-6;Q9NQC3-4;F8WAM4	RTN4	29.2826	29.2826	29.2826	0.560618	Medium
P62333;H0YJC0	PSMC6	29.2811	29.2811	29.2811	0.560231	Medium
Q58FF8	HSP90AB2P	29.2807	29.2807	29.3242	0.56012	Medium
P38919	EIF4A3	29.278	29.278	29.278	0.559426	Medium
D6RGI3;Q9NVA2;D6RER5;Q9NVA2-2;D6RDU5;H0Y961	SEPT11	29.2756	29.2756	29.2756	0.558804	Medium
P17858;P17858-2	PFKL	29.2749	29.2749	29.3601	0.558629	Medium
Q13263;Q13263-2;M0R0K9	TRIM28	29.2746	29.2746	29.2746	0.558551	Medium
Q99733;F5HFY4;C9JZI7;C9J6D1;E9PNW0;E9PJJ2;E9PS34;E9PNJ7;A8MXH2;E9PKT8	NAP1L4;NAP1L4b	29.2742	29.2742	29.2742	0.55845	Medium
P78559;E9PGC8;P78559-2;J3KPX8	MAP1A	29.2716	29.2716	29.2716	0.557783	Medium
E9PIR7;B2R5P6;Q16881-5;E2QRB9;Q16881-2;B7Z2S5;Q16881-4;E9PNQ6;E7ESI6;Q16881-3;E7EW10;Q16881-6;B7Z904;Q16881;F5H780;E9PMY9;E9PKD3	TXNRD1	29.2691	29.2691	29.2819	0.557146	Medium
Q9H2X9-2;Q9H2X9	SLC12A5	29.2679	29.2679	29.2679	0.556831	Medium
P60903	S100A10	29.2626	29.2626	29.2626	0.555473	Medium
P49591;Q5T5C7	SARS	29.2565	29.2565	29.2565	0.553892	Medium
P30085;Q5T0D2;P30085-2	CMPK1	29.2532	29.2532	29.2532	0.553069	Medium
P08559-3;P08559;P08559-2;P08559-4	PDHA1	29.2531	29.2531	29.2531	0.553044	Medium
Q13596;Q13596-2;Q13596-3;A6NKH4;H0YK42	SNX1	29.2521	29.2521	29.2521	0.552765	Medium
P17655;P17655-2	CAPN2	29.2481	29.2481	29.2481	0.551756	Medium
P12236;I7HJJ0	SLC25A6	29.2473	29.2473	29.2473	0.551536	Medium
P62841;K7ELC2;K7EM56;K7EJ78;K7EQJ5;S4R456	RPS15	29.2376	29.2376	29.2376	0.549042	Medium
Q9Y4G6;H0YMT1	TLN2	29.2348	29.2348	29.2348	0.548331	Medium
Q2UY09;Q2UY09-3;Q2UY09-2	COL28A1	29.2345	29.2345	29.2345	0.548248	Medium
Q9ULP0-3;Q9ULP0-6;Q9ULP0-2;Q9ULP0-8;Q9ULP0-7;B7Z9X4;H3BQJ4;Q9ULP0-4;Q9ULP0;Q9ULP0-5	NDRG4	29.2321	29.2321	29.2321	0.547646	Medium
P30084	ECHS1	29.2316	29.2316	29.2316	0.547517	Medium
P10253	GAA	29.2295	29.2295	29.4784	0.54698	Medium
P49327	FASN	29.2266	29.2266	29.4858	0.546227	Medium
R4GNH3;P17980;E9PM69;E9PKD5;E9PMD8;E9PN50	PSMC3	29.2234	29.2234	29.2234	0.545396	Medium
P30046;B7Z522;J3KQ18;A6NHG4;B5MC82	DDT;DDTL	29.2215	29.2215	29.2215	0.544905	Medium
Q9P0J0;J3KN00;B4DEZ3;K7EJE1;E7ENQ6	NDUFA13;YJEFN3	29.2205	29.2205	29.2205	0.544665	Medium
P20020-6;P20020-3;P20020-4;P20020;P20020-5;P20020-2;E7ERY9	ATP2B1	29.2179	29.2179	29.2179	0.543989	Medium
P60900;G3V5Z7;G3V295;B4DXJ9;G3V3I1;G3V3U4;B4DQR4	PSMA6	29.213	29.213	29.213	0.542741	Medium
G5E9I6;Q15555-3;Q15555;Q15555-4;K7ERD8;Q15555-2	MAPRE2	29.2104	29.2104	29.2505	0.542076	Medium
P07814	EPRS	29.2082	29.2082	29.2082	0.541498	Medium
P25787;C9JCK5	PSMA2	29.2059	29.2059	29.2059	0.540916	Medium
Q5SSJ5;Q5SSJ5-2;B0QZK4;Q5SSJ5-3;Q5SWC8	HP1BP3	29.2006	29.2006	29.2006	0.539536	Medium
P61247;F5H4F9;E9PFI5;D6RG13;H0Y8L7;D6RB09;D6RAT0;H0Y9Y4	RPS3A	29.1984	29.1984	29.1984	0.538979	Medium
Q13363-2;Q13363;D6RAX2;E7ESU7;E7EPF8	CTBP1	29.1984	29.1064	29.1984	0.538974	Medium
B4DZI8;P35606	COPB2	29.1943	29.1943	29.1943	0.537935	Medium
O14980	XPO1	29.1938	29.1938	29.1938	0.53779	Medium
Q9H008;Q9H008-2;Q5T1Z0	LHPP	29.1932	29.1932	29.1932	0.537654	Medium
P37108;H0YLA2	SRP14	29.1885	29.1885	29.1885	0.536438	Medium
Q12907;D6RBV2;D6RDX1;D6RIU4	LMAN2	29.1877	29.1877	29.1877	0.536222	Medium
Q9Y2S2-2;Q9Y2S2	CRYL1	29.1803	29.1803	29.2155	0.534329	Medium
P61601;E5RIZ1;E5RGA9;E5RHC8;E5RIG4;E5RIA5;E5RI95;E5RHE8;E5RI78;E5RJJ6;E5RGZ0	NCALD	29.1793	29.1248	29.2498	0.534083	Medium
Q99962;F5H5J3	SH3GL2	29.1772	29.1772	29.1772	0.533541	Medium
Q01518	CAP1	29.1771	29.1771	29.1771	0.533508	Medium
Q01995;H0YCU9	TAGLN	29.1758	29.1758	29.3722	0.533171	Medium
Q15365	PCBP1	29.166	29.166	29.166	0.530663	Medium
Q07021	C1QBP	29.1646	28.8513	29.3544	0.530302	Medium
P26599;P26599-2;P26599-3;K7EKJ7;K7ES59	PTBP1	29.1643	29.1643	29.1643	0.530229	Medium
P36578;H3BM89	RPL4	29.1643	29.1643	29.1643	0.530218	Medium
P61106	RAB14	29.1638	29.1638	29.1638	0.530099	Medium
O75475;O75475-3;O75475-2	PSIP1	29.1571	29.1571	29.1571	0.528373	Medium
Q9BY67-5;Q9BY67;Q9BY67-4;Q9BY67-3;Q9BY67-2;F5H125	CADM1	29.1542	29.1542	29.4891	0.527622	Medium
O15061;C9JIE4;O15061-2;H0YL34	SYNM	29.1541	29.1541	29.1541	0.527596	Medium
Q5T985;P19823	ITIH2	29.1423	29.1423	29.1423	0.524579	Medium
I3L0N3;P46459	NSF	29.135	29.135	29.135	0.522692	Medium
P62269	RPS18	29.1333	29.1333	29.2713	0.522275	Medium
P41250	GARS	29.1327	29.1327	29.1327	0.522109	Medium
P62820;E7END7;B7Z8M7;P62820-2;P62820-3	RAB1A	29.1291	29.1291	29.1291	0.521197	Medium
Q9NZR1;G5EA42;Q9NZR1-2	TMOD2	29.1264	29.1264	29.1264	0.520501	Medium
P61201;B4DIH5;P61201-2	COPS2	29.1255	29.1255	29.1255	0.520253	Medium
P52943;H0YHD8;H0YFA4;P52943-2	CRIP2	29.1211	28.5801	29.5141	0.519137	Medium
P62906	RPL10A	29.1211	29.1211	29.1211	0.51913	Medium
P61026	RAB10	29.118	29.118	29.2371	0.518325	Medium
P35998;B7Z5E2	PSMC2	29.1167	29.1167	29.1545	0.518002	Medium
P51884	LUM	29.1167	29.1167	29.1167	0.517997	Medium
Q8N573-8;Q8N573;Q8N573-5;Q8N573-2;H0YC07	OXR1	29.0979	29.0979	29.0979	0.513178	Medium
Q15046;Q15046-2	KARS	29.0974	29.0974	29.0974	0.513054	Medium
P55087;P55087-2	AQP4	29.0938	29.0938	29.1331	0.512116	Medium
B4DVE7;P50995	ANXA11	29.0931	29.0931	29.0931	0.511938	Medium
Q1KMD3;H3BQZ7	HNRNPUL2;hCG_2044799	29.0886	29.0886	29.0886	0.510792	Medium
H0YA96;D6RAF8;H0Y8G5;Q14103-4;B4DTC3;Q14103-3;Q14103-2;Q14103;D6RBQ9	HNRNPD	29.0875	28.8763	29.2778	0.510502	Medium
A1L0T0;M0R026;E9PJS0	ILVBL	29.0787	29.0787	29.3595	0.508248	Medium
P51858;A8K8G0;P51858-2;P51858-3	HDGF	29.0776	29.0426	29.126	0.507945	Medium
Q9BTT0;Q9BTT0-3;Q5TB19;E9PLC4;Q9BTT0-2	ANP32E	29.0769	29.0769	29.0769	0.507768	Medium
P42126-2;P42126;Q96DC0;H3BS70	ECI1;DCI	29.073	29.073	29.073	0.506769	Medium
Q9UN86;Q9UN86-2	G3BP2	29.0661	29.0661	29.0661	0.505017	Medium
Q8NBF2	NHLRC2	29.0657	29.0657	29.0657	0.504902	Medium
P27361;P27361-2;E9PQW4;P27361-3;E9PBK7;B3KR49;E9PJF0	MAPK3	29.0636	29.0636	29.0636	0.504363	Medium
Q06481;Q06481-2;Q06481-3;Q06481-6;Q06481-5;Q06481-4;F5GZY0;F5H845	APLP2	29.0603	29.0603	29.0603	0.503503	Medium
P61457	PCBD1	29.0513	28.8296	29.2739	0.501191	Medium
P55884;P55884-2	EIF3B	29.051	29.051	29.051	0.501134	Medium
O43837;O43837-2	IDH3B	29.051	29.051	29.051	0.501126	Medium
Q9H9B4;S4R2X2;D6RFI0;D6RDG7	SFXN1	29.0493	29.0493	29.0493	0.500689	Medium
P46926;D6RFF8;E7EVU7;D6R9P4;B7Z3X4;D6RAY7	GNPDA1	29.0476	29.0476	29.0476	0.500252	Medium
P09525;Q6P452;B4DDF9	ANXA4	29.047	29.047	29.047	0.500092	Medium
O43707;O43707-2	ACTN4	29.0423	29.0423	29.0423	0.498887	Medium
P46940;H0YLE8	IQGAP1	29.0269	29.0269	29.0269	0.494924	Medium
P16615-5;P16615-2;P16615-3;P16615;P16615-4;H7C5W9	ATP2A2	29.0252	29.0252	29.0252	0.49451	Medium
P10599;P10599-2	TXN	29.0244	29.0244	29.0244	0.494299	Medium
P68032;P68133;Q5T8M8;A6NL76;Q5T8M7	ACTC1;ACTA1	29.0197	28.926	29.1464	0.493083	Medium
P21283;E7EV59	ATP6V1C1	29.018	29.018	29.018	0.492654	Medium
O43776;B4DN60	NARS	29.0159	29.0159	29.1628	0.49211	Medium
Q92905	COPS5	29.0118	29.0118	29.0118	0.491053	Medium
O60256;O60256-3;B4E329;O60256-2;E7EPA1;C9K0K7;I3L0S1;C9JJS3	PRPSAP2	29.0079	29.0079	29.0079	0.49005	Medium
P43034	PAFAH1B1	29.0001	29.0001	29.0001	0.488051	Medium
Q15691	MAPRE1	28.9843	28.9843	28.9843	0.484005	Medium
P54652	HSPA2	28.9777	28.9777	28.9777	0.482305	Medium
P63173;J3KT73;J3QL01;J3KSP2	RPL38	28.976	28.976	28.976	0.48187	Medium
P62701	RPS4X	28.9644	28.9644	28.9644	0.478888	Medium
P02652	APOA2	28.964	28.964	28.964	0.478791	Medium
P11498	PC	28.9624	28.9624	28.9624	0.478369	Medium
Q5T8I0;P12074;H0YIV9	COX6A1P2;COX6A1	28.9617	28.9617	29.0714	0.478194	Medium
Q92734-2;Q92734;C9JJP5;C9JUE0;C9JTY3	TFG	28.9591	28.9591	29.0222	0.477525	Medium
K7EK07;P84243;Q71DI3;Q16695;P68431;K7EMV3;B4DEB1;K7ES00;Q6NXT2	H3F3B;H3F3A;HIST2H3A;HIST3H3;HIST1H3A;H3F3C	28.9574	28.9574	29.1271	0.477081	Medium
P60866;P60866-2;E5RIP1;E5RJX2	RPS20	28.9529	28.9529	28.9529	0.475931	Medium
P22612	PRKACG	28.9429	28.5728	29.5411	0.473353	Medium
P28070	PSMB4	28.9424	28.9424	29.2038	0.473236	Medium
P51148;P51148-2;K7ERI8;K7ERQ8;F8VVK3;K7ENY4	RAB5C	28.9371	28.9371	28.9371	0.471883	Medium
Q13151	HNRNPA0	28.9314	28.9314	28.9314	0.470413	Medium
F8VV59;B7Z9C2;B3KNT8;F8W0J6;F5H4R6;H0YIV4;P55209;H0YHC3;F8W118;F8VY35;B3KV44;F8W543;H0YH88;F8W020;F8VUX1;F8VXI6;F8VRJ2;F8VVB5	NAP1L1	28.9295	28.6069	28.9838	0.469911	Medium
P00352	ALDH1A1	28.9161	28.9161	29.1478	0.466468	Medium
P55795	HNRNPH2	28.9141	28.9141	28.9141	0.465959	Medium
P07203	GPX1	28.9095	28.9095	28.9095	0.464779	Medium
P53004	BLVRA	28.9083	28.9083	28.9362	0.464489	Medium
O00299	CLIC1	28.9074	28.9074	28.9074	0.464246	Medium
P13667	PDIA4	28.9031	28.9031	28.9444	0.46315	Medium
F6RFD5;P60981;P60981-2	DSTN	28.9013	28.9013	28.9013	0.462678	Medium
B4DT77;P20073-2;P20073	ANXA7	28.8909	28.8909	28.8909	0.459996	Medium
P31689;P31689-2;B7Z5C0	DNAJA1	28.8907	28.8907	28.8907	0.459949	Medium
P21980;B4DIT7;F5H6P0;P21980-2	TGM2	28.8898	28.8898	28.9132	0.459725	Medium
Q15363;F5GX39;E7EQ72	TMED2	28.8889	28.8889	29.0154	0.459495	Medium
Q96HY6;Q96HY6-2	DDRGK1	28.8885	28.8885	28.8885	0.459384	Medium
Q99460-2;Q99460	PSMD1	28.8869	28.8869	29.0677	0.458973	Medium
Q9H2U2-2;Q9H2U2;Q9H2U2-3;E2QRM6;Q9H2U2-6;B4DFH3	PPA2	28.8856	28.8856	28.8856	0.458635	Medium
P23368;P23368-2	ME2	28.8848	28.8848	28.8848	0.45845	Medium
O43237;B4DZP4	DYNC1LI2	28.8843	28.8843	28.9248	0.458321	Medium
P07108;P07108-3;P07108-2;P07108-4;P07108-5	DBI	28.8818	28.8818	28.954	0.457661	Medium
O75323;C9K068;H7C333;O75323-2;C9J7B1	GBAS	28.8809	28.8573	28.8809	0.457443	Medium
Q96JB5;F5H3I5;Q96JB5-2;J3QQY1	CDK5RAP3	28.8798	28.8798	28.8798	0.457153	Medium
Q02818;H7BZI1;C9JKZ2	NUCB1	28.8761	28.8761	28.8761	0.456194	Medium
P53618;E9PP73	COPB1	28.8748	28.8748	28.8748	0.455871	Medium
Q9NRX4;Q9NRX4-2	PHPT1	28.8745	28.8745	28.8745	0.455792	Medium
P49257	LMAN1	28.8742	28.8742	28.9093	0.455712	Medium
P78352-3;P78352;P78352-2	DLG4	28.8708	28.8708	28.8708	0.454854	Medium
P25398	RPS12	28.8708	28.8708	28.8708	0.454838	Medium
O95299;E7ESZ7;Q8WXC9	NDUFA10	28.8687	28.8687	28.8687	0.454319	Medium
Q9NYU2-2;Q9NYU2	UGGT1	28.863	28.863	28.863	0.452853	Medium
O75340;O75340-2	PDCD6	28.858	28.858	28.9019	0.451548	Medium
Q6YN16;Q6YN16-2;B4E136;B4DWC7	HSDL2	28.8515	28.8515	28.8515	0.449878	Medium
P46976-2;P46976;C9JQ42;G5E9W8;P46976-3	GYG1	28.8502	28.8502	28.8502	0.449565	Medium
P17612;P17612-2	PRKACA	28.8474	28.8474	28.8474	0.448846	Medium
P26373;J3QSB4;P26373-2	RPL13	28.8443	28.8443	28.8443	0.448042	Medium
F5GXC8;Q9P2R7-2;Q9P2R7;F5H5G8;Q5T9Q5	SUCLA2	28.8442	28.8442	28.8442	0.448019	Medium
Q9UJ70;Q9UJ70-2;H7C3G9;C9JEV6	NAGK	28.8388	28.8388	28.8388	0.446637	Medium
K7EKE6;K7EJE8;Q8N8K8;P36776;F5GZ27	LONP1	28.8385	28.8385	28.8385	0.446539	Medium
P33176	KIF5B	28.8357	28.8357	28.8357	0.445843	Medium
Q9Y6R1-2;Q9Y6R1;Q9Y6R1-5;Q9Y6R1-4;Q9Y6R1-3	SLC4A4	28.8345	28.8345	28.8345	0.445512	Medium
P52907	CAPZA1	28.83	28.83	28.83	0.444369	Medium
P31942-2;P31942;P31942-3;B4DHY1;P31942-4	HNRNPH3	28.8231	28.8231	28.8231	0.442601	Medium
Q10567-3;Q10567-2;Q10567;Q10567-4;C9J1E7	AP1B1	28.8224	28.8224	28.8224	0.442416	Medium
B4DJP7;P62318	SNRPD3	28.8192	28.5218	29.0439	0.441597	Medium
P30042;H7C2G3;P30042-2;H7C1F6;F2Z2Q0;H7BYH1	C21orf33	28.8069	28.8069	28.8069	0.438433	Medium
Q14894;H9KVC2;I3L325	CRYM	28.8047	28.8047	28.8047	0.437862	Medium
O43488;H3BLU7	AKR7A2	28.8007	28.8007	28.8007	0.436834	Medium
O75396	SEC22B	28.7968	28.7968	28.7968	0.435851	Medium
Q96GA7;F8VYZ3	SDSL	28.7963	28.7963	28.7963	0.435714	Medium
P78417;Q5TA02;P78417-3;P78417-2	GSTO1	28.7903	28.7903	28.7903	0.434166	Medium
P07602;P07602-2;C9JIZ6;P07602-3;B1AVU8	PSAP	28.7889	28.7889	28.7889	0.433814	Medium
P07686;Q5URX0	HEXB	28.7884	28.7884	28.7884	0.433694	Medium
P52758;H0YBX3;H0YB34	HRSP12	28.7884	28.7518	28.7884	0.433681	Medium
P18124;A8MUD9	RPL7	28.7873	28.7873	28.9423	0.433393	Medium
Q13148;B1AKP7;G3V162;K7EJM5;K7EN94;B4DJ45	TARDBP	28.7779	28.7779	28.7779	0.430975	Medium
P15311;E7EQR4	EZR	28.7727	28.7727	28.7727	0.429661	Medium
Q9NY33;G3V1D3;G3V180;Q9NY33-4	DPP3	28.7683	28.7683	28.7683	0.42853	Medium
Q7Z4H3-2;Q7Z4H3;Q7Z4H3-3	HDDC2	28.7683	28.7683	28.8786	0.428522	Medium
Q14141-2;Q14141-4;B1AMS2;Q14141;F5H1J5;B4E049	SEPT6	28.7659	28.7659	28.8316	0.427916	Medium
P12270	TPR	28.7618	28.7618	28.8062	0.426856	Medium
O75746;B3KR64	SLC25A12	28.7601	28.7601	28.7724	0.426408	Medium
P37235;E9PC71	HPCAL1	28.759	28.759	28.759	0.426141	Medium
P20336;M0R257	RAB3A	28.7516	28.7516	28.831	0.424226	Medium
E7EM64;Q7L5N1	COPS6	28.7475	28.7475	28.7475	0.423173	Medium
F6SKP1;Q14956-2;Q14956;F5GY20	GPNMB	28.7459	28.7459	28.7459	0.422757	Medium
Q06124-2;Q06124;Q06124-3	PTPN11	28.7425	28.7425	28.7533	0.421906	Medium
Q16363-2;Q16363	LAMA4	28.735	28.735	28.8565	0.41996	Medium
P42765;K7EME0	ACAA2	28.7347	28.7347	28.778	0.41988	Medium
Q6NZI2;Q6NZI2-2	PTRF	28.7336	28.7336	28.9621	0.419621	Medium
P04181;P04181-2	OAT	28.7262	28.7262	28.7262	0.417698	Medium
Q00796;H0YLA4	SORD	28.7252	28.7252	28.7252	0.417441	Medium
B4DJA5;P20339	RAB5A	28.7215	28.7215	28.7215	0.416492	Medium
P00488	F13A1	28.7201	28.7201	28.7201	0.416154	Medium
Q15717;B4DVB8;M0QZR9	ELAVL1	28.7198	28.7198	28.7198	0.416068	Medium
Q9P035;H3BS72;H3BPZ1;B4DRF4	PTPLAD1	28.7186	28.657	28.9924	0.415744	Medium
Q9NZ01;B3KSQ1	TECR	28.7119	28.7119	28.7896	0.414041	Medium
P60520;H3BSM5	GABARAPL2	28.7097	28.7097	29.1438	0.413465	Medium
Q86Y82;B1AJQ6	STX12	28.7069	28.6929	28.8071	0.41276	Medium
P62851	RPS25	28.7009	28.7009	28.7528	0.411204	Medium
O15145;C9JZD1	ARPC3	28.697	28.697	28.697	0.410209	Medium
P02679-2;C9JEU5;P02679;C9JC84	FGG	28.692	28.692	28.692	0.408932	Medium
R4GMR5;P48556;K7EJR3;K7EJC1	PSMD8	28.6878	28.6878	28.6878	0.407851	Medium
H3BTL1;Q9GZQ8;A6NCE7	MAP1LC3B;MAP1LC3B2	28.6863	28.496	28.8437	0.407457	Medium
P67775;P62714;E5RHC1;P67775-2;E5RFI3;E5RHP4	PPP2CA;PPP2CB	28.6824	28.6094	28.7049	0.406459	Medium
Q96GD0	PDXP	28.6783	28.6783	28.6783	0.405394	Medium
E5RIW3;O75347;E5RJD8;E5RHG6;E5RIX8;B4DT30	TBCA	28.6776	28.6776	28.6776	0.405233	Medium
Q14444-2;Q14444;E9PLA9;G3V153;E9PP31	CAPRIN1	28.6766	28.6766	28.6766	0.404959	Medium
Q9UQ80	PA2G4	28.6762	28.6762	28.7099	0.404867	Medium
P46781;B5MCT8;C9JM19	RPS9	28.6713	28.6713	28.6713	0.403616	Medium
P48681	NES	28.6706	28.6706	28.8869	0.403437	Medium
P05090;C9JF17;C9JX71	APOD	28.6664	28.6664	28.7626	0.40236	Medium
O00468-6;O00468-3;O00468-7;O00468-5;O00468-4;O00468;O00468-2	AGRN	28.666	28.666	28.666	0.402244	Medium
P56134-4;C9JJT5;P56134-3;P56134-2;F5H4H2;P56134;C9JU26;G3V325	PTCD1;ATP5J2;ATP5J2-PTCD1	28.6601	28.6016	28.7045	0.400723	Medium
Q05707;Q05707-2;Q05707-3;J3QT83	COL14A1	28.6579	28.6579	28.6579	0.400176	Medium
P55268	LAMB2	28.6569	28.6569	28.6569	0.399907	Medium
Q8N1G4	LRRC47	28.6539	28.6539	28.6539	0.399149	Medium
Q01469	FABP5	28.65	28.65	28.7978	0.39813	Medium
Q9Y646;E5RJA8	CPQ	28.6465	28.6465	28.6742	0.397228	Medium
O43598;H0Y8X4;O43598-2	DNPH1	28.6457	28.6457	28.6993	0.397022	Medium
Q9Y6G9;E9PHI6	DYNC1LI1	28.6343	28.6343	28.6343	0.394109	Medium
Q9NVS9;B4E1D7;B4E0V0;B4E152	PNPO	28.6337	28.6337	28.6337	0.393946	Medium
Q52LJ0-2;Q52LJ0	FAM98B	28.6327	28.6327	28.6327	0.393689	Medium
Q9NZ45	CISD1	28.6294	28.6294	28.7569	0.392842	Medium
P05141	SLC25A5	28.6165	28.6165	28.6847	0.389535	Medium
P19652	ORM2	28.6156	28.6156	29.0691	0.389303	Medium
O95831-3;O95831;O95831-2;E9PMA0	AIFM1	28.6143	28.6143	28.6143	0.388969	Medium
B4E1J0;F5H2F6;Q96AQ6-2;Q96AQ6;Q96AQ6-3	PBXIP1	28.6125	28.6125	28.6628	0.388515	Medium
P61088;F8VQQ8;F8VSD4;Q5JXB2	UBE2N;UBE2NL	28.608	28.3354	28.8601	0.38735	Medium
H7BZT8;Q8NDM7-2;G5E9L1;Q8NDM7;H0Y4U9;Q5TA04;Q8NDM7-3	WDR96	28.6055	28.1047	29.0468	0.386714	Medium
Q04917;A2IDB2	YWHAH	28.605	28.605	28.605	0.386575	Medium
P05387	RPLP2	28.5975	28.5975	28.6247	0.384658	Medium
O75964;E9PN17	ATP5L	28.593	28.593	28.593	0.383502	Medium
O14979-3;O14979-2;O14979	HNRPDL	28.5897	28.5897	28.5897	0.38265	Medium
Q9BUF5;K7ESM5	TUBB6	28.5848	28.0592	29.1194	0.381396	Medium
P13798;C9JIF9	APEH	28.5838	28.5838	28.5838	0.381133	Medium
P14406;D6RIE3;D6RGV5;H0UI06;D6R9C3	COX7A2	28.5724	28.3279	28.7001	0.378204	Medium
Q7L099;Q7L099-3;B4DKC2;Q7L099-2;Q7L099-4	RUFY3	28.5715	28.5715	28.5715	0.37798	Medium
Q92673	SORL1	28.5648	27.6561	28.9256	0.376267	Medium
O43143	DHX15	28.557	28.557	28.6879	0.374258	Medium
Q13011;M0R248	ECH1	28.5549	28.5549	28.5549	0.373722	Medium
P11310;P11310-2;Q5T4U5;B7Z9I1;B4DJE7	ACADM	28.5548	28.5548	28.6888	0.373685	Medium
P54577	YARS	28.5543	28.5543	28.5543	0.373569	Medium
P62750;H7BY10;K7EJV9;K7ERT8;A8MUS3;K7EMA7	RPL23A	28.5511	28.4996	28.5511	0.372731	Medium
Q9NYB0	TERF2IP	28.5479	28.5479	28.6064	0.371904	Medium
Q8IW45;Q8IW45-2;Q8IW45-4;B4DQR1	CARKD;FLJ10769	28.5453	28.5453	28.5453	0.371255	Medium
E7ERI8;E7EW49;F5H604;E3W994;J3KR49;O75122;E9PBA6;F5H3X0	CLASP2	28.545	28.545	28.5781	0.371161	Medium
P28074;P28074-3	PSMB5	28.5413	28.5413	28.5413	0.370227	Medium
P28072	PSMB6	28.54	28.54	28.6125	0.369897	Medium
Q9NRV9;F5GWX2	HEBP1	28.5389	28.5389	28.5389	0.369607	Medium
P42785;B7Z7Q6;P42785-2;E9PNF7;E9PQB5;E9PL85;E9PQN3;E9PKN6;E9PIG4	PRCP	28.536	28.536	28.536	0.368854	Medium
Q9Y3F4;B4DNJ6;B0AZV0	STRAP	28.5356	28.5356	28.5356	0.36876	Medium
P02730	SLC4A1	28.5346	28.5346	28.5479	0.368495	Medium
Q8WXF1-2;Q8WXF1	PSPC1	28.5295	28.5295	28.5295	0.367191	Medium
O95168;O95168-2;C9JXQ9	NDUFB4	28.5223	28.5223	28.6015	0.365328	Medium
Q9H3Z4;Q9H3Z4-2	DNAJC5	28.5171	28.5171	28.5171	0.363996	Medium
Q9NR31;B4DQ19	SAR1A	28.5135	28.5135	28.5135	0.363077	Medium
P31949	S100A11	28.5091	28.2616	28.736	0.361951	Medium
P27105;B4E2V5;P27105-2	STOM	28.5072	28.3844	28.7368	0.36146	Medium
Q7Z7H5;Q7Z7H5-3;Q7Z7H5-2;F8W7F7	TMED4	28.5005	28.5005	28.5005	0.359752	Medium
P49821-2;G3V0I5;P49821;B4DE93	NDUFV1	28.4966	28.4966	28.4966	0.358742	Medium
P36915;A2AB27	GNL1	28.4882	28.4882	28.4882	0.356595	Medium
Q9UHX1-4;Q9UHX1-6;Q9UHX1-3;Q9UHX1-5;Q9UHX1-2;Q9UHX1;E9PQ56;H0YEM1	PUF60	28.4877	28.4877	28.4877	0.356452	Medium
Q5JR95;P62241	RPS8	28.4755	28.4755	28.5588	0.353329	Medium
P61586;C9JNR4;C9JX21	RHOA	28.4674	28.0621	28.7888	0.351232	Medium
F5H897;Q12931;I3L0K7	TRAP1	28.4621	28.4621	28.4621	0.34987	Medium
P51178;P51178-2	PLCD1	28.4586	28.4586	28.4586	0.348969	Medium
Q9NR28-2;Q9NR28;Q9NR28-3;F5H796;F5GX50;F5GXT8	DIABLO	28.4547	28.4547	28.5177	0.347979	Medium
P20839;E7EQS0;P20839-3;P20839-7;P20839-5;P20839-6;P20839-2;P20839-4;C9J381	IMPDH1	28.4546	28.4546	28.5637	0.347963	Medium
P27449	ATP6V0C	28.4529	28.1268	28.7387	0.34751	Medium
P07741;P07741-2;H3BQZ9;H3BQB1;H3BQF1	APRT	28.4514	28.4514	28.4514	0.347132	Medium
F8VZJ2;H0YHX9;Q13765;Q13765-2;E9PAV3;F8W0W4;F8W1N5;F8VNW4	NACA	28.4513	28.4513	28.4513	0.347117	Medium
Q9UI09;F8VRD8	NDUFA12	28.4499	28.4499	28.5072	0.346739	Medium
P04899;B4E2X5;P04899-3;P04899-2;B3KTZ0;P04899-4;F5GZL8	GNAI2	28.4493	28.3956	28.5713	0.34659	Medium
P17302	GJA1	28.449	28.449	28.449	0.346509	Medium
P21912	SDHB	28.4487	28.4487	28.4487	0.346441	Medium
Q13618;Q13618-2;Q13618-3	CUL3	28.441	28.441	28.551	0.34446	Medium
O95861;B4DUS9;O95861-2;A6NF51;B4DPS5;F8VZG4;F8W1J0	BPNT1	28.4388	28.4388	28.4388	0.343884	Medium
P53985;Q5T8R5	SLC16A1	28.4352	28.4352	28.4352	0.342973	Medium
P80303-2;P80303;E9PKG6;J3KQU0;E9PLR0;E9PLE9	NUCB2	28.4319	28.1385	28.4319	0.342119	Medium
F5H698;B4DER1;Q9P2J5;B4DJ10	LARS	28.4259	28.298	28.8476	0.340579	Medium
P0CW22;P08708;H0YN88;H0YK46	RPS17L;RPS17	28.4237	28.4237	28.4237	0.340016	Medium
P61020;P61020-2;F8VUA5	RAB5B	28.4209	28.4209	28.4209	0.339286	Medium
P17844;J3KTA4;B4DLW8	DDX5	28.4181	28.4181	28.4181	0.338581	Medium
O75569;O75569-3;O75569-2;B4DJC7	PRKRA	28.415	28.415	28.415	0.337771	Medium
P40121;P40121-2;E7ENU9	CAPG	28.4131	28.4131	28.4131	0.337284	Medium
B4DWW1;P40616;F8VYN9;B4DZG7	ARL1	28.4096	28.4096	28.474	0.3364	Medium
U3KQQ4;P43004;P43004-2	SLC1A2	28.4068	28.4068	28.4068	0.335664	Medium
Q9Y2A7;Q9Y2A7-2	NCKAP1	28.4065	28.4065	28.4891	0.33561	Medium
Q00688	FKBP3	28.4057	28.4057	28.4057	0.335382	Medium
P35612;P35612-4;P35612-3;P35612-2;P35612-8	ADD2	28.4052	28.4052	28.4052	0.335269	Medium
Q00341;Q00341-2;H0Y394	HDLBP	28.4052	28.4052	28.49	0.335256	Medium
Q8WVM8;Q8WVM8-2;Q8WVM8-3;B7Z738;B7Z5N7	SCFD1	28.4051	28.4051	28.4051	0.335239	Medium
P09669	COX6C	28.4034	28.4034	28.4034	0.334794	Medium
E9PP21;P21291;E9PND2	CSRP1	28.4023	28.4023	28.562	0.334523	Medium
P43490;Q5SYT8	NAMPT;NAMPTL	28.3968	28.3968	28.3968	0.33311	Medium
P14866;M0QXS5;P14866-2	HNRNPL	28.3946	28.2811	28.5907	0.332556	Medium
Q15459;E9PAW1	SF3A1	28.3943	28.3943	28.3943	0.332469	Medium
Q09028-3;Q09028;Q09028-2;Q09028-4;H0YF10;H0YCT5;H0YDK2	RBBP4	28.3934	28.0796	28.6281	0.332228	Medium
Q8TDW7-3;Q8TDW7;Q8TDW7-2;F5H817;E9PQ73	FAT3	28.3925	28.331	28.871	0.332001	Medium
Q7L2H7;B4E2Q4;H0YCQ8;J3KNJ2	EIF3M	28.3916	28.3916	28.4311	0.331766	Medium
P26232-2;P26232-5;P26232;P26232-3;P26232-4;P26232-6	CTNNA2	28.3901	28.3901	28.5258	0.331384	Medium
P11047	LAMC1	28.3895	28.3895	28.5137	0.331237	Medium
Q9HAT2;Q9HAT2-2	SIAE	28.3888	28.3888	28.3888	0.331049	Medium
O43809;H3BND3;H3BV41	NUDT21	28.3861	28.3861	28.3861	0.33035	Medium
Q9NQC3-3		28.3807	28.0628	28.712	0.328976	Medium
Q99574	SERPINI1	28.3797	28.3797	28.3797	0.32871	Medium
P12955;P12955-2;P12955-3	PEPD	28.3757	28.2791	28.5311	0.327687	Medium
Q93077;Q7L7L0;P04908	HIST1H2AC;HIST3H2A;HIST1H2AB	28.3751	28.3751	28.6832	0.327546	Medium
P14543-2;P14543	NID1	28.3747	28.3747	28.3747	0.327425	Medium
Q8NFW8;Q8NFW8-2	CMAS	28.3746	28.2542	28.4599	0.327418	Medium
O60784;E7EPD0;O60784-2;O60784-4;O60784-3;B0QY01;B3KUU1	TOM1	28.3688	28.2719	28.5236	0.325921	Medium
P53680;M0R0N4;M0QYZ2;P53680-2;M0QZ21	AP2S1	28.3687	28.3687	28.3687	0.325899	Medium
J3KQG4;P04062-2;P04062;F5H241;J3KQK9;P04062-3	GBA	28.3669	28.3669	28.4522	0.325422	Medium
Q9Y3E1;H3BTV7	HDGFRP3	28.3666	28.3446	28.5928	0.325364	Medium
Q9BR76	CORO1B	28.3646	28.1633	28.4072	0.324848	Medium
Q9UMS4	PRPF19	28.3639	28.3247	28.4055	0.324665	Medium
Q96AE4;Q96AE4-2;E9PEB5;B4DT31	FUBP1	28.3613	28.3613	28.3613	0.324002	Medium
P50454;E9PPV6;E9PR70;E9PKH2;E9PK86;E9PMI5	SERPINH1	28.3556	28.3556	28.4683	0.322537	Medium
Q9Y3D6	FIS1	28.3546	28.3546	28.3546	0.322271	Medium
E9PKG1;Q99873-3;Q99873-2;Q99873-4;Q99873;H7C2I1;E9PQ98;E9PIX6;E9PNR9;H0YDE4	PRMT1	28.3444	28.3344	28.4649	0.319662	Medium
P46109	CRKL	28.3442	28.3442	28.3442	0.319608	Medium
Q96AC1;Q96AC1-3;H0YJ34;Q96AC1-2	FERMT2	28.3431	28.3431	28.5882	0.319321	Medium
Q7Z6Z7-2;Q7Z6Z7-3;Q7Z6Z7;H0Y5W0	HUWE1	28.342	28.0873	28.7018	0.319045	Medium
Q8N335;C9JFA7;C9K0P5;C9JM46	GPD1L	28.3414	28.1197	28.4546	0.318873	Medium
I3L505;O14561	NDUFAB1	28.3414	28.3414	28.3414	0.318871	Medium
Q8N8N7;G3V3Y1;Q8N8N7-2	PTGR2	28.3404	28.3404	28.3817	0.318621	Medium
Q96FJ2	DYNLL2	28.3387	28.3387	28.3736	0.318193	Medium
Q9P0L0;Q9P0L0-2	VAPA	28.3337	28.3337	28.3831	0.316895	Medium
P02671;P02671-2	FGA	28.3331	28.3331	28.3331	0.31675	Medium
K7EJT5;K7EP65;K7EKS7;K7ELC4;K7EMH1;K7ERI7;P35268	RPL22	28.3326	28.2308	28.4668	0.316628	Medium
P26196	DDX6	28.3286	28.3286	28.3286	0.315582	Medium
P50914;E7EPB3	RPL14	28.3281	28.1379	28.3701	0.315453	Medium
Q9H7Z7;A6NHH0	PTGES2	28.3218	28.3218	28.3218	0.313834	Medium
Q9UBW8;F5H7C6;F5GYF7;F5H248;F5H4U8	COPS7A	28.3215	28.3215	28.3215	0.313765	Medium
P62424;Q5T8U3	RPL7A	28.3201	28.3201	28.5397	0.313398	Medium
P26440;J3KR54;P26440-2;H7C4G6	IVD	28.3187	28.3187	28.3187	0.313042	Medium
O60502;E9PGF9;O60502-2;O60502-3	MGEA5	28.3063	28.3063	28.7069	0.309853	Medium
Q7L775	EPM2AIP1	28.3048	28.2765	28.3125	0.309474	Medium
Q9BW30	TPPP3	28.3045	28.1991	28.4972	0.309405	Medium
Q9BWS9;Q9BWS9-2;J3KNL3;Q9BWS9-3;E9PPA0	CHID1	28.3029	28.3029	28.3536	0.308985	Medium
Q13057;Q13057-2	COASY	28.3027	28.3027	28.3373	0.308948	Medium
P54578-2;P54578;A6NJA2;B7Z4N8	USP14	28.3027	28.2199	28.4257	0.308948	Medium
P60842;J3KT12;P60842-2;J3QS69;J3KTB5;J3KSZ0;J3QL43	EIF4A1	28.2979	28.128	28.4453	0.307699	Medium
P26885	FKBP2	28.296	28.1439	28.3146	0.307232	Medium
G3V3M6;P27695;G3V5Q1;G3V3C7;H7C4A8;G3V5M0;G3V359	APEX1	28.2947	28.1384	28.4136	0.306881	Medium
J3KS22;Q7Z4W1;J3QS36;J3QL34;J3KRZ4;J3KSZ5	DCXR	28.2931	28.202	28.3129	0.306483	Medium
Q4G0F5	VPS26B	28.2927	28.2927	28.2927	0.306377	Medium
Q01813;Q01813-2	PFKP	28.2916	28.2916	28.4541	0.306098	Medium
P51572;P51572-2;C9JSP1;C9JQ75;C9J0M4	BCAP31	28.289	28.289	28.289	0.305431	Medium
P10644;K7ER48;K7EPB2;K7EM13	PRKAR1A	28.2826	28.2669	28.2826	0.303784	Medium
Q92597;E9PDL6;Q92597-3;Q92597-2	NDRG1	28.2819	28.2819	28.5792	0.303591	Medium
Q9BPZ7-3;Q9BPZ7;Q9BPZ7-4;Q9BPZ7-6;Q9BPZ7-2	MAPKAP1	28.2816	27.729	28.5188	0.303525	Medium
Q9UJS0;Q9UJS0-2;F5GX33	SLC25A13	28.2766	28.2358	28.461	0.302234	Medium
Q16775-2;Q16775;H3BPQ4;H3BPK3;H3BQW8	HAGH	28.2759	28.2759	28.2759	0.302048	Medium
O15173;O15173-2	PGRMC2	28.2752	28.2752	28.2752	0.301877	Medium
P10155;P10155-3;Q5LJA0;P10155-4	TROVE2	28.2722	28.2722	28.2722	0.301109	Medium
P29992;K7EL62	GNA11	28.2687	28.2687	28.2687	0.300218	Medium
Q07954	LRP1	28.2671	28.0766	28.407	0.299802	Medium
Q00169;F5GWE5;I3L4H1	PITPNA	28.2623	28.2623	28.2623	0.298569	Medium
Q03001;E7ERU2;E9PEB9;E9PHM6;E7ERU0;F8W9J4;Q03001-8;J3QTQ0	DST	28.2576	28.2576	28.293	0.29737	Medium
P62316;K7ERG4;P62316-2	SNRPD2	28.2573	28.1852	28.3367	0.297281	Medium
O60664-4;O60664;O60664-3;K7ERZ3;O60664-2	PLIN3	28.253	28.2354	28.2935	0.296182	Medium
P61764	STXBP1	28.2519	28.2519	28.3287	0.295889	Medium
Q15661-2;F8W8D0;Q15661;P20231;J3QTS8	TPSB2;TPSAB1	28.2498	28.2498	28.4729	0.295359	Medium
Q9H936;E9PJH7;E9PS95	SLC25A22	28.2487	28.2487	28.2487	0.295083	Medium
Q9UKK9;A6NFX8;A6NJU6	NUDT5	28.2487	28.2024	28.2494	0.295075	Medium
P13489;H0YCR7	RNH1	28.2473	28.2473	28.2473	0.294718	Medium
P13693;Q5W0H4;Q8TBK7;J3KPG2;E9PJF7;H0YCX0	TPT1	28.2459	28.2459	28.2459	0.294357	Medium
P48444;B0YIW6;P48444-2	ARCN1	28.2446	28.1093	28.3572	0.294024	Medium
Q6P2Q9	PRPF8	28.2432	28.2432	28.6683	0.293652	Medium
B4E241;P84103	SRSF3	28.243	28.044	28.3833	0.293612	Medium
H0Y6E7;H3BT71;P38159;P38159-2;H3BR27;P38159-3	RBMX	28.2422	27.9948	28.2975	0.293413	Medium
O43865;O43865-2	AHCYL1	28.2392	28.1868	28.382	0.29262	Medium
Q07955;J3KTL2;Q07955-3;Q07955-2	SRSF1	28.2375	28.1059	28.4835	0.292183	Medium
Q15907;B4DMK0	RAB11B	28.2313	28.2313	28.2313	0.290608	Medium
Q9BWM7	SFXN3	28.2299	28.2299	28.3131	0.29025	Medium
Q15436;F5H365;B3KXI2;F5H6C4	SEC23A	28.2297	28.2297	28.5404	0.2902	Medium
P41252;J3KR24	IARS	28.2214	27.7899	28.3465	0.288051	Medium
P54136;P54136-2;F5H3T8	RARS	28.2201	28.0885	28.3684	0.287732	Medium
P62263;H0YB22;E5RH77	RPS14	28.2198	28.2198	28.2198	0.287652	Medium
P56192;A6NC17;B3KVK7	MARS	28.2198	28.0956	28.3794	0.287651	Medium
J3QRJ3;E9PIM6;P04216;E9PNQ8	THY1	28.2191	28.1193	28.328	0.287474	Medium
Q02952-3;Q02952-2;Q02952	AKAP12	28.2164	28.1684	28.2991	0.286767	Medium
Q6VY07;Q6VY07-2	PACS1	28.215	28.215	28.2613	0.286422	Medium
P52597	HNRNPF	28.2147	28.2147	28.2147	0.286344	Medium
Q9UFN0	NIPSNAP3A	28.2142	28.2142	28.2142	0.286219	Medium
Q86UE4;E5RJU9	MTDH	28.2104	28.2104	28.4112	0.285234	Medium
P50897;P50897-2;E9PMG2	PPT1	28.2075	28.1515	28.3097	0.284479	Medium
Q99598;C4P0D6;C4P0D8;C4P0D4;Q5VVQ1	TSNAX;DISC1	28.2065	28.2065	28.2065	0.284228	Medium
P43304;P43304-2;F8W6E4	GPD2	28.206	28.206	28.2557	0.284103	Medium
J3QLE5;P14678-2;P63162;P14678;B3KVR1;P14678-3	SNRPN;SNRPB	28.2054	28.2054	28.2054	0.283944	Medium
P36507;G5E9C7	MAP2K2	28.2052	28.2052	28.2052	0.283897	Medium
Q15029-2;K7EJ81;Q15029	EFTUD2	28.205	28.1198	28.3691	0.283859	Medium
O95433;B4DUR9;G3V438;H0YJG7	AHSA1	28.205	28.205	28.205	0.283837	Medium
P00738;J3QLC9;J3QR68	HP	28.2007	28.1296	28.3894	0.282744	Medium
P32418-5;P32418;P32418-3;P32418-4;P32418-2;F5H5B3;E7EV41	SLC8A1	28.1948	28.1948	28.4171	0.281231	Medium
P39059	COL15A1	28.1928	28.1925	28.4567	0.280719	Medium
Q9UM19	HPCAL4	28.1874	28.0183	28.5194	0.279325	Medium
O95865;Q5SSV3;Q5SRR8;H0Y7N1	DDAH2	28.1861	28.1861	28.2904	0.27899	Medium
Q92598-2;Q92598;Q92598-3;B4DYH1;B4DY72	HSPH1	28.1851	28.1851	28.1851	0.278748	Medium
Q13838;Q13838-2;F8VQ10;B4DP52;Q5STU3;F6WLT2;F6UJC5	DDX39B	28.1786	28.0242	28.1786	0.277072	Medium
H7BYD0;Q5H9R2;Q16718	NDUFA5;DKFZp781K1356	28.1776	28.1776	28.1776	0.2768	Medium
P68036;P68036-3;P68036-2	UBE2L3	28.1766	28.1766	28.1766	0.276561	Medium
Q6NVY1;Q6NVY1-2;B9A058	HIBCH	28.1729	28.1729	28.1729	0.275609	Medium
F5H8J8;F5H100;F5H0S8;E9PCP0;P16520	GNB3	28.1671	28.1671	28.2581	0.274119	Medium
O43396;K7ER96;K7EML9	TXNL1	28.1647	28.1647	28.2291	0.273489	Medium
Q12797-10;Q12797	ASPH	28.1636	28.0133	28.2287	0.27322	Medium
P30519;I3L430;I3L159;I3L1F5	HMOX2	28.1624	27.9993	28.2595	0.272917	Medium
P54727;Q5W0S5;P54727-2	RAD23B	28.1623	27.9885	28.1623	0.27288	Medium
Q14166	TTLL12	28.1596	28.1596	28.3839	0.272185	Medium
P21964-2;P21964;H7BZ45;E7EMS6;E7EUU8	COMT	28.1572	28.1572	28.3052	0.271585	Medium
Q14CZ8	HEPACAM	28.1572	28.1572	28.6115	0.271582	Medium
Q9H4M9;C9JC03;C9J2Z4	EHD1	28.1553	27.7541	28.4227	0.271093	Medium
E7EP00;G5EA31;P53992	SEC24C	28.1548	28.1548	28.1548	0.270958	Medium
Q9H479	FN3K	28.1543	28.1543	28.1543	0.270823	Medium
O15372;B3KS98;E5RJT0	EIF3H	28.1521	28.1521	28.1521	0.270271	Medium
J3QRU4;P63027;F8WCA0;L7N2F9	VAMP2	28.1511	28.0492	28.3039	0.270012	Medium
B1AKQ8;F6X3N5;F6UT28;P62873	GNB1	28.1488	27.6818	28.5892	0.269411	Medium
Q9UBT2;B3KWB9	UBA2	28.1475	28.1475	28.2824	0.26907	Medium
P09429;Q5T7C4;Q5T7C6	HMGB1	28.1445	28.1445	28.1445	0.268298	Medium
P84090	ERH	28.1415	28.1415	28.2981	0.267542	Medium
P41222;H0Y5A1;F8W7I2;Q5SQ11	PTGDS	28.1389	28.0966	28.2829	0.266871	Medium
O15540;Q9H047	FABP7;DKFZp547J2313	28.1381	28.1381	28.1381	0.266665	Medium
E7ET77	STX3	28.138	27.8675	28.2498	0.266648	Medium
Q9C040;Q9C040-2	TRIM2	28.1306	28.1306	28.1306	0.264751	Medium
O43813;E9PHS0;F8WDS9	LANCL1	28.1269	28.1269	28.3346	0.263796	Medium
O15075-2;O15075;Q5VZY9;O15075-3;O15075-4	DCLK1	28.1204	28.0049	28.3371	0.262133	Medium
Q15404;Q15404-2	RSU1	28.1179	28.0006	28.2919	0.261491	Medium
Q15056-2;Q15056	EIF4H	28.1159	28.0792	28.2542	0.26096	Medium
P61353;K7ELC7;K7EQQ9	RPL27	28.1149	27.9044	28.2904	0.260707	Medium
B7Z815;Q93009;F5H8E5;H3BND8	USP7	28.1125	27.8994	28.5933	0.260103	Medium
P15531;P15531-2;E7ERL0;E5RHP0	NME1	28.1109	28.1109	28.1109	0.259689	Medium
Q9BZZ5-3;Q9BZZ5-2;G3V1C3;Q9BZZ5;B4E283;Q9BZZ5-5;Q9BZZ5-1;H0YER7	API5	28.1088	28.1088	28.1088	0.25915	Medium
Q9HB71;Q9HB71-3	CACYBP	28.1068	28.1068	28.13	0.258636	Medium
Q9GZT8-2;Q9GZT8	NIF3L1	28.1063	28.1063	28.1063	0.25849	Medium
Q8TBC4-2;Q8TBC4;F8W8D4;B7Z5F6	UBA3	28.1058	28.0435	28.2092	0.258378	Medium
J3QQT2;J3KRX5;P18621;P18621-3;J3QS96;P18621-2;J3QLC8;J3KRB3	RPL17	28.1045	28.1045	28.1045	0.258039	Medium
Q2M2I8;Q2M2I8-2;E9PG46	AAK1	28.0989	28.0989	28.231	0.256606	Medium
Q9Y696	CLIC4	28.0963	28.0963	28.1355	0.255939	Medium
J3KN66;Q5JTV8	TOR1AIP1	28.0943	27.9509	28.2432	0.255417	Medium
Q9Y5Z4;Q9Y5Z4-2	HEBP2	28.0938	28.0938	28.0938	0.255288	Medium
Q5T123;Q9H299	SH3BGRL3	28.0934	27.4709	28.2991	0.255198	Medium
P50453	SERPINB9	28.0924	28.0924	28.0924	0.25493	Medium
Q96IU4;B4DQI4;F8W9U3	ABHD14B	28.0912	27.8937	28.1341	0.254626	Medium
Q13347	EIF3I	28.0827	28.0827	28.0827	0.252435	Medium
Q15370;Q15370-2;B8ZZU8;I3L0M9	TCEB2	28.0798	28.0798	28.0798	0.251699	Medium
Q16401;Q16401-2	PSMD5	28.0787	27.8724	28.0787	0.251405	Medium
Q14980-2;Q14980;Q14980-4;Q14980-3	NUMA1	28.077	28.077	28.1999	0.25097	Medium
Q9Y6C9;E9PIE4	MTCH2	28.0744	28.0744	28.2735	0.250312	Medium
Q9ULA0;E7ETB3;E7EMB6	DNPEP	28.07	28.07	28.07	0.249166	Medium
Q9NZN4;B4DNU6	EHD2	28.0696	28.0696	28.3291	0.24908	Medium
Q96HE7	ERO1L	28.0695	28.0092	28.0695	0.24905	Medium
B7Z6B8;Q16698;E5RJG7;E5RFV2	DECR1	28.0663	28.0663	28.0663	0.248214	Medium
B4E3S0;Q9ULV4;Q9ULV4-2;Q9ULV4-3	CORO1C	28.0659	28.0659	28.0892	0.248116	Medium
Q07157;G3V1L9;Q07157-2;G5E9E7	TJP1	28.0602	28.0602	28.0602	0.246662	Medium
O43324;O43324-2;D6RBD7;C9J1V9;H0YAL7	EEF1E1;hCG_2043275	28.0553	28.0553	28.2688	0.245394	Medium
Q14019;H3BT58	COTL1	28.0545	27.8535	28.1193	0.245205	Medium
P53621;P53621-2	COPA	28.0495	28.0476	28.4619	0.243909	Medium
Q15075	EEA1	28.0482	28.0482	28.0482	0.24358	Medium
P51648;P51648-2;J3QRD1	ALDH3A2	28.0476	28.0476	28.1862	0.243433	Medium
P35222;B4DGU4	CTNNB1	28.0429	27.9338	28.1304	0.242219	Medium
Q9H1E5	TMX4	28.0423	28.0423	28.0423	0.242071	Medium
F5H4E4;Q9HA64	FN3KRP	28.0384	28.0384	28.1652	0.241057	Medium
P26368-2;P26368;K7ENG2	U2AF2	28.0379	27.9967	28.1249	0.240928	Medium
F8W7Q4;Q96A26;E9PH05	FAM162A	28.0367	28.0367	28.0367	0.240627	Medium
Q5JXI8;Q13642-1;Q13642-5;Q13642-4;Q5JXH9;Q13642-3;Q5JXH8;Q5JXH7;Q5JXI3;Q5JXI2;Q13642	FHL1	28.034	27.9746	28.2669	0.239934	Medium
O14964;O14964-2;I3L1P5	HGS	28.0283	28.0283	28.0283	0.238464	Medium
P15104	GLUL	28.0274	28.0274	28.0274	0.238223	Medium
P05026-2;P05026;B7Z9S8;A6NGH2	ATP1B1	28.027	28.027	28.027	0.238121	Medium
Q9UIJ7;Q9UIJ7-2;Q9UIJ7-3	AK3	28.0263	28.0263	28.0263	0.237961	Medium
P09661;H0YMA0;H0YKK0	SNRPA1	28.0235	27.8251	28.282	0.237223	Medium
O75643	SNRNP200	28.0225	27.8998	28.7055	0.236985	Medium
P08133;P08133-2;E7EMC6	ANXA6	28.018	27.8845	28.1449	0.235834	Medium
P41219;P41219-2;F8W835	PRPH	28.018	27.8244	28.018	0.235815	Medium
D6R9P3;D6RD18;Q99729-3;D6RBZ0;Q99729-2;Q99729-4;Q99729	HNRNPAB	28.015	28.015	28.1529	0.235049	Medium
Q9UKU0;Q9UKU0-9;Q9UKU0-1;E7ERD7;Q9UKU0-5;Q9UKU0-3;Q9UKU0-6;Q9UKU0-8;Q9UKU0-7;Q9UKU0-2;G3V1S9;C9J8C7	ACSL6	28.0139	28.0139	28.0139	0.234769	Medium
C9JFE4;Q13098-5;Q13098;Q13098-7;Q13098-6	GPS1	28.0117	28.0117	28.0117	0.234203	Medium
P11279;B4DWL3	LAMP1	28.0087	28.0087	28.0087	0.233424	Medium
P47897;B4DWJ2;H7C0R3	QARS	28.0069	27.7781	28.2994	0.232981	Medium
J3KNF8;H3BUX2;O43169;D6RFH4	CYB5B	28.0069	27.9389	28.366	0.232972	Medium
Q9UBI6	GNG12	28.0021	27.8754	28.2955	0.231742	Medium
Q96C86	DCPS	28.002	27.8395	28.0467	0.23171	Medium
Q8N5K1;I3L1N9	CISD2	28.0011	27.9981	28.2318	0.23148	Medium
P49418;P49418-2;F5H533	AMPH	28.0011	28.0011	28.2319	0.23147	Medium
Q13162;H7C3T4	PRDX4	28.0008	28.0008	28.0008	0.231409	Medium
Q9NQG5	RPRD1B	27.9958	27.9613	28.0149	0.230121	Medium
Q9UBQ0;Q9UBQ0-2;F8VXU5	VPS29	27.9946	27.9946	27.9946	0.2298	Medium
Q9Y3Z3;Q9Y3Z3-4;Q9Y3Z3-2;Q9Y3Z3-3	SAMHD1	27.994	27.994	27.994	0.229659	Medium
Q15393	SF3B3	27.9938	27.9938	27.9938	0.229607	Medium
Q9Y2I8;C9JGR9;E7EQ49	WDR37	27.9926	27.9761	27.9926	0.229307	Medium
Q6IBS0;D6RG15	TWF2	27.992	27.7245	28.0759	0.229146	Medium
Q99613;B5ME19;H3BRV0	EIF3C;EIF3CL	27.9899	27.8237	28.0762	0.228607	Medium
P42858	HTT	27.9895	27.9472	28.1066	0.2285	Medium
Q92747;E9PF58;B4DLQ7	ARPC1A	27.9875	27.9875	28.1862	0.22798	Medium
H0Y4R1;P12268	IMPDH2	27.9778	27.9021	28.0804	0.225501	Medium
Q99436	PSMB7	27.9777	27.9777	27.9777	0.225466	Medium
P46777	RPL5	27.9757	27.9757	27.9757	0.224945	Medium
P19784;H3BSA1	CSNK2A2	27.9746	27.8475	28.0784	0.224663	Medium
O95822;O95822-2	MLYCD	27.9716	27.7283	28.1864	0.223912	Medium
Q9HB90;Q9NQL2	RRAGC;RRAGD	27.9706	27.9706	28.0291	0.223647	Medium
Q02318	CYP27A1	27.9662	27.882	28.137	0.222529	Medium
Q92783-2;Q92783;B4DZT2;A6NMU3	STAM	27.9647	27.7485	28.066	0.222143	Medium
O95292	VAPB	27.9643	27.8176	28.109	0.222021	Medium
O43852;O43852-3;O43852-6;O43852-2;O43852-4;O43852-10;O43852-15;H0Y875;O43852-5	CALU	27.959	27.7315	28.1128	0.220677	Medium
Q9UQ03-2;Q9UQ03	CORO2B	27.9554	27.7325	27.982	0.21974	Medium
Q9H8Y8;B4DKT0;Q9H8Y8-2	GORASP2	27.9549	27.9549	27.9797	0.219609	Medium
P11166;C9JIM8	SLC2A1	27.952	27.952	27.9931	0.218867	Medium
Q99627-2;Q99627;E9PGT6;B8ZZP3;H7C3S9	COPS8	27.9469	27.8814	27.9469	0.217565	Medium
P19827;F5H7E1;P19827-2;P19827-3	ITIH1	27.9464	27.9464	28.021	0.217425	Medium
Q9P2T1;Q9P2T1-2;Q6PKC0;H0YNJ6;Q86T14;H0YMB3;H0YLV5;H0YLB8	GMPR2	27.9381	27.9381	28.0614	0.215291	Medium
Q9Y376	CAB39	27.938	27.938	27.938	0.215265	Medium
O95394;O95394-3;O95394-4;J3KN95;D6RCQ8	PGM3	27.9369	27.8839	27.9369	0.21499	Medium
P60201;P60201-2;B1B1G3;B1B1G4;B1B1G5;B1B1G6	PLP1	27.9369	27.5977	28.311	0.214988	Medium
B1ANR0;Q13310-2;Q13310;Q13310-3;H0Y5F5	PABPC4	27.9352	27.9171	28.0229	0.214549	Medium
O14579;M0QXB4;O14579-2;O14579-3	COPE	27.9352	27.8718	28.0165	0.214547	Medium
P12110;P12110-3;P12110-2	COL6A2	27.9316	27.7884	28.5688	0.213633	Medium
P31943;G8JLB6;E9PCY7;D6RBM0;D6RIU0;D6RFM3;E7EQJ0;D6RAM1;E5RGV0;D6R9T0;D6RIT2;D6RDU3;D6RJ04;D6RIH9	HNRNPH1	27.9299	27.894	28.0071	0.213196	Medium
P24043	LAMA2	27.9291	27.9291	28.1235	0.212987	Medium
H3BS10;P06865;H3BP20;E9PGL4	HEXA	27.9227	27.9227	28.0507	0.211352	Medium
P67936	TPM4	27.9194	27.9194	27.9194	0.210507	Medium
P51970	NDUFA8	27.9169	27.9169	28.0923	0.209863	Medium
B4E1H2;P05155;B4E1F0;E9PGN7;H9KV48	SERPING1	27.9144	27.7146	28.1648	0.209211	Medium
P05198;G3V4T5;H0YJS4	EIF2S1	27.9089	27.9089	27.9089	0.207808	Medium
Q8NCM8;Q8NCM8-2	DYNC2H1	27.9076	27.6434	27.9638	0.207473	Medium
Q9Y3B3-2;Q9Y3B3;Q86XR7-2	TMED7	27.9064	27.7705	28.0359	0.207151	Medium
Q6IAA8;F5GX19;F5H3Y3;H0YFI1;F5H479	LAMTOR1	27.901	27.9007	28.0392	0.205764	Medium
P61923;F8VVA7;F8VWL5;F8W651;F8VS17;F8VYZ4;F8VXB1;F8W156;B4DDX8	COPZ1	27.8995	27.7146	27.8995	0.205395	Medium
H0YN81;Q9GZS3;H0YMF9;H0YL19	WDR61	27.8971	27.8309	27.8971	0.204766	Medium
Q92945	KHSRP	27.8937	27.8937	27.8937	0.203897	Medium
Q13277-2;F8W9Y0;Q13277-3;Q13277	STX3	27.8881	27.7824	28.1006	0.20245	Medium
P60891;B1ALA9;B4DNL6	PRPS1	27.887	27.887	27.9631	0.202166	Medium
P04004	VTN	27.8864	27.5602	27.9326	0.202022	Medium
P00734;E9PIT3	F2	27.8822	27.6914	28.1748	0.20094	Medium
Q13217	DNAJC3	27.8761	27.8698	27.9124	0.199387	Medium
Q93034	CUL5	27.8734	27.8734	27.8734	0.198688	Medium
Q02878	RPL6	27.8724	27.8724	27.8724	0.198429	Medium
P46379-5;P46379-2;B0UX83;P46379;P46379-3;P46379-4;F6S6P2	BAG6	27.8689	27.8689	27.8689	0.197535	Medium
Q15904	ATP6AP1	27.8676	27.8544	27.973	0.197203	Medium
Q9H8H3;F8VQX6;H0YI09	METTL7A	27.8626	27.7131	27.973	0.195915	Medium
P07942;G3XAI2	LAMB1	27.8619	27.8619	27.8619	0.195719	Medium
Q96TC7;H0YMB1;Q96TC7-2	RMDN3	27.8608	27.6581	28.0537	0.195457	Medium
Q9P2K5;Q9P2K5-2	MYEF2	27.8608	27.7776	27.8608	0.195451	Medium
P63000;P63000-2;J3KSC4;J3QLK0;P60763	RAC1;RAC3	27.8587	27.6811	28.0656	0.194907	Medium
Q9UDY4	DNAJB4	27.8565	27.6913	28.0041	0.19435	Medium
Q4V328;B1B0M1;Q4V328-4;Q4V328-2	GRIPAP1	27.8549	27.7827	27.9006	0.19394	Medium
O60749;B4DEK4	SNX2	27.8542	27.8209	27.8542	0.193741	Medium
P16930;Q53XA7	FAH;DKFZp686F13224	27.854	27.5733	28.1087	0.193694	Medium
Q9Y262-2;Q9Y262;B0QY89;B0QY90	EIF3L	27.8538	27.8538	27.8538	0.193655	Medium
Q8NFU3-3;Q8NFU3;Q8NFU3-4	TSTD1	27.8525	27.3367	28.0903	0.193325	Medium
Q9BZV1-2;Q9BZV1;K7EP32	UBXN6	27.8508	27.7651	27.8508	0.192873	Medium
Q16143	SNCB	27.8457	27.4069	28.1574	0.191571	Medium
P25789;H0YMZ1;H0YN18;H0YL69;P25789-2;H0YMI6;H0YMA1;H0YKT8	PSMA4	27.8455	27.8455	27.9109	0.191508	Medium
P61604;B8ZZL8	HSPE1	27.8418	27.7924	28.0049	0.190574	Medium
O43747;O43747-2;J3KQU9;B3KXW5	AP1G1	27.8414	27.8414	27.9459	0.190462	Medium
P62829;J3KT29;J3KTJ3;C9JD32;B9ZVP7	RPL23	27.8369	27.6733	28.0444	0.189305	Medium
Q16543;K7EQA9;K7EKQ2	CDC37	27.8358	27.7952	27.9103	0.189028	Medium
Q04637-6;Q04637-7;Q04637-5;E7EX73;Q04637-4;E9PGM1;Q04637-3;E7EUU4;Q04637;Q04637-8;Q04637-9	EIF4G1	27.8321	27.8321	27.8646	0.188066	Medium
P67870;Q5SRQ6;Q5SRQ3	CSNK2B	27.8299	27.7427	28.1097	0.187512	Medium
O43390;O43390-3;B4DT28;E7ETM7	HNRNPR;HNRPR	27.829	27.5632	28.1316	0.187289	Medium
P61011;P61011-2;G3V4F7	SRP54	27.8283	27.8283	27.8283	0.187096	Medium
Q14168-2;Q14168;Q14168-3;E7EV80;E7EV91	MPP2	27.827	26.9415	28.3082	0.186779	Medium
O43924;B8ZZK5;C9IZ52	PDE6D	27.8256	27.7109	27.9275	0.186405	Medium
P08621;P08621-2;P08621-3;M0QYR1	SNRNP70	27.8256	27.8256	28.0674	0.186401	Medium
Q13867;K7ES02;E7EMN3;K7ESE8;J3KSD8	BLMH	27.8256	27.7642	27.9239	0.186397	Medium
Q9H0W9-3;Q9H0W9-2;Q9H0W9;Q9H0W9-4;E9PPB5;E9PJU8;E9PQS1	C11orf54	27.8251	27.6381	27.9172	0.186288	Medium
P56556;R4GN43	NDUFA6	27.823	27.823	27.823	0.185744	Medium
Q9BXM9-2;F8W946;Q9BXM9;C9JD05;B7Z3W5;Q8N450	FSD1L	27.8209	27.8209	27.8568	0.185202	Medium
O76003	GLRX3	27.8169	27.8169	27.8169	0.184166	Medium
Q16864;Q16864-2	ATP6V1F	27.8152	27.8152	28.0566	0.183727	Medium
O00625	PIR	27.8138	27.3993	28.2722	0.183378	Medium
O94925;O94925-3	GLS	27.8131	27.8131	27.8788	0.183196	Medium
O14735;H3BTV1;B3KY94;H3BUR9	CDIPT	27.8107	27.7216	27.86	0.182573	Medium
Q12874;E7EUT8	SF3A3	27.8073	27.8073	27.9884	0.181708	Medium
Q9ULD0;Q9ULD0-2;Q9ULD0-3	OGDHL	27.8066	27.5701	27.8723	0.181518	Medium
P05556;P05556-2;P05556-5;P05556-4;P05556-3	ITGB1	27.8025	27.8025	27.8025	0.180484	Medium
P14621;U3KPX8;U3KQL2;U3KPX1;E9PF46;F8WA34	ACYP2	27.8011	27.8011	27.9674	0.180121	Medium
Q08209-2;Q08209;Q08209-3;E7ETC2;A1A441;E9PPC8;E9PK68;Q08209-4	PPP3CA	27.8008	27.8008	27.8008	0.180036	Medium
O75828	CBR3	27.7978	27.7449	28.0274	0.179263	Medium
O95372;E7EPS4;Q5QPN9;Q5QPQ3;Q5QPQ2;Q5QPQ1;Q5QPQ0	LYPLA2	27.7931	27.4627	28.1389	0.178063	Medium
P11586;F5H2F4;G3V3L6	MTHFD1	27.7928	27.7928	27.9864	0.177994	Medium
P22033	MUT	27.7918	27.7691	27.8045	0.177723	Medium
Q9P2R3;Q9P2R3-2;Q9P2R3-4	ANKFY1	27.7807	27.6879	27.8489	0.174887	Medium
E5RI99;P62888;E5RJH3	RPL30	27.7766	27.5636	27.9387	0.173836	Medium
M0R0F0;P46782;M0R0R2;M0QZN2	RPS5	27.7759	27.5235	28.0193	0.173656	Medium
P16435;H0Y4R2;E7EVY7;F5H468;E7EMD0;E7EPN3	POR	27.7752	27.72	27.8342	0.173474	Medium
Q16774;B1ANH0;Q16774-2;B1ANH5;B1ANH6;B1ANH2;B1ANG9;Q16774-3	GUK1	27.7714	27.6924	27.8511	0.172482	Medium
O75131;E5RG68	CPNE3	27.7701	27.6203	27.9564	0.172161	Medium
P62847-2;E7ETK0;P62847-3;P62847;P62847-4	RPS24	27.7693	27.4998	28.0394	0.171942	Medium
P60228;E5RGA2	EIF3E	27.768	27.6269	27.768	0.171626	Medium
P22234;P22234-2;E9PBS1;D6RF62	PAICS	27.7598	27.7598	27.8434	0.169506	Medium
Q06828	FMOD	27.757	27.757	28.1893	0.168796	Medium
Q92973-2;Q92973;Q92973-3	TNPO1	27.7565	27.6241	27.8655	0.168649	Medium
Q13554-8;Q13554-5;Q13554-2;Q13554-4;Q13554;Q13554-7;Q13554-6;Q13554-3;B7Z1Z6	CAMK2B	27.7474	27.6734	27.9967	0.166322	Medium
Q6PCB0;J3QLP3	VWA1	27.7438	27.7438	27.7438	0.165408	Medium
P20711;P20711-3;H7BZF7;P20711-4;P20711-2	DDC	27.7433	27.7433	27.7433	0.165266	Medium
Q13409-2;Q13409-3;Q13409;F8W8S0;Q13409-6;B7ZA04;Q13409-5;E7EV09;E7EQL5;E7ETL8	DYNC1I2	27.7429	27.7429	27.7429	0.16517	Medium
Q9NQW7;Q9NQW7-3;Q5T6H7;Q9NQW7-2;G8JLB2	XPNPEP1	27.7413	27.6801	27.7413	0.164767	Medium
Q9NP79	VTA1	27.7378	27.7378	27.7378	0.163861	Medium
Q16630-3;F8WJN3;Q16630;Q16630-2	CPSF6	27.7376	27.7376	27.7376	0.163805	Medium
O95202	LETM1	27.7375	27.7116	27.7375	0.163779	Medium
Q96G03;F5H6V2	PGM2	27.7364	27.6853	27.7666	0.163497	Medium
Q99747;B4DFC9	NAPG	27.733	27.5799	27.9355	0.162615	Medium
Q13435;E9PPJ0	SF3B2	27.7318	27.5088	27.8697	0.162317	Medium
H0YDU8;P53041;A8MU39	PPP5C	27.7262	27.6344	27.8804	0.160881	Medium
H3BMU1;H3BUI0;P53990-2;P53990-3;P53990;P53990-4;P53990-5;H3BQF7;F5GXM3;J3KR23	IST1	27.725	27.6531	27.7929	0.160572	Medium
D6REQ6;D6RHI9;O00584;H0YAE9	RNASET2	27.725	27.6731	27.8492	0.160566	Medium
O96000;H3BV16;H3BPJ9;Q96II6	NDUFB10	27.7237	27.5017	27.7237	0.160236	Medium
P54819-2;F8W1A4;P54819;F8VZG5;F8VY04;P54819-6;P54819-3;P54819-5;P54819-4;G3V213	AK2	27.7219	27.7219	27.7219	0.159778	Medium
O94819	KBTBD11	27.7209	27.7209	27.7209	0.159506	Medium
Q9UBE0;M0QZS6;Q9UBE0-2;Q9UBE0-3;B3KNJ4;M0QX65	SAE1	27.7186	27.6563	27.7186	0.158927	Medium
O75369-2;O75369-9;O75369;O75369-8;O75369-6;O75369-3;E7EN95;O75369-7;O75369-5;O75369-4	FLNB	27.7175	27.6941	28.0634	0.158638	Medium
F6U236;Q9BY11	PACSIN1	27.7087	27.6585	27.7944	0.156394	Medium
Q8TBX8-3;Q8TBX8;Q8TBX8-2	PIP4K2C	27.7063	27.7063	27.7063	0.15577	Medium
P26639;P26639-2;E7ERI3;G3XAN9	TARS	27.7059	27.6321	27.7394	0.155664	Medium
P51553;P51553-2;E9PF84;G5E9Q7;E7EQB8;H7C1W2	IDH3G	27.705	27.6377	27.705	0.155434	Medium
Q99829;B0QZ18;A6PVH9;F2Z2V0;E7ENH5;Q5JX56;Q5JX58;Q5JX59;Q5JX60;Q5JX44	CPNE1	27.7035	27.6568	27.7426	0.155044	Medium
O00408-4;F6W5Z0;O00408;E9PEF1;Q6ZMR1	PDE2A	27.7013	27.7013	27.7013	0.154486	Medium
Q01081-2;Q01081;K7EJH3;K7EJM7;M0QYK5;Q01081-3;M0R2N4;Q01081-4;Q8WU68-3;Q8WU68-2;Q8WU68	U2AF1;U2AF1L4	27.6972	27.625	27.85	0.153443	Medium
Q14624-3;Q14624-2;Q14624;B7ZKJ8;Q14624-4;H7C0L5;F5GXQ1	ITIH4	27.693	27.693	27.693	0.15234	Medium
Q92879-5;Q92879-2;Q92879-3;Q92879-6;Q92879;Q92879-4;G5EA30;E9PQK4;E9PSH0;E9PKU1	CELF1	27.686	27.686	27.686	0.150559	Medium
Q86UX2-2;C9J2H1;G5E9D8;Q86UX2;J3KQ60;Q86UX2-3	ITIH5	27.6858	27.6858	27.6858	0.150514	Medium
Q96IX5	USMG5	27.6843	27.4372	27.7395	0.150109	Medium
P16278-3;P16278;P16278-2;E7EQ29	GLB1	27.683	27.683	27.774	0.149787	Medium
Q9NQ88	TIGAR	27.6803	27.6803	27.7962	0.14909	Medium
Q86V81;E9PB61	ALYREF	27.6796	27.5647	27.7803	0.148912	Medium
Q9Y2T3;Q9Y2T3-3;J3QSY3;Q9Y2T3-2;Q5SZC6	GDA	27.6788	27.1377	27.9721	0.148696	Medium
Q9Y266	NUDC	27.6771	27.636	27.9357	0.148273	Medium
Q9P1F3	ABRACL	27.6771	27.422	27.8746	0.148267	Medium
B4E2Z0;Q14515	SPARCL1	27.6769	27.6769	27.7201	0.148208	Medium
P19623;K7EQ47	SRM	27.6717	27.6049	27.6717	0.146885	Medium
O14617;O14617-5;O14617-4;O14617-2;G5E988;O14617-3;E7EMM2	AP3D1	27.6679	27.4557	27.6679	0.145905	Medium
Q9Y3A5	SBDS	27.6664	27.6664	27.6923	0.145525	Medium
Q16762	TST	27.6642	27.6299	27.7021	0.144945	Medium
Q12904;Q12904-2	AIMP1	27.6629	27.4893	27.7368	0.144634	Medium
K7ELV6;K7ENX8;K7EJV5;K7ELT6;K7EMY9;K7EPM4;Q14011;K7ER40;K7EQR7;B4E2X2;D6W5Y5	CIRBP	27.6629	27.4911	27.6629	0.144612	Medium
Q9NQ79-3;Q9NQ79-2;Q9NQ79;Q5T4F6	CRTAC1	27.6448	27.4005	27.8648	0.139982	Medium
Q9HBL6;Q9HBL6-2	LRTM1	27.6429	27.6429	27.6429	0.139482	Medium
Q9H993;F5GZY1	C6orf211	27.6421	27.5841	27.7625	0.139285	Medium
O95373	IPO7	27.6391	27.6391	27.7349	0.13851	Medium
Q9UBN7;B4DZH6;Q9UBN7-2	HDAC6	27.6351	27.0392	28.0057	0.137489	Medium
P61266-2;P61266;H3BT82	STX1B	27.6351	27.488	27.712	0.137487	Medium
Q9NRW7;F5GYC3;F5H8K1;Q5T4Q0	VPS45	27.635	27.3756	27.635	0.137454	Medium
Q99584	S100A13	27.635	27.635	27.8711	0.137445	Medium
P19404;E7EPT4	NDUFV2	27.635	27.635	27.688	0.137445	Medium
Q9UNS2;Q9UNS2-2;H7C3P9	COPS3	27.634	27.634	27.634	0.13721	Medium
O14936-3;O14936-4;O14936-6;F8W998;O14936-2;H9KV37;O14936;Q5JS74;Q5JS72;O14936-5	CASK	27.6335	27.4862	27.7354	0.137075	Medium
E9PAL7;C9IZQ1;C9J3L8;C9J5W0;P43307;P43307-2;F5H5Y2	SSR1	27.6334	27.6334	27.6334	0.13705	Medium
Q9Y570;J3QT22;Q9Y570-2	PPME1	27.628	27.4358	27.7263	0.135659	Medium
P62491;H3BSC1;P62491-2;J3KQP6;H3BMH2;B4DQU5	RAB11A	27.6234	27.0407	28.0421	0.134474	Medium
O94903;E5RFX7;E5RG77	PROSC	27.6232	27.5209	27.7228	0.134431	Medium
G3V203;Q07020;J3QQ67;F8VYV2;F8VWC5;H0YHA7;F8VUA6	RPL18	27.6205	27.6205	27.6205	0.133734	Medium
Q13526;K7EN45;K7EMU7	PIN1	27.6192	27.5648	27.6621	0.133386	Medium
Q53H12;E9PC15;E9PG39	AGK	27.6191	27.5706	27.6606	0.133366	Medium
Q13740-2;Q13740;F5GXJ9	ALCAM	27.6092	27.6092	27.738	0.130838	Medium
O00217;E9PPW7;E9PN51;F8W9K7;E9PKH6	NDUFS8	27.6082	27.4557	27.7389	0.130563	Medium
Q6Y288	B3GALTL	27.6078	27.5292	27.7137	0.13047	Medium
P15289-2;P15289	ARSA	27.6058	27.4459	27.6603	0.129944	Medium
Q9BTV4	TMEM43	27.6017	27.4963	27.7624	0.128914	Medium
P36969-2;P36969;K7ERP4;K7EJ20;K7ENB4;K7EKX7	GPX4	27.6008	27.5051	27.6458	0.12867	Medium
Q02750;Q02750-2	MAP2K1	27.5998	27.3911	27.82	0.128417	Medium
A6NNI4;P21926;G8JLH6;F5GXT1	CD9	27.5969	27.5969	27.5969	0.127681	Medium
P09012;M0R221;M0R2B8;M0QZG7;M0R268;M0R0G9;M0QXK2	SNRPA	27.5958	27.4546	27.6726	0.127387	Medium
Q96CS3	FAF2	27.5943	27.5943	27.5943	0.127006	Medium
P27694	RPA1	27.5907	27.5061	27.6178	0.126089	Medium
P17931;G3V3R6	LGALS3	27.5843	27.5843	27.5843	0.124432	Medium
G5E972;P42167;P42167-2;H0YJH7;A2T926;P42166	TMPO	27.5815	27.4122	27.6926	0.123726	Medium
P10606	COX5B	27.5727	27.5049	27.865	0.12146	Medium
P29972;B4E220;K7N7A8;P29972-4;P29972-2;P29972-3	AQP1	27.571	27.1076	27.8304	0.121025	Medium
P23588;E7EX17;F8VX11;F8VYE9;F8VSC7;F8VP89;B4DS13;F8W0K0	EIF4B	27.5677	27.5677	27.9361	0.12017	Medium
D6RD69;Q9Y6B6;D6RAA2;D6R9R5;Q9H029;D6RDB2	SAR1B;DKFZp434B2017	27.5675	27.2449	27.7333	0.120124	Medium
P48723;F5GWS8	HSPA13	27.5655	27.5231	27.5655	0.119609	Medium
O00483	NDUFA4	27.5635	27.3377	27.5826	0.119082	Medium
Q07866-8;G3V2E7;Q07866-2;Q07866-3;Q07866;F8W6L3;Q07866-7;G3V3H3;Q07866-5;Q07866-10;Q07866-6;G3V5R9;Q07866-4;Q07866-9;E7EVH7;G5E9S8	KLC1	27.5632	27.3918	27.5632	0.119004	Medium
Q86SZ2;G3V2H7;Q86SZ2-2;G3V4C3	TRAPPC6B	27.561	27.2309	27.882	0.118457	Medium
P08294	SOD3	27.5604	27.0486	27.7289	0.118297	Medium
O00339-3;O00339-2;O00339;J3KN08;O00339-4;H0YBJ4	MATN2	27.5601	27.5601	27.7276	0.118215	Medium
P61758;F5H2A7	VBP1	27.5589	27.4495	27.5915	0.117916	Medium
P23786	CPT2	27.5576	27.4819	27.6179	0.117569	Medium
O00571-2;O00571	DDX3X	27.5572	27.1793	27.9122	0.117469	Medium
Q96A33-2;Q96A33	CCDC47	27.5542	27.1846	27.971	0.116712	Medium
Q9UBF2	COPG2	27.5538	27.4312	27.866	0.116605	Medium
O75688;B8ZZF0;C9JIR6;O75688-4;O75688-2;O75688-3;O75688-5	PPM1B	27.5535	27.4921	27.6594	0.11652	Medium
Q7Z7G2	CPLX4	27.5515	27.3994	27.8055	0.116004	Medium
O75533	SF3B1	27.5486	27.5486	27.5486	0.115256	Medium
O00154-6;O00154-4;O00154-7;O00154;O00154-5;O00154-2;B4DUX0;O00154-3;K7EKP8	ACOT7	27.5464	27.4597	27.5517	0.114706	Medium
Q14123-3;Q14123-2;Q14123	PDE1C	27.5417	27.5235	27.7245	0.113493	Medium
P01019	AGT	27.5406	26.9454	27.7411	0.11321	Medium
E9PRQ7;Q04323;E9PJ81;Q04323-2	UBXN1	27.5403	27.2484	27.8193	0.113133	Medium
Q9UJZ1;B4E1K7	STOML2	27.5358	27.5358	27.5358	0.111971	Medium
Q3SXM5;Q3SXM5-2	HSDL1	27.5352	27.4757	27.6118	0.111813	Medium
P04114	APOB	27.5247	27.5247	28.1908	0.109123	Medium
O14744;O14744-2;G3V5W5;B4DX49;A8MTP3;B4DV00;H0YJX6	PRMT5	27.5224	27.2421	27.8044	0.108531	Medium
P00167-2;P00167;P00167-3	CYB5A	27.5224	27.5224	27.7923	0.10853	Medium
Q13564-2;Q13564;A8MU28;A6NCK0	NAE1	27.5216	27.5216	27.5271	0.108337	Medium
Q56VL3	OCIAD2	27.5168	27.035	27.618	0.10709	Medium
Q9Y639;Q9UFM8;Q9Y639-4;H7BXJ1;Q9Y639-5;F5GZD0;Q9Y639-1;Q9Y639-3	NPTN;DKFZp566H1924	27.5129	27.4389	27.6684	0.106088	Medium
O43765;K7EMD6	SGTA	27.5122	27.3684	27.5657	0.105919	Medium
P45954;B4DQ51	ACADSB	27.5117	27.5117	27.5117	0.105786	Medium
Q14194-2;E9PD68	CRMP1	27.5106	27.4077	27.6299	0.105513	Medium
P22307-7;P22307;P22307-8;P22307-4;P22307-2;P22307-6	SCP2	27.5092	27.503	27.5898	0.105145	Medium
I3L0K2;I3L3M7;Q9BRA2;I3L2R6	TXNDC17	27.5087	27.4871	27.5537	0.105008	Medium
P22059	OSBP	27.5076	27.3738	27.7964	0.104741	Medium
Q9H0E2;B3KXC6;F2Z2Y8;B3KR28;E7EN89;E9PP67;E9PQ25	TOLLIP	27.5063	27.5063	27.5063	0.104391	Medium
P55010;H0YMJ8;H0YM54;H0YLZ1;H0YN40	EIF5	27.5057	27.5057	27.5057	0.104258	Medium
Q9UJU6;Q9UJU6-2;Q9UJU6-3;B4DDP6;B4DDD6;B4DEM2;H0Y5J4;C9J7P1	DBNL	27.5056	27.4689	27.5482	0.104224	Medium
P51571;H7C1C6;A6NLM8	SSR4	27.504	27.504	27.504	0.103818	Medium
O76094;O76094-2;D6RDY6	SRP72	27.5035	27.3915	27.6379	0.103689	Medium
Q00059;Q00059-2;H7BYN3	TFAM	27.4998	27.473	27.5814	0.102725	Medium
P04217;M0R009;P04217-2	A1BG	27.4983	27.3426	27.8148	0.10236	Medium
P05386	RPLP1	27.4983	26.6229	28.1074	0.102355	Medium
Q8TAT6;Q8TAT6-2;B4DG89	NPLOC4	27.4971	27.4513	27.4971	0.102039	Medium
P51452;Q8IYJ9;K7ES89	DUSP3	27.4964	27.4597	27.4964	0.101851	Medium
P35221;P35221-2;F8W845;G3XAM7;P35221-3	CTNNA1	27.4952	27.4178	27.4952	0.101563	Medium
P55036;Q5VWC4;A6PVX3;P55036-2	PSMD4	27.4943	27.4943	27.51	0.101311	Medium
P13611-5;P13611;E9PF17;P13611-3;P13611-2;P13611-4;D6RGZ6	VCAN	27.4936	27.4411	27.8452	0.101143	Medium
P25685;B4DX52	DNAJB1	27.4905	27.4905	27.4905	0.100355	Medium
Q6P587;Q6P587-2;Q6P587-3	FAHD1	27.4897	27.4897	27.4897	0.100151	Medium
P01876	IGHA1	27.4884	27.1659	27.6428	0.0998071	Medium
P07738	BPGM	27.4872	27.4578	27.4872	0.0994858	Medium
Q5VWZ2;Q5VWZ2-2	LYPLAL1	27.4807	27.4584	27.5272	0.0978176	Medium
O15260-2;Q5T8U5;O15260;B7Z6A4	SURF4	27.4804	27.4804	27.4804	0.0977585	Medium
Q13555-4;Q13555-2;Q13555-8;Q13555;Q13555-6;Q13555-10;Q5SWX3;Q13555-3;Q13555-5;Q13555-7;Q13555-9;Q8WU40;H0Y6G2	CAMK2G	27.48	27.4148	27.6593	0.097645	Medium
P63151;P63151-2	PPP2R2A	27.4748	27.4451	27.5438	0.0963011	Medium
Q15257-2;Q15257;A6PVN5;Q15257-4;Q15257-3	PPP2R4	27.473	27.1986	27.7693	0.0958426	Medium
H7BY36;Q01844-2;C9JGE3;Q01844-6;B0QYK0;Q01844-3;Q01844;Q01844-5	EWSR1	27.4687	27.4665	27.5908	0.0947516	Medium
P26447	S100A4	27.4668	27.3711	27.5121	0.0942656	Medium
Q13884;Q13884-2	SNTB1	27.466	27.466	27.466	0.0940444	Medium
Q6UWR7;D6R9P1	ENPP6	27.4616	27.4616	28.1642	0.0929246	Medium
P23229-4;P23229-2;P23229-5;P23229-3;P23229-9;P23229-6;P23229;P23229-7	ITGA6	27.4547	27.4547	27.4547	0.0911461	Medium
M0R1A7;Q02543;M0R0P7;M0R3D6;M0R117	RPL18A	27.4536	27.0746	27.7693	0.0908621	Medium
Q9Y4Z0;M0QXB0;U3KQS7;U3KQK1	LSM4	27.4521	27.2605	27.5871	0.09047	Medium
Q8TB36-2;Q8TB36	GDAP1	27.448	27.448	27.448	0.0894208	Medium
Q14118	DAG1	27.442	27.3529	27.4916	0.0878839	Medium
P62330	ARF6	27.4408	27.1284	27.5998	0.0875794	Medium
P55083;K7ES70;P55083-2	MFAP4	27.44	27.1676	27.6406	0.0873638	Medium
Q9UJ14	GGT7	27.4392	27.1895	27.5972	0.0871641	Medium
E9PFR3;Q14738;Q14738-3;H0Y8C4;Q14738-2	PPP2R5D	27.4382	27.4382	27.4881	0.0869122	Medium
P12694;F5H5P2;B4DP47	BCKDHA	27.4358	27.3185	27.6132	0.0862954	Medium
Q96EY1-2;Q96EY1;E7ES32	DNAJA3	27.4355	27.4355	27.4355	0.0862192	Medium
E5RHG8;Q15369-2;Q15369	TCEB1	27.4325	27.3165	27.5461	0.0854567	Medium
H3BN98		27.432	27.2183	27.6321	0.0853104	Medium
Q96QR8	PURB	27.4266	27.2607	27.4987	0.0839281	Medium
Q9ULC4-2;Q9ULC4;Q9ULC4-3	MCTS1	27.4255	27.3358	27.4255	0.0836471	Medium
U3KQ30;O15126;O15126-2	SCAMP1	27.4209	27.1863	27.4426	0.0824771	Medium
O75534-2;O75534;O75534-3;G5E9Q2;E9PLT0	CSDE1	27.4195	27.3777	27.4478	0.0821019	Medium
P21589;P21589-2	NT5E	27.419	26.8742	27.8164	0.0819748	Medium
Q9UHQ9;H7C0R7	CYB5R1	27.4176	27.4176	27.4176	0.0816245	Medium
O15230	LAMA5	27.4168	26.8957	27.8774	0.0814128	Medium
Q9BX68	HINT2	27.4164	27.3155	27.4432	0.0813216	Medium
Q7Z406;Q7Z406-6;F2Z2U8;Q7Z406-2;G8JLL9;Q7Z406-4;Q7Z406-5	MYH14	27.4162	27.3774	27.5668	0.0812543	Medium
H7C1U8;Q9BUR5;C9J574;Q9BUR5-2	APOO	27.4148	27.0832	27.5983	0.080895	Medium
Q9Y5X3;Q5QPE5;Q5QPE4	SNX5	27.4145	27.2851	27.5214	0.080826	Medium
P06132;H0Y5R6;Q5T446	UROD	27.413	27.3715	27.413	0.0804369	Medium
Q14008;Q14008-3;Q14008-2	CKAP5	27.4126	27.2548	27.6089	0.0803261	Medium
P16870-2;P16870	CPE	27.4082	27.3426	27.6527	0.0792096	Medium
P25325;J3KPV7;B1AH49	MPST	27.4073	27.3319	27.4832	0.0789764	Medium
Q92688-2;Q92688;Q5T6W8	ANP32B	27.4001	27.2987	27.4981	0.0771259	Medium
Q13492-2;Q13492-5;Q13492;Q13492-3;Q13492-4	PICALM	27.3994	27.3994	27.3994	0.0769455	Medium
Q9UHA4;Q9UHA4-2	LAMTOR3	27.3932	27.1694	27.3932	0.0753594	Medium
P22102;P22102-2	GART	27.3927	27.2987	27.7338	0.0752258	Medium
Q8TCD5;J3KRC4;J3KSX6;J3KSY6;Q8TCD5-2	NT5C	27.3911	26.9755	27.6606	0.0748106	Medium
Q8NB37-3;Q8NB37;Q8NB37-2;E9PQD8;Q8NB37-4;H0YF25;B7Z1J9;E9PLI5	PDDC1	27.39	27.1627	27.555	0.0745325	Medium
Q8N9I0	SYT2	27.3886	27.223	27.4041	0.0741781	Medium
P84085;C9J1Z8	ARF5	27.3859	27.1909	27.5105	0.0734674	Medium
P60953;Q5JYX0;E7ETU3	CDC42	27.3843	26.9398	27.7035	0.0730778	Medium
Q9UMR2-2;Q9UMR2;Q9UMR2-4;H3BQK0;I3L0H8;Q9NUU7;Q9UMR2-3;B4DRZ7;I3L352;H3BN59	DDX19B;DDX19A	27.3838	27.3284	27.5172	0.0729329	Medium
O15498;B4DR94	YKT6	27.3831	27.2106	27.5759	0.0727514	Medium
Q13617;Q13617-2;Q5T2B5;R4GNH8	CUL2	27.3816	27.1465	27.6491	0.0723652	Medium
Q9UBV2	SEL1L	27.3815	27.3163	27.3968	0.0723456	Medium
Q9Y2Q3;Q9Y2Q3-3;Q9Y2Q3-2;E9PFN5;Q9Y2Q3-4;C9JNT3	GSTK1	27.3789	27.2202	27.4468	0.0716823	Medium
F6T1Q0;Q6L8Q7-2;Q6L8Q7	PDE12	27.3771	27.2809	27.6143	0.0712214	Medium
Q8TDQ7;Q8TDQ7-5;Q8TDQ7-3;Q8TDQ7-2;Q8TDQ7-4	GNPDA2	27.3723	27.1553	27.4401	0.0699824	Medium
Q8WW22-3;Q8WW22;Q8WW22-2;F5H170;C9JDE6	DNAJA4	27.3719	27.3719	27.3719	0.0698798	Medium
P50402;Q5HY57	EMD	27.3665	27.2956	27.638	0.068502	Medium
P61018;P61018-2;M0R0X1;M0R1E0	RAB4B	27.366	27.2952	27.366	0.0683678	Medium
Q5W145;O95169;E9PQ68;Q5W143;K9J7I2	NDUFB8	27.3652	27.2397	27.4658	0.068164	Medium
O75436;F5H4L7;G3V1N8;S4R3Q6;O75436-2	VPS26A	27.3642	27.1388	27.3931	0.0679142	Medium
P62244;I3L3P7;I3L246	RPS15A	27.3628	27.0921	27.3628	0.0675569	Medium
P11182;Q5VVL7	DBT	27.3605	27.2627	27.3605	0.0669516	Medium
Q9GZP4;Q9GZP4-2	PITHD1	27.3604	27.2907	27.3778	0.0669247	Medium
B4E2S7;P13473-2;P13473;P13473-3;B7Z2R9;H0YCG2	LAMP2	27.3586	27.3586	27.4079	0.0664703	Medium
B4DVY1;O15371	EIF3D	27.3582	27.1782	27.636	0.0663571	Medium
M0QZC5;P62280	RPS11	27.3559	27.3023	27.4831	0.0657654	Medium
Q9NPA0;H0YDT8;H0YDX2	EMC7	27.3527	27.2597	27.3527	0.0649661	Medium
B5MCD7;O43759-2;O43759;A2A283;F8WCE4	SYNGR1	27.3493	27.2279	27.6691	0.0640909	Medium
Q9NPJ3;Q9NPJ3-2	ACOT13	27.3489	27.2124	27.5582	0.0639855	Medium
H3BV90;Q6FI81;H3BT65;Q6FI81-3;H3BUG4;H3BPG7	CIAPIN1	27.3391	27.2446	27.3771	0.0614691	Medium
Q9NZN3	EHD3	27.3365	27.1825	27.4362	0.0607814	Medium
P17050	NAGA	27.3364	27.084	27.5001	0.0607578	Medium
Q12792;Q12792-3;F8VS81;Q12792-4	TWF1	27.3353	27.1241	27.3438	0.0604793	Medium
E7EQV9;P61313;E7ENU7;E7EX53	RPL15	27.3313	27.0752	27.3763	0.0594609	Medium
K7EKD1	GFAP	27.3281	26.9807	27.5973	0.0586301	Medium
P48147	PREP	27.3266	26.9246	27.4135	0.0582536	Medium
P14927;P14927-2;B7Z2R2;E5RHG9	UQCRB	27.3257	27.0221	27.4878	0.0580258	Medium
Q6NUK1-2;Q6NUK1	SLC25A24	27.3246	27.2221	27.3705	0.0577353	Medium
Q8WVY7	UBLCP1	27.3231	27.3231	27.4034	0.0573637	Medium
K7ENL3;P40763-2;P40763;G8JLH9	STAT3	27.3227	27.1578	27.5436	0.0572389	Medium
F6SBX2;Q9NSE4	IARS2	27.3226	27.108	27.6415	0.0572346	Medium
E9PH64;Q9Y6M9;E7EWZ0;E9PF49	NDUFB9	27.3218	27.1989	27.3218	0.0570145	Medium
Q8WY54-2;Q8WY54;Q8WY54-3	PPM1E	27.3187	27.1802	27.4173	0.0562147	Medium
Q96I99;Q96I99-2;E9PDQ8;H0Y852	SUCLG2	27.3183	27.2126	27.5672	0.0561116	Medium
O75955;B4DVY7;A2AB09;A2AB10	FLOT1	27.3168	27.1367	27.3168	0.0557216	Medium
P49589-2;B4DKY1;P49589;P49589-3;A8MVQ3	CARS	27.3162	27.1955	27.3562	0.0555794	Medium
Q9UNH7;Q9UNH7-2;B4DJS7;G3V5X9	SNX6	27.3108	27.3108	27.3108	0.0541904	Medium
P46778;G3V1B3;M0R181	RPL21	27.3094	27.0718	27.5594	0.0538333	Medium
F8W9U4;P27816-3	MAP4	27.3073	27.1246	27.3375	0.0532845	Medium
P23471;C9JFM0;P23471-2	PTPRZ1	27.3062	27.0719	27.6997	0.0530078	Medium
Q5JRA6;Q5JRA6-2;G8JLC6;H7BY50	MIA3	27.3062	27.2006	27.3062	0.0529999	Medium
P36542	ATP5C1	27.2989	27.1731	27.7708	0.0511342	Medium
Q02880-2;Q02880;E9PCY5	TOP2B	27.297	27.297	27.3716	0.0506394	Medium
Q8NBU5;B4E2J1;Q8NBU5-2	ATAD1	27.2924	27.1158	27.3879	0.0494723	Medium
Q15382;C9J931	RHEB	27.2917	27.0195	27.6773	0.0492811	Medium
O14558;K7EP04	HSPB6	27.2914	27.1965	27.4835	0.0492004	Medium
Q13424	SNTA1	27.2903	26.844	27.527	0.0489388	Medium
Q4J6C6-4;Q4J6C6;Q4J6C6-2;Q4J6C6-3	PREPL	27.289	27.0392	27.4019	0.0485946	Medium
P35443;E7ES19	THBS4	27.2831	27.208	27.2956	0.0470669	Medium
Q9BUT1;Q9BUT1-2;D6R9U8;D6RIR6;D6RFG2;Q9BUT1-3	BDH2	27.2825	27.2825	27.2825	0.0469114	Medium
Q96M27-2;Q96M27;Q96M27-3;Q96M27-5	PRRC1	27.2814	27.2463	27.5259	0.0466482	Medium
F5H442;Q99816;Q99816-2	TSG101	27.281	27.1746	27.465	0.0465361	Medium
Q9UN37;I3L4J1	VPS4A	27.2767	27.2151	27.2767	0.0454319	Medium
Q5VW32;F5GXQ0;B7Z9G5;Q5VW33	BROX;C1orf58	27.2754	27.2754	27.3291	0.0451107	Medium
P60983;G3V4P8	GMFB	27.2746	27.1378	27.5141	0.0449071	Medium
P50148	GNAQ	27.2743	27.1697	27.3061	0.0448087	Medium
Q13185;C9JMM0;B8ZZ43;S4R2Y4	CBX3	27.2731	27.0004	27.3684	0.0445016	Medium
Q2TAA2;H7C5G1;B4DMV3	IAH1	27.2727	27.2727	27.2971	0.0443953	Medium
E7ENA9;Q92542-2;Q92542;F6Y097;H0Y6T7;H0Y3Z4	NCSTN	27.2644	27.2644	27.3036	0.0422868	Medium
Q15067-2;Q15067-3;Q15067	ACOX1	27.2639	27.1227	27.2639	0.0421351	Medium
H7BXD5;P28676;H7C2Z6;C9JIZ3	GCA	27.2607	27.1007	27.3264	0.0413246	Medium
Q9NVD7;J3KNQ4;F5H1R9;B7Z952;E9PS97	PARVA	27.2539	27.0755	27.6731	0.0395819	Medium
Q96FQ6	S100A16	27.2519	27.2519	27.2519	0.0390693	Medium
Q9Y3C8	UFC1	27.2501	27.2451	27.385	0.0385945	Medium
Q9UHD1;Q9UHD1-2;E9PHZ2	CHORDC1	27.248	27.1364	27.3531	0.0380745	Medium
Q8TAQ2-2;Q8TAQ2-3;F8VXC8;Q8TAQ2	SMARCC2	27.2447	27.1591	27.3085	0.0372059	Medium
Q8WWY3;E7EVX8;Q8WWY3-2;E7ESA8;E7EU94;E7ESX0;E7EN72;Q8WWY3-3	PRPF31	27.2435	27.1603	27.2937	0.0369199	Medium
Q9UPY6;Q86VQ2	WASF3	27.2435	27.1387	27.3801	0.0369126	Medium
K7EQ02;Q96EP5-2;Q96EP5	DAZAP1	27.2402	26.9795	27.6502	0.0360562	Medium
Q9NTJ5;E9PGZ4;B4DK71	SACM1L	27.2383	26.8476	27.5519	0.0355731	Medium
Q15334	LLGL1	27.2379	26.9737	27.3819	0.0354675	Medium
Q7Z3H1;Q9NZN9;Q9NZN9-3;Q9NZN9-5;Q9NZN9-4;F1T0C4;Q9NZN9-2;F1T0B5;I3L3R9	DKFZp686O2183;AIPL1	27.2372	27.0451	27.4211	0.0352774	Medium
Q9NVI7-2;Q9NVI7-3;H0Y2W2;Q9NVI7;Q5SV16	ATAD3A	27.2359	27.1337	27.2996	0.0349544	Medium
Q9NX40;D6RDK6;D6RBN5;D6RG39;D6RIT9;Q9NX40-3;Q9NX40-2;Q9NX40-4	OCIAD1	27.2325	26.9154	27.5066	0.0340948	Medium
H3BM67;H3BUP2;H3BUN4;O60936-2;B4DFL0;O60936;H3BQJ5	NOL3	27.2275	27.2275	27.2275	0.0327889	Medium
P30419-2;P30419	NMT1	27.2261	27.089	27.5019	0.0324484	Medium
P51692;K7EK35;P42229-2;Q8WWS9;P42229	STAT5B;STAT5A	27.2253	27.1696	27.4695	0.0322448	Medium
P53597	SUCLG1	27.2216	27.1458	27.3117	0.0312787	Medium
Q8NC96	NECAP1	27.2215	27.1632	27.254	0.0312646	Medium
Q14498-3;Q14498-2;Q14498;E1P5S2;G3XAC6;H0Y4X3	RBM39	27.2202	27.1729	27.2202	0.0309335	Medium
P04196	HRG	27.219	27.219	27.3872	0.0306155	Medium
Q49AN9;F5H013;P62308;A8MWD9	SNRPG	27.2184	26.9447	27.6205	0.0304595	Medium
B9A011;Q13402-7;Q13402-6;Q13402;Q13402-2;Q13402-5;H7C4D8	MYO7A	27.216	26.5492	27.5277	0.0298549	Medium
Q9HCC0-2;Q9HCC0	MCCC2	27.2143	27.1513	27.2795	0.029412	Medium
Q8NC51-2;Q8NC51;Q8NC51-4;Q8NC51-3	SERBP1	27.2112	27.1424	27.2112	0.0286137	Medium
P51674-3;P51674-2;P51674;D6R9D2	GPM6A	27.208	27.0775	27.208	0.0277884	Medium
O14576-3;O14576-2;F5H050;G5E9K1;O14576	DYNC1I1	27.208	26.8219	27.5398	0.0277804	Medium
P43007	SLC1A4	27.2032	27.0368	27.3607	0.026554	Medium
B7ZAS0;I3L1R7;Q99447;Q99447-3;I3L2Q1;Q99447-2;I3L1L9	PCYT2	27.2014	26.9976	27.4311	0.0260957	Medium
Q96N66;Q96N66-3;Q96N66-2;A9C4B8;M0R1Z5	MBOAT7	27.201	27.1795	27.5635	0.0260047	Medium
P13796	LCP1	27.1939	27.0018	27.3591	0.0241775	Medium
Q8N6C5-2;Q8N6C5;Q8N6C5-4	IGSF1	27.1938	26.5385	27.4655	0.024148	Medium
P41091;Q2VIR3;Q2VIR3-2;F8W810	EIF2S3;EIF2S3L	27.1911	27.1241	27.3555	0.0234586	Medium
Q92604	LPGAT1	27.1893	27.1698	27.3527	0.0229918	Medium
P55735;P55735-2;B4DXJ1;A8MXL6	SEC13	27.1884	26.8671	27.2481	0.0227675	Medium
O43617-2;O43617	TRAPPC3	27.186	27.1091	27.264	0.0221344	Medium
P21695;P21695-2	GPD1	27.1849	26.9734	27.1849	0.0218551	Medium
Q9H845;H0Y8Z9	ACAD9	27.1831	26.9637	27.4774	0.0213902	Medium
Q9BRF8;Q9BRF8-2	CPPED1	27.1825	27.0152	27.1985	0.0212416	Medium
O15484;E7EV01	CAPN5	27.1798	27.07	27.3064	0.020543	Medium
O75844	ZMPSTE24	27.1796	26.9663	27.386	0.020504	Medium
Q96NT1	NAP1L5	27.1789	26.8725	27.3413	0.0203116	Medium
Q16629-3;Q16629-2;Q16629-4;C9JAB2;Q16629	SRSF7	27.1774	27.1774	27.5078	0.0199236	Medium
Q92900-2;Q92900	UPF1	27.1678	27.0851	27.1678	0.0174689	Medium
Q8TEA8	DTD1	27.1652	26.9904	27.3729	0.0167946	Medium
Q9BTW9;J3KR97;Q9BTW9-4;Q9BTW9-5	TBCD	27.1651	26.7632	27.4053	0.0167784	Medium
A0AVT1;A0AVT1-2	UBA6	27.1617	26.9224	27.4027	0.0159104	Medium
Q9UNF0-2;Q9UNF0	PACSIN2	27.1616	27.1616	27.1616	0.0158667	Medium
O14775-3;O14775-2;O14775;H0YNW7;Q96F32	GNB5	27.1616	26.9796	27.3119	0.0158621	Medium
Q14315;Q14315-2	FLNC	27.1608	26.3545	27.8191	0.0156602	Medium
Q9NR45	NANS	27.1602	27.1574	27.193	0.015508	Medium
O14910;H0YIA8;H0YI92	LIN7A	27.1596	26.4467	27.3902	0.0153606	Medium
Q9BWD1;B7Z233	ACAT2	27.159	26.9261	27.5561	0.0152036	Medium
P12532;P12532-2;F8WCN3;E9PCP8	CKMT1A;CKMT1B	27.1589	26.6683	27.6372	0.0151755	Medium
P09486;F5GY03;E5RK62	SPARC	27.1584	26.7336	27.6035	0.0150449	Medium
Q9UKM9;Q5QPL9;Q9UKM9-2;Q5QPM1;Q5QPM0	RALY	27.1565	26.9249	27.3559	0.0145743	Medium
O95352;O95352-3;O95352-2	ATG7	27.1562	27.075	27.3691	0.0144961	Medium
Q8N766-4;Q8N766-2;Q8N766;Q8N766-3	EMC1	27.155	27.0273	27.5299	0.0141666	Medium
Q15126	PMVK	27.1536	27.011	27.3095	0.0138219	Medium
O75891;O75891-3;O75891-2	ALDH1L1	27.1524	27.0771	27.4342	0.0135049	Medium
P52788;P52788-2;B4DE40;H7C2R7	SMS	27.1514	26.9378	27.4526	0.013252	Medium
P17677;P17677-2	GAP43	27.1493	26.9736	27.5816	0.0127215	Medium
O60831;A6NM71	PRAF2;WDR45	27.1477	27.1235	27.269	0.0122955	Medium
P50895;K7ENU8	BCAM	27.1459	27.0485	27.3957	0.0118463	Medium
P55265-5;P55265;P55265-4;E7ENU4;P55265-3;H0YCK3;P55265-2	ADAR	27.1434	26.9804	27.3495	0.0112114	Medium
Q9BRX8-2;Q9BRX8	FAM213A	27.1431	27.0156	27.1489	0.0111229	Medium
Q96CG1;B7Z7P8;P62495	ETF1	27.1411	27.1411	27.1411	0.0106058	Medium
Q9HB07;F8VR84;F8VQQ3	C12orf10	27.1386	27.0152	27.2726	0.00995881	Medium
P53677;E5RJ52;E7ER80;Q7Z472	AP3M2	27.1364	27.044	27.3534	0.00940978	Medium
Q08380	LGALS3BP	27.1346	26.9635	27.3198	0.00892783	Medium
Q9Y5Y2;H3BQR2;H3BNF0;H3BNS4	NUBP2	27.1302	27.0314	27.2594	0.00780575	Medium
P50225;H3BRY5;P50226;P50225-2	SULT1A1;SULT1A2	27.1301	26.941	27.3164	0.00779224	Medium
Q15637-4;Q15637-6;Q15637-3;Q15637-2;Q15637;Q15637-5;Q15637-7	SF1	27.1287	27.1287	27.1287	0.0074161	Medium
Q9H8S9;Q7L9L4;Q7L9L4-2;Q9H8S9-2;H7BZ12	MOB1A;MOB1B	27.1241	26.9937	27.2038	0.00624501	Medium
P17252	PRKCA	27.1234	26.4902	27.6387	0.00605794	Medium
Q16643;Q16643-3;Q16643-2;D6R9W4	DBN1	27.1221	26.9926	27.1221	0.00571894	Medium
Q7LG56;H0YAV1;Q7LG56-2	RRM2B	27.1194	26.854	27.3742	0.00504692	Medium
F6U1T9;P63098;D3YTA9;H7BYZ3	PPP3R1	27.1192	26.8997	27.6496	0.00497107	Medium
E9PJD9;E9PLL6;P46776;E9PLX7	RPL27A	27.1181	26.2554	27.3849	0.00469705	Medium
Q92538	GBF1	27.1158	26.8597	27.3722	0.00411127	Medium
Q00765	REEP5	27.1146	26.8706	27.3149	0.0037975	Medium
O75935;O75935-3;O75935-2;F8W786;Q8NB28	DCTN3	27.1133	27.1059	27.1771	0.00346991	Medium
Q9UBP9-3;Q9UBP9-4;Q9UBP9	GULP1	27.1127	26.6456	27.6673	0.003322	Medium
Q13418;B7Z418;B7Z1I0	ILK	27.1102	26.9902	27.5069	0.00267299	Medium
Q96P48-3;Q96P48;Q96P48-7;E7EU13;Q96P48-2;Q96P48-4;Q96P48-1;Q96P48-5	ARAP1	27.1095	26.9904	27.1361	0.00248662	Medium
P78356;P78356-2	PIP4K2B	27.108	27.0663	27.1799	0.00210134	Medium
Q59EK9-4;Q59EK9-2;Q59EK9-3;Q59EK9	RUNDC3A	27.1068	26.8417	27.3521	0.00179566	Medium
D6RAA6;P57088	TMEM33	27.106	26.9804	27.185	0.00159518	Medium
P54289-4;P54289-5;P54289-3;P54289-2;P54289	CACNA2D1	27.1056	26.9458	27.1827	0.00149739	Medium
P11233;H7C3P7	RALA	27.1037	27.1037	27.1037	0.000993812	Medium
P19525;P19525-2	EIF2AK2	27.1016	27.1016	27.2861	0.0004661	Medium
Q9UHB9;Q9UHB9-4;F5H5Y3;Q9UHB9-2	SRP68	27.1001	27.0058	27.1001	8.84619e-05	Medium
Q96EK5	KIAA1279	27.0992	26.9291	27.2352	-0.000162346	Medium
U3KQG5;P41217-2;P41217;P41217-3;F8WC99	CD200	27.0962	26.935	27.3121	-0.000927214	Medium
P60880-2		27.0924	26.7773	27.1305	-0.00190328	Medium
Q99719;C9JM82;B4DJ62;E7EX32;G3XAH0;E7EQM7;E7EPG2;Q99719-2;F8W9E5	SEPT5	27.0922	27.0922	27.0922	-0.00193934	Medium
Q96DB5;B4DZW6;E5RH53;H0YB83;E7EVI2;H0YC67;H0YB03	RMDN1	27.092	26.9175	27.3791	-0.00200679	Medium
F5H669;Q8N684-2;Q8N684;Q8N684-3;J3QT54;F5H6M0;F5H047;C9J286;C9J323	CPSF7	27.0872	26.735	27.574	-0.00322982	Medium
B4DDC6;B4DP11;Q15185;B4DHP2;B4DP21	PTGES3	27.0857	26.8451	27.521	-0.00363038	Medium
Q9UIA9;E7ESC6;E9PEN8	XPO7	27.0851	26.8011	27.302	-0.00376708	Medium
C9JL85;P58546	MTPN	27.0808	27.0122	27.1122	-0.00487962	Medium
Q9GZV3;F5H382	SLC5A7	27.0774	26.9885	27.1949	-0.005748	Medium
Q96F85;Q96F85-2;B8ZZB8	CNRIP1	27.076	26.7744	27.076	-0.00610873	Medium
P06730;P06730-2;P06730-3;D6RBW1;H0Y8J7	EIF4E	27.075	26.947	27.1916	-0.0063752	Medium
Q96F07-2;E7EVF4;E7EVJ5;Q96F07;E7EWA4;F5H583;E7EW33;H7C229	CYFIP2	27.074	26.9855	27.074	-0.00663714	Medium
Q96DG6	CMBL	27.0703	26.7381	27.1529	-0.00756484	Medium
P62140;C9J9S3;C9JP48	PPP1CB	27.0693	26.9333	27.3162	-0.0078225	Medium
Q96K17;Q96K17-2;E9PL10	BTF3L4	27.0674	26.6238	27.2956	-0.00832685	Medium
Q9NS69	TOMM22	27.0642	26.5619	27.1519	-0.00914361	Medium
Q9Y5M8;H7C4H2	SRPRB	27.0627	26.8929	27.214	-0.00952242	Medium
Q9UL25	RAB21	27.0612	27.031	27.2757	-0.00990193	Medium
A8MWK3;P19022	CDH2	27.0582	26.9208	27.0582	-0.0106933	Medium
Q13630;E9PKL9;E9PLH9;E9PP14	TSTA3	27.0581	26.7274	27.0789	-0.0107087	Medium
P10301	RRAS	27.0568	26.7964	27.2633	-0.0110422	Medium
Q86Y39;K7EQ77;K7EK78;K7EP35;K7EMT4;Q86Y39-2	NDUFA11	27.0542	26.8936	27.1593	-0.011715	Medium
Q9P2E9-2;Q9P2E9;Q9P2E9-3;F8W7S5	RRBP1	27.0523	26.8371	27.1567	-0.0121915	Medium
C9JLU1;P52434;C9JBJ6;C9J413;C9JCU7	POLR2H	27.0495	26.8135	27.3579	-0.0129224	Medium
Q6UWP2;K7END9;K7EK68;Q6UWP2-2	DHRS11	27.0458	26.8838	27.182	-0.0138676	Medium
O60701;O60701-2;O60701-3	UGDH	27.0441	26.9149	27.2614	-0.0143106	Medium
Q86UY0;Q8NBS9;Q8NBS9-2	TXNDC5	27.0408	26.9779	27.0408	-0.0151531	Medium
Q96HC4;E9PBF5;Q96HC4-4;D6RB78;Q96HC4-3;F5H0X8;Q96HC4-2;D3YTJ1;F5H7Y0	PDLIM5	27.0392	26.9515	27.0392	-0.0155577	Medium
Q9UBC2-3;M0R165;Q9UBC2;Q9UBC2-2;Q9UBC2-4;M0R2S2	EPS15L1	27.0365	26.9435	27.2222	-0.0162525	Medium
Q8TDJ6;Q8TDJ6-3;Q8TDJ6-2	DMXL2	27.0337	26.3514	27.3959	-0.0169648	Medium
P62993;P62993-2	GRB2	27.0303	26.8852	27.1	-0.0178523	Medium
Q9GZM7-3;Q9GZM7	TINAGL1	27.0298	26.2491	27.8023	-0.0179875	Medium
P26583;D6R9A6	HMGB2	27.0271	26.6171	27.278	-0.0186745	Medium
Q13449;H3BLU2;F5H5G1;C9J5G3	LSAMP	27.0248	27.0141	27.2549	-0.0192575	Medium
Q9BSH4	TACO1	27.0219	26.743	27.3474	-0.0199942	Medium
Q9BXP5-4;Q9BXP5-2;Q9BXP5-3;Q9BXP5;Q9BXP5-5;H7C3A1	SRRT	27.0214	27.0214	27.1682	-0.0201316	Medium
Q96DE0;Q96DE0-3;Q96DE0-4	NUDT16	27.0214	26.8388	27.0214	-0.0201335	Medium
Q14254;J3QLD9;E7EMK3	FLOT2	27.0185	26.9776	27.0376	-0.0208835	Medium
F8W031;F8VXJ7;Q9Y2B0;F8W1K5	CNPY2	27.0182	26.8979	27.0182	-0.0209587	Medium
O60762;Q5QPK2;H0Y368;E9PHH5	DPM1	27.0143	26.673	27.2577	-0.0219686	Medium
Q14353;Q14353-2	GAMT	27.0137	26.791	27.485	-0.0221084	Medium
Q15006	EMC2	27.0135	26.8437	27.1807	-0.0221649	Medium
O14949	UQCRQ	27.013	27.0067	27.0933	-0.0222969	Medium
Q9NP97;B4DFR2;B1AKR6	DYNLRB1	27.0116	26.7777	27.1289	-0.0226557	Medium
Q8N163;Q8N163-2;H0YB24;G3V119	KIAA1967	27.0071	26.9111	27.0691	-0.0238097	Medium
Q5JPE7;J3KN36;Q5JPE7-2;Q15155;P69849;Q4G177;F5H826	NOMO2;NOMO3;NOMO1	27.0055	26.7788	27.4741	-0.0242133	Medium
P0CG30;Q6ICJ4;P0CG29;B5MCL2	GSTT2B;Em:AP000351.3;GSTT2	27.0038	26.5595	27.1471	-0.0246644	Medium
E9PG40;P05067-11;P05067-8;P05067;P05067-10;E9PEV0;P05067-4;P05067-6;P05067-7;P05067-9;P05067-3;P05067-5;H7C104;H7C0V9	APP	27.0006	26.8395	27.0006	-0.0254847	Medium
Q96CV9-2;Q96CV9;Q96CV9-3	OPTN	27.0001	26.8631	27.0001	-0.0256154	Medium
P48426;B4DGX2;H7BXS3	PIP4K2A	26.9997	26.5772	27.2884	-0.0256947	Medium
P62854;Q5JNZ5	RPS26;RPS26P11	26.9961	26.8891	27.1	-0.0266239	Medium
Q8IZP0-10;Q8IZP0-8;F5H1G9;Q8IZP0-7;F8WA55;Q8IZP0-2;Q8IZP0-4;Q8IZP0-3;Q8IZP0-5;Q8IZP0-6;Q8IZP0-9;F8WA56;Q8IZP0-12;Q8IZP0;A6NFN2;Q8IZP0-11	ABI1	26.9959	26.9959	27.0872	-0.0266785	Medium
Q93008-1;Q93008;E9PFG1	USP9X	26.9936	26.3708	27.2793	-0.0272791	Medium
Q8N1F7;H3BVG0;Q8N1F7-2	NUP93	26.9934	26.5567	27.2887	-0.0273313	Medium
O94811	TPPP	26.9932	26.8123	27.1602	-0.0273873	Medium
Q96RP9;Q96RP9-2;C9IZ01;F8WAU4	GFM1	26.9901	26.7767	27.1474	-0.0281608	Medium
E7ENJ6;Q9BXS5;Q9BXS5-2;K7EJL1;B4DDG7	AP1M1	26.9837	26.82	27.2095	-0.0298039	Medium
Q9UQE7	SMC3	26.9775	26.906	27.0548	-0.031414	Medium
O60331-4;O60331;O60331-2;O60331-3	PIP5K1C	26.9771	26.8856	27.0843	-0.0315054	Medium
Q7L0J3-2;Q7L0J3	SV2A	26.9769	26.9644	27.108	-0.0315567	Medium
H3BUD4;Q15111;Q15111-2	PLCL1	26.9743	26.4289	27.3346	-0.0322256	Medium
H3BPC4;H3BQQ9;P63279;B0QYN7	UBE2I	26.97	26.8819	26.97	-0.0333365	Medium
Q15835	GRK1	26.969	26.744	27.5222	-0.0336045	Medium
Q86X76-2;Q86X76-4;Q86X76;Q86X76-3	NIT1	26.9675	26.7779	27.023	-0.0339746	Medium
P36269-2;P36269;P36269-3;E7EUG3	GGT5	26.9661	26.8782	27.1618	-0.0343283	Medium
E9PHY0;P11117;E9PP23;E9PQY3;F5GWV7;B7Z7D2	ACP2	26.9646	26.8381	27.0524	-0.0347167	Medium
Q5XKP0;K7EIR2;K7EKR0	QIL1;C19orf70	26.9636	26.8092	27.0708	-0.0349827	Medium
O00186	STXBP3	26.9608	26.7457	27.1966	-0.0356962	Medium
Q9Y305-3;Q9Y305-2;Q9Y305;Q9Y305-4;H7C5Q2	ACOT9	26.9592	26.8954	26.9592	-0.0361076	Medium
Q9P0M6	H2AFY2	26.9568	26.8902	26.9568	-0.0367354	Medium
P16144-4;P16144-2;P16144-3;P16144	ITGB4	26.9552	26.5804	27.2428	-0.0371384	Medium
B3KT28;Q9UNN5;B4DEJ6;B1ANM7;Q9UNN5-2	FAF1	26.9537	26.7666	27.1199	-0.0375253	Medium
Q9NVJ2	ARL8B	26.9517	26.7396	27.0409	-0.038036	Medium
Q9UBQ5;K7ERF1;B7ZAM9	EIF3K	26.9498	26.4688	27.4419	-0.0385285	Medium
P62857	RPS28	26.9496	26.7943	27.2982	-0.0385703	Medium
Q8N3E9	PLCD3	26.9469	26.6257	26.9469	-0.03926	Medium
P63211;C9JGI9	GNGT1	26.9463	26.6621	27.3613	-0.0394211	Medium
Q86XP3;Q86XP3-2	DDX42	26.9459	26.8864	27.2904	-0.0395342	Medium
P27144;D3DQ64	AK4	26.9456	26.9456	27.0628	-0.0395939	Medium
Q92947;Q92947-2;B4DK85	GCDH	26.9448	26.7233	26.9628	-0.0398109	Medium
B7Z1I4;Q9P121-4;B7Z1Z5;Q9P121-3;Q9P121-2;Q9P121	NTM	26.9443	26.8037	27.1097	-0.0399313	Medium
Q8NHP8;F5H5E2	PLBD2	26.9442	26.688	26.996	-0.0399576	Medium
P55263;P55263-3;P55263-2;P55263-4	ADK	26.9436	26.9198	27.0469	-0.0401171	Medium
O43399-4;O43399-3;O43399-5;O43399-7;O43399-2;O43399;O43399-6	TPD52L2	26.9436	26.6581	27.2534	-0.0401183	Medium
Q9BX66-9;Q9BX66-8;Q9BX66-6;Q9BX66-3;Q9BX66-5;Q9BX66-2;Q9BX66-11;Q9BX66;Q9BX66-12;Q9BX66-4;Q9BX66-10;Q9BX66-7	SORBS1	26.9415	26.4936	27.0747	-0.0406578	Medium
O43674-2;E7EWP0;O43674;H0Y886	NDUFB5	26.9395	26.4718	27.1877	-0.0411748	Medium
Q8WVC2;P63220;Q9BYK1	RPS21	26.9343	26.6461	27.2238	-0.0425053	Medium
Q9HCM4-3;Q9HCM4;Q9HCM4-4;Q9HCM4-2	EPB41L5	26.9332	26.4023	27.5291	-0.0427816	Medium
P35244;B5MC59	RPA3	26.9326	26.8396	27.0159	-0.0429374	Medium
Q8NEU8;Q8NEU8-3;Q8NEU8-2	APPL2	26.9326	26.7248	27.1263	-0.042947	Medium
O43678	NDUFA2	26.9317	26.7979	26.9317	-0.0431619	Medium
Q9BUJ2-2;Q9BUJ2;Q9BUJ2-3;Q9BUJ2-4;B7Z4B8;M0R3F1;M0QYZ0	HNRNPUL1	26.9292	26.8958	27.0501	-0.043803	Medium
F5GY80;F5H7G1;P07358	C8B	26.9281	26.6676	27.229	-0.0440962	Medium
B4E0K5;Q16539;Q16539-2;Q16539-3;Q16539-4;E7EX54	MAPK14	26.9268	26.8125	27.0335	-0.0444403	Medium
Q15286;Q15286-2;F5H157	RAB35	26.9239	26.6227	27.3759	-0.0451853	Medium
Q8WW59	SPRYD4	26.9216	26.8152	26.9586	-0.0457777	Medium
Q8IV08;M0QZI4	PLD3	26.9209	26.9209	26.9209	-0.0459409	Medium
P49750;P49750-4;P49750-3;F8VU51;H0YIQ2	YLPM1	26.9205	26.657	27.2541	-0.0460431	Medium
P49756	RBM25	26.9202	26.9202	27.2034	-0.0461335	Medium
Q12996	CSTF3	26.9196	26.3323	27.3102	-0.0462904	Medium
Q9UBS4;H7C2Y5	DNAJB11	26.9177	26.7106	27.1769	-0.0467548	Medium
B4E3Q1;O94985-2;O94985;Q5SR54	CLSTN1	26.9175	26.2921	27.3098	-0.046817	Medium
Q9NTZ6	RBM12	26.9166	26.8428	27.0187	-0.0470535	Medium
Q14318;Q14318-2;J3KQ73;M0R2K9	FKBP8	26.9143	26.839	26.985	-0.0476533	Medium
P01034	CST3	26.9128	26.4067	27.1657	-0.0480228	Medium
Q96BW5-2;Q96BW5	PTER	26.9079	26.4501	27.5546	-0.0492822	Medium
Q5T6V5;Q5T6V7	C9orf64	26.9029	26.7737	26.931	-0.0505582	Medium
Q7L1Q6;Q7L1Q6-4;Q7L1Q6-3;Q7L1Q6-2;C9IZ80	BZW1	26.896	26.8556	26.9587	-0.0523283	Medium
E5RGR0;O75608-2;O75608	LYPLA1	26.8957	26.8588	26.953	-0.0524224	Medium
Q14651;C9JAM8	PLS1	26.8918	26.6232	27.2011	-0.0534221	Medium
P14324-2;P14324	FDPS	26.8875	26.8875	27.0355	-0.0545181	Medium
O95674	CDS2	26.8829	26.6259	27.1293	-0.055702	Medium
Q6KCM7;Q6KCM7-4;Q6KCM7-5;Q6KCM7-2;Q6KCM7-3;Q6KCM7-6	SLC25A25	26.8815	26.8199	27.2122	-0.0560522	Medium
Q7L1I2;Q7L1I2-2	SV2B	26.8795	26.8795	26.8795	-0.0565831	Medium
P78344-2;H0Y3P2;P78344;D3DQV9;E9PKF8	EIF4G2	26.8788	26.8027	26.8788	-0.056762	Medium
O00442;O00442-2	RTCA	26.8772	26.8772	26.8772	-0.0571665	Medium
P49593;A8MX49;B7Z2C3	PPM1F	26.8765	26.6095	27.0486	-0.0573538	Medium
Q08722;Q08722-2;Q08722-3;Q08722-4	CD47	26.8761	26.8761	26.8761	-0.0574414	Medium
O94911-3;O94911	ABCA8	26.8738	26.6308	27.4387	-0.0580461	Medium
Q8NDH3-5;Q8NDH3-4;Q8NDH3;Q8NDH3-2;H0YEP3;Q8NDH3-3	NPEPL1	26.8711	26.8031	27.1141	-0.0587244	Medium
C9JRD2;P25686-2;P25686;C9JXB9;C9JX00;C9J1G2;E7ETU0	DNAJB2	26.8696	26.7155	26.894	-0.0591283	Medium
P11387	TOP1	26.8689	26.7015	26.9821	-0.0593127	Medium
O60493;O60493-2;O60493-4;O60493-3	SNX3	26.8683	26.7423	26.9135	-0.0594633	Medium
P42330;S4R3Z2;S4R3D5	AKR1C3	26.8681	26.6661	27.1162	-0.0595166	Medium
Q9BRC7;C9JEA7;Q9BRC7-2	PLCD4	26.864	26.3187	27.2794	-0.0605645	Medium
O14745;B3KY21;J3QRP6	SLC9A3R1	26.8625	26.8625	26.8625	-0.0609541	Medium
P27635;F8W7C6;H7C123;H7C2C5;Q96L21	RPL10;RPL10L	26.8573	26.8153	26.965	-0.0622846	Medium
Q9H0Q0	FAM49A	26.8554	26.4219	27.1729	-0.0627559	Medium
P00747	PLG	26.8516	26.6156	27.0486	-0.0637477	Medium
Q9UMY4-2;Q9UMY4;Q9UMY4-3	SNX12	26.8487	26.8137	26.885	-0.0644794	Medium
P35813;P35813-3;P35813-2;E9PKB5	PPM1A	26.8464	26.7236	26.8464	-0.065082	Medium
P06737-2;P06737;E9PK47	PYGL	26.8455	26.8455	26.8455	-0.0653024	Medium
Q13825;Q13825-2	AUH	26.8455	26.8263	26.8661	-0.0653146	Medium
O00754-2;O00754	MAN2B1	26.8449	26.7406	27.2069	-0.0654741	Medium
Q9Y6I3-3;Q9Y6I3;Q9Y6I3-1	EPN1	26.8438	26.4977	27.0753	-0.0657449	Medium
P05976-2;P05976;P08590	MYL1;MYL3	26.8413	26.6651	26.9673	-0.0663815	Medium
P43121;P43121-2	MCAM	26.8394	26.7298	27.1969	-0.0668755	Medium
Q9Y4I1-2;G3V394;Q9Y4I1;Q9Y4I1-3;F8WE88;F8W6H6	MYO5A	26.8392	26.6991	27.2574	-0.0669172	Medium
P01625;P06312;P06313;P06314	IGKV4-1	26.8375	26.0962	27.2816	-0.067374	Medium
Q9H2M9	RAB3GAP2	26.8258	26.7208	27.1154	-0.070365	Medium
P09497;P09497-2	CLTB	26.8254	26.6704	26.8254	-0.0704723	Medium
C9JXB8;C9JNW5;P83731	RPL24	26.8227	25.9427	27.2612	-0.0711594	Medium
Q9NQR4	NIT2	26.8213	26.7621	26.8998	-0.0715359	Medium
P46060;F8W7I9	RANGAP1	26.8212	26.555	26.8212	-0.071552	Medium
Q9NQX3;Q9NQX3-2;F5H039;F8W7D6;G3V582	GPHN	26.8199	26.4498	27.1443	-0.071893	Medium
Q9NT62;Q9NT62-2	ATG3	26.8195	26.6392	26.9325	-0.0719781	Medium
Q15020;F8VV04;B7ZKM0	SART3	26.8162	26.6336	26.8498	-0.0728267	Medium
Q86X83;F8WBW1	COMMD2	26.8162	26.4912	27.0409	-0.0728326	Medium
Q9H9S4;Q5TAW7;B7ZBJ4	CAB39L	26.8139	26.7117	26.8139	-0.0734205	Medium
P02765;C9JV77	AHSG	26.8126	26.5174	27.3519	-0.073766	Medium
Q9BVA1	TUBB2B	26.8121	25.9114	27.5069	-0.0738902	Medium
G3V1K1;Q9NX63;C9JRZ6;F8WAR4	CHCHD3	26.808	26.7942	26.808	-0.074941	Medium
Q9UPR5;F5H6L7	SLC8A2	26.8069	26.6588	26.8069	-0.0752336	Medium
Q9NUQ7;D6RGX2;H0YA18	UFSP2	26.8061	26.5845	27.3743	-0.0754376	Medium
Q08752	PPID	26.806	26.806	26.806	-0.0754542	Medium
P15374;Q5TBK7	UCHL3	26.8051	26.5266	26.9015	-0.0756789	Medium
P01777;P01766		26.8031	26.0833	27.499	-0.0762091	Medium
P07947;J3QRU1	YES1	26.8005	26.3593	27.3961	-0.0768566	Medium
Q92522	H1FX	26.7985	26.6262	26.853	-0.0773732	Medium
O00178	GTPBP1	26.7926	26.4758	26.9998	-0.0789037	Medium
P62760;E7ER47;E9PE24	VSNL1	26.7872	26.7156	26.9772	-0.0802818	Medium
O95747;C9JIG9	OXSR1	26.7863	26.6835	26.7863	-0.0805075	Medium
Q9Y6N5	SQRDL	26.785	26.4924	27.1605	-0.080852	Medium
Q9NWV4;B1ARP7	C1orf123	26.7848	26.6248	26.8847	-0.0809041	Medium
Q9UDY2-6;Q9UDY2;Q9UDY2-3;Q9UDY2-7;Q9UDY2-2;Q9UDY2-5;Q9UDY2-4	TJP2	26.7845	26.6011	27.3542	-0.0809807	Medium
B7Z413;B7Z9I3;O75787;H7C3E1;H0Y750;B7Z1I9	ATP6AP2	26.7839	26.6421	26.9866	-0.0811224	Medium
Q9UIC8;Q9UIC8-2;Q9UIC8-3;I3L4A2	LCMT1	26.783	26.4563	26.783	-0.0813523	Medium
Q96S44	TP53RK	26.7806	26.6273	26.9332	-0.0819707	Medium
Q9H444	CHMP4B	26.7804	26.4622	27.042	-0.0820331	Medium
Q96JJ7;Q96JJ7-2	TMX3	26.7797	26.7381	26.7797	-0.0822093	Medium
B4DFG2;K7EMC9;Q969T9;K7ENL2;A6NG10;K7EIJ0	WBP2	26.7776	26.5702	26.9186	-0.0827371	Medium
Q9NRW1;B7Z337;J3KR73	RAB6B	26.7775	26.5591	26.9713	-0.0827807	Medium
Q13724-2;Q13724;C9J8D4	MOGS	26.7762	26.6375	26.7762	-0.0831063	Medium
E9PEZ7;Q9NYB9-2;E7EW77;E7EP65;Q9NYB9-4;Q9NYB9;J3KNB2;Q9NYB9-3	ABI2	26.7674	26.6513	26.8839	-0.0853584	Medium
P22570-4;P22570;P22570-7;P22570-3;P22570-5;P22570-2;P22570-6;J3QQX3;G3V0F2	FDXR	26.7667	26.5399	27.1676	-0.0855363	Medium
Q9UBV8	PEF1	26.7661	26.755	26.8212	-0.0857139	Medium
O95881	TXNDC12	26.7656	26.7271	26.7948	-0.0858394	Medium
E9PHT6;Q9NVE7;H0YA26	PANK4	26.7654	26.4783	27.1741	-0.0858861	Medium
Q9P032	NDUFAF4	26.7651	26.6466	26.8872	-0.0859623	Medium
Q5TD07;P16083;Q5TD05	NQO2	26.7638	26.6339	26.8222	-0.0862917	Medium
P27986;P27986-4;P27986-3;P27986-2;P27986-5	PIK3R1	26.7633	26.6244	26.9526	-0.0864214	Medium
P35270	SPR	26.7595	26.6094	26.8867	-0.0873984	Medium
D3YTB1;P62910;F8W727	RPL32	26.7594	26.6421	26.8885	-0.0874347	Medium
Q9NZW5;B8ZZG1	MPP6	26.756	26.3856	27.1547	-0.0882904	Medium
Q9NTX5-6;Q9NTX5-2;Q9NTX5;H0Y5L2;Q9NTX5-3	ECHDC1	26.7555	26.5559	26.9321	-0.0884319	Medium
Q96AB3;Q96AB3-2;Q96AB3-3;K7EKW4	ISOC2	26.7533	26.406	27.1895	-0.0889971	Medium
Q14139;Q14139-2;B7Z7P0	UBE4A	26.7531	26.4277	27.0707	-0.0890363	Medium
Q96Q11-2;Q96Q11	TRNT1	26.7529	26.6397	26.8767	-0.0890901	Medium
Q9BV23	ABHD6	26.7526	26.5627	27.2679	-0.0891656	Medium
P15927;P15927-2;P15927-3;Q5TEJ7	RPA2	26.7509	26.5201	26.9036	-0.0896169	Medium
Q9Y394;H0YJ66;Q9Y394-2;H0YJE4	DHRS7	26.75	26.5045	27.2982	-0.0898418	Medium
Q96P70	IPO9	26.7475	26.4698	27.2595	-0.090491	Medium
E7EPM6;P33121-2;P33121;B7Z452;B7Z3Z9;D6RER0	ACSL1	26.7468	26.5587	26.9221	-0.0906649	Medium
P34897-3;P34897;P34897-2;B4DLV4;G3V2Y4;H0YIZ0	SHMT2	26.7458	26.6603	26.7906	-0.0909046	Medium
Q9UJW0;Q9UJW0-3;Q9UJW0-2	DCTN4	26.7434	26.661	26.7434	-0.0915379	Medium
Q96IJ6;Q96IJ6-2;C9J255;F8WD54	GMPPA	26.7423	26.5703	26.9193	-0.0918255	Medium
O14787-2;O14787	TNPO2	26.7398	26.3925	27.0878	-0.0924455	Medium
Q8WZA0;B4E2N0;K7ES95	LZIC	26.7388	26.5588	26.8853	-0.0927095	Medium
Q9UBB4-2;Q9UBB4	ATXN10	26.7382	26.5968	26.7382	-0.0928724	Medium
P07585	DCN	26.7373	26.2548	27.3848	-0.0931016	Medium
Q9H4A4;A6NKB8	RNPEP	26.7359	26.6255	26.9986	-0.0934481	Medium
Q99426;K7EK42;Q6FGY5;K7EP07	TBCB;CKAP1	26.7318	26.7152	26.7708	-0.0945054	Medium
O75251;F5H5N1;B3KRI2;F5GXJ1	NDUFS7	26.7308	26.6258	26.9056	-0.0947645	Medium
P54619-2;P54619;P54619-3;F8W9D1;F8VYY9;H0YIC9	PRKAG1	26.7269	26.5576	26.7269	-0.0957825	Medium
O15067	PFAS	26.7178	26.458	27.0262	-0.0981074	Medium
Q96AX1;H3BMM5;F5H6Y0	VPS33A	26.7173	26.5537	26.7173	-0.0982252	Medium
O75663;O75663-2	TIPRL	26.7155	26.6058	26.8426	-0.0986911	Medium
Q9Y4F1;Q9Y4F1-2;C9JME2	FARP1	26.7104	26.5502	26.7995	-0.1	Medium
Q15276;F5H355;Q15276-2	RABEP1	26.7058	26.6092	26.9487	-0.1012	Medium
O14662-2;O14662-4;C9K0W8;O14662-5;O14662;G8JLE0;H3BU86;O14662-6;Q96NX8;F8W9Z6;O14662-3;B7ZBM4;B7ZBM5	STX16;STX16-NPEPL1	26.7057	26.635	26.8028	-0.101214	Medium
Q7Z3D6-5;Q7Z3D6-3;Q7Z3D6;Q7Z3D6-2;G8JLP2;H0YB09;Q7Z3D6-4;H0YB62	C14orf159	26.6998	26.3281	27.0272	-0.102721	Medium
O95671;O95671-2;O95671-3;E7ER97	ASMTL	26.6962	26.5329	26.6962	-0.103667	Medium
Q6P1M3-2;J3QRV5;Q6P1M3	LLGL2	26.694	26.2286	27.2984	-0.104208	Medium
O96008;O96008-2;K7EKG4;K7EJ57	TOMM40	26.693	26.5681	26.9911	-0.104477	Medium
Q14165;F5H1S8;H0YG07	MLEC	26.6925	26.6925	26.6925	-0.104594	Medium
P61086;B4DIZ2;D6RDM7;P61086-2;P61086-3	UBE2K	26.6921	26.6602	26.8957	-0.104714	Medium
M0QXH0;Q99757	TXN2	26.6919	26.6113	26.7827	-0.104761	Medium
O94788;O94788-2;H0YMG7;O94788-4;O94788-3	ALDH1A2	26.6917	26.1294	27.1483	-0.104799	Medium
Q8NI22;Q8NI22-2;Q8NI22-3;H7BZ18	MCFD2	26.6892	26.0731	27.0662	-0.105457	Medium
P43487;C9JXG8;H7C137	RANBP1	26.6889	26.4278	26.8175	-0.105523	Medium
O15155;H7C1N3;Q96EA0;C9JTT8;Q68DU7	BET1;DKFZp781C0425	26.6887	26.331	26.9754	-0.105576	Medium
E9PQP6;P49354;P49354-2;H0YE66;B3KVN2;H0YCW1	FNTA	26.6885	26.6621	26.834	-0.105645	Medium
O94888;C9JAT7;F5GYB1	UBXN7	26.6848	26.6538	26.7331	-0.106588	Medium
Q13813-2;A6NG51	SPTAN1	26.6846	26.3512	27.1153	-0.106631	Medium
Q9UHY1;F8W6G1	NRBP1	26.6841	26.4766	26.9956	-0.106755	Medium
P05546	SERPIND1	26.6835	26.2166	27.262	-0.106916	Medium
O75821;K7EL20;K7ER90;K7EP16;K7ENA8	EIF3G	26.6831	26.4769	26.8509	-0.107011	Medium
Q5R3B4;O95563	MPC2	26.6822	26.5642	26.6822	-0.107249	Medium
O75431;C9JNK6;Q8IZ68;C9JAZ1	MTX2	26.6795	26.6298	26.773	-0.107936	Medium
P32929-3;P32929;P32929-2	CTH	26.677	26.118	27.2458	-0.108591	Medium
Q9HCB6	SPON1	26.6766	26.0451	27.1869	-0.108687	Medium
B7ZLW7;Q99707;B1ANE3	MTR	26.6738	26.0075	26.9384	-0.109396	Medium
Q96FV2-2;Q96FV2;J3QL71;J3QRJ1;J3QR84;J3QQM9	SCRN2	26.6732	26.2835	26.9181	-0.109573	Medium
P30520	ADSS	26.6695	26.4806	26.879	-0.110511	Medium
P09110;C9JDE9;H7C131;P09110-2	ACAA1	26.6672	26.5643	26.6672	-0.1111	Medium
Q9H3P7	ACBD3	26.66	26.5589	26.7322	-0.112958	Medium
O43505	B3GNT1	26.6594	26.3135	26.9991	-0.113103	Medium
I3L112;P52429	DGKE	26.6584	26.0895	27.0243	-0.113366	Medium
P12814-3;P12814;P12814-2;P12814-4	ACTN1	26.6582	26.523	26.7145	-0.113422	Medium
P30049	ATP5D	26.657	26.1296	26.9305	-0.113713	Medium
P50135	HNMT	26.6551	26.3897	27.0003	-0.114209	Medium
Q13232	NME3	26.6547	26.635	26.6547	-0.114311	Medium
Q9UNX3;J3QRI7;J3QQQ9;J3QQV1;E5RIT6;J3QRC4;P61254;J3KTJ8	RPL26L1;RPL26;KRBA2	26.6533	26.6533	26.6533	-0.114669	Medium
P20338	RAB4A	26.6524	26.5372	26.6524	-0.114891	Medium
P10619;U3KQU6;Q5JZG9	CTSA	26.6489	26.3397	26.6489	-0.115804	Medium
Q9Y281;Q9Y281-3	CFL2	26.6469	26.5426	26.6469	-0.116313	Medium
Q92890-3;Q92890;Q92890-1;A6NJ11;C9IZG3	UFD1L	26.6443	26.4548	26.7762	-0.116984	Medium
P62753;A2A3R5	RPS6	26.6424	25.7048	26.7704	-0.117468	Medium
P23141;P23141-2;P23141-3	CES1	26.6396	26.305	27.0303	-0.118185	Medium
Q9NZM1-6;Q9NZM1;F8W8J4;Q9NZM1-2;Q9NZM1-3;C9JCN0;Q9NZM1-5;H0YD14	MYOF	26.6387	26.5176	26.7479	-0.118417	Medium
Q9NRN7;E9PLW6;E9PNF3	AASDHPPT	26.6386	26.524	26.7228	-0.118439	Medium
P21397;P21397-2	MAOA	26.6375	26.4071	26.9274	-0.118729	Medium
Q04837;E7EUY5;C9K0U8	SSBP1	26.6311	26.4248	26.9363	-0.120385	Medium
Q14157-4;Q14157-1;Q14157-3;F8W726;Q14157;Q14157-5	UBAP2L	26.631	26.4173	26.7874	-0.120391	Medium
P42345	MTOR	26.6309	26.2545	27.0952	-0.120434	Medium
Q9UNE7;Q9UNE7-2;H3BTA3	STUB1	26.6308	26.4594	26.6749	-0.12044	Medium
F5GYC1;P28288;E7EUE1;P28288-2	ABCD3	26.6286	26.5708	26.7273	-0.121024	Medium
Q9Y3U8;J3QSB5	RPL36	26.6277	26.426	26.8871	-0.121235	Medium
P42224;P42224-2;J3KPM9	STAT1	26.6268	26.5009	26.7825	-0.121482	Medium
P15144	ANPEP	26.6243	26.5277	26.848	-0.122112	Medium
P08603;P08603-2;F8WDX4	CFH	26.6222	26.3938	27.0091	-0.12265	Medium
Q9Y697-2;Q9Y697;Q9Y697-3;B4DNL7;F2Z2E7	NFS1	26.6198	26.5699	26.6198	-0.123267	Medium
Q8WXG6;Q8WXG6-7;Q8WXG6-8;Q8WXG6-5;Q8WXG6-4;Q8WXG6-3;Q8WXG6-2;Q8WXG6-6	MADD	26.618	26.4301	26.9462	-0.123734	Medium
Q9Y678	COPG1	26.6163	26.4637	27.0097	-0.124166	Medium
P54725;P54725-2;K7ENJ0;K7ELW1	RAD23A	26.6155	26.3537	27.1037	-0.124379	Medium
P30711;H7BZG9	GSTT1	26.6151	26.6151	26.7361	-0.124495	Medium
O75832;B1AJY5;B1AJY7;O75832-2	PSMD10	26.6148	26.4305	26.6622	-0.124571	Medium
P11277;P11277-2;P11277-3	SPTB	26.6145	26.1987	27.0594	-0.124648	Medium
O94919	ENDOD1	26.6133	26.5106	26.7677	-0.124935	Medium
Q9Y296;B4DME1;E9PQE8;E9PN70;E9PKS9;J3KP27;G3V1A0;G5EA23	TRAPPC4	26.6105	26.243	26.7632	-0.125664	Medium
G5E9A6;P51784	USP11	26.6091	26.4418	26.8747	-0.126016	Medium
Q8IXI2-4;Q8IXI2;Q8IXI2-5;Q8IXI2-2;Q8IXI2-7;Q8IXI2-3;H7BXZ6;J3KSX7;Q8IXI2-6	RHOT1	26.6091	26.5479	26.927	-0.126036	Medium
Q16798;E9PMB9	ME3	26.6083	26.4865	26.7219	-0.126234	Medium
B7Z686;B1AHR1;Q9UH03-2;Q9UH03;B1AHR2	SEPT3	26.6058	26.568	26.6058	-0.126863	Medium
Q96L92-3;Q96L92;Q96L92-2	SNX27	26.6042	26.6042	26.6042	-0.127285	Medium
Q9NWU2	GID8	26.5986	25.9302	26.9048	-0.128733	Medium
O75368	SH3BGRL	26.5978	26.4113	26.8384	-0.128936	Medium
Q9Y5S9-2;Q9Y5S9	RBM8A	26.5973	26.3046	26.6416	-0.129049	Medium
P24821;P24821-4;J3QSU6;P24821-3;E9PC84;P24821-2;F5H7V9;P24821-5;P24821-6	TNC	26.5946	26.0577	26.9124	-0.129749	Medium
Q9NZ08;Q9NZ08-2	ERAP1	26.5945	26.55	26.6742	-0.129779	Medium
Q13938;K7EL21;K7ES72	CAPS	26.5868	26.3577	27.0541	-0.131764	Medium
Q12756-3;Q12756-2;Q12756;F8W8V9	KIF1A	26.5842	26.4862	26.5842	-0.132412	Medium
Q14344;F5H1G8	GNA13	26.5828	26.4037	26.6958	-0.132777	Medium
P54709;C9JA36;B7Z1N7;C9JXZ1	ATP1B3	26.5767	26.4052	26.8085	-0.134343	Medium
P61081;M0QX69	UBE2M	26.575	26.4284	26.7154	-0.134774	Medium
O95817	BAG3	26.5721	26.2931	26.5721	-0.135522	Medium
O14994	SYN3	26.5697	26.3095	26.6129	-0.136131	Medium
Q92575	UBXN4	26.5682	26.2549	26.6666	-0.136517	Medium
O95140	MFN2	26.5659	26.1238	27.1299	-0.137124	Medium
Q16773;B7Z4W5;Q16773-3;Q5T278;Q16773-2;Q5T276	CCBL1	26.5655	26.1934	26.9285	-0.137212	Medium
K7ELQ9;Q6UW68;K7EM09;K7EPR0	TMEM205	26.5627	26.3575	26.7414	-0.137944	Medium
P23193;P23193-2;E5RIS7	TCEA1	26.561	26.3647	26.647	-0.138387	Medium
Q92614-4;Q92614;J3KNX9;Q92614-2;Q92614-3;Q92614-5	MYO18A	26.5591	26.3036	26.7167	-0.138856	Medium
Q14677;Q14677-3;Q14677-2	CLINT1	26.556	26.4004	26.7861	-0.139653	Medium
Q15493;Q15493-2	RGN	26.5545	26.3188	26.7597	-0.140042	Medium
O95573	ACSL3	26.5529	26.2587	26.8415	-0.140451	Medium
P17540	CKMT2	26.5528	26.4701	26.939	-0.140479	Medium
O00478-2;D0FY33;O00478;C9JZT5;C9JUV8	BTN3A3	26.55	26.3686	26.6446	-0.141191	Medium
O15511;O15511-2;B1ALC0	ARPC5	26.5498	25.6496	27.0819	-0.14126	Medium
Q9H3N1	TMX1	26.549	26.3968	26.5636	-0.141471	Medium
P20290-2;P20290;H0Y9Y1;D6RDG3	BTF3	26.548	26.3208	26.6468	-0.14172	Medium
P61289;P61289-2;B3KQ25;K7ESG5;K7ENH2	PSME3	26.5473	26.4702	26.6245	-0.141905	Medium
P62899;H7C2W9;C9JU56;B7Z4E3;P62899-3;P62899-2;B7Z4C8;B8ZZK4	RPL31	26.5452	26.426	26.706	-0.142439	Medium
O75494-5;Q5JRI1;O75494-4;O75494-6;O75494-3;O75494-2;O75494;Q6IQ42	SRSF10;FUSIP1	26.5344	26.3361	26.735	-0.14521	Medium
Q14558;Q14558-2;B4DP31	PRPSAP1	26.5331	26.3239	26.5331	-0.145542	Medium
Q8TCJ2	STT3B	26.5328	26.1187	26.8923	-0.145609	Medium
Q9Y5L0-3;Q9Y5L0;Q9Y5L0-1;C9J7E5;E9PFH4;Q9Y5L0-5	TNPO3	26.5317	25.9772	26.6557	-0.145914	Medium
D6R9Z7;P15954	COX7C	26.5307	26.1792	26.5854	-0.146167	Medium
Q12979-4;Q12979-2;Q12979;B7Z683;Q12979-3	ABR	26.5306	26.4627	26.8151	-0.146193	Medium
H3BSW0;Q8N9N7	LRRC57	26.5303	26.5303	26.5303	-0.146266	Medium
P62745	RHOB	26.5276	25.8701	27.0509	-0.146962	Medium
Q15005;E9PI68;E9PL01;E9PRB9	SPCS2	26.5269	26.3842	26.5269	-0.147141	Medium
P57105	SYNJ2BP	26.5216	26.0036	27.1735	-0.148499	Medium
O43676;C9JKQ2	NDUFB3	26.5215	26.5215	26.5215	-0.148532	Medium
Q9BXW6;Q9BXW6-2;Q9BXW6-4;J3QSB8	OSBPL1A	26.5202	26.1958	26.86	-0.148855	Medium
B1AK13;P35914;P35914-3;P35914-2	HMGCL	26.5195	26.4262	26.5195	-0.149044	Medium
P11940-2;P11940;E7ERJ7;E7EQV3;H0YAR2	PABPC1	26.5192	26.254	26.7357	-0.149118	Medium
O15020-2;O15020	SPTBN2	26.519	26.2456	26.9062	-0.149176	Medium
Q96KR1	ZFR	26.5086	26.4082	26.6904	-0.151834	Medium
Q00535;Q00535-2	CDK5	26.5056	26.4074	26.67	-0.152601	Medium
Q9C0E8-2;Q9C0E8;B7ZLA8;F5H2Q7;Q9C0E8-3	LNP;KIAA1715	26.5036	26.3265	26.5862	-0.15311	Medium
P36959	GMPR	26.5021	26.4538	26.6662	-0.153502	Medium
F8VZN8;O14974-4;O14974-3;O14974-2;O14974;O14974-5	PPP1R12A	26.4988	26.0924	26.9878	-0.154348	Medium
Q9BQI5;Q9BQI5-2;Q9BQI5-3;F8WD01;Q9BQI5-4;H9KV65;Q9BQI5-5;Q6ZV33	SGIP1	26.4974	26.4376	26.5983	-0.154709	Medium
E7EQ61;Q9GZZ9;E7EWE1;Q9GZZ9-2	UBA5	26.4973	25.7382	27.1391	-0.154746	Medium
Q99624	SLC38A3	26.4942	26.4086	26.8542	-0.155531	Medium
P08240-2;P08240	SRPR	26.4927	26.2948	26.5502	-0.155932	Medium
O75439;G3V0E4;E7ERZ4	PMPCB	26.4918	26.1945	26.8356	-0.156148	Medium
P13797;B7Z6M1;F8W8D8;B4DGB4	PLS3	26.4915	25.8622	27.0936	-0.156222	Medium
Q6UXD5-3;Q6UXD5-5;Q6UXD5-6;Q6UXD5-2;Q6UXD5;Q6UXD5-4;H3BN26	SEZ6L2	26.4901	26.0696	26.719	-0.156585	Medium
Q8N142;Q8N142-2	ADSSL1	26.4861	26.3324	26.8243	-0.15761	Medium
P25311;C9JEV0	AZGP1	26.4849	25.5496	26.758	-0.157915	Medium
E9PB14;O00330;H0YD97;O00330-2	PDHX	26.4813	26.2232	26.4813	-0.158852	Medium
G5E9L9;Q8N568-2;Q8N568;Q8N568-3	DCLK2	26.4792	26.2989	26.4965	-0.159381	Medium
Q9NZU5;B4DG80;F5GX84;H7C3D2;C9IYS1;B4DEY6	LMCD1	26.4782	26.3196	26.4782	-0.15964	Medium
P04066	FUCA1	26.4732	26.4349	26.5404	-0.160938	Medium
B4E1Z4;E7ETN3;P00751;H7C5H1	CFB	26.4726	26.0358	26.7407	-0.161089	Medium
P67809;H0Y449	YBX1	26.4718	26.1584	26.7724	-0.161292	Medium
P19086	GNAZ	26.4685	26.3811	26.4685	-0.162133	Medium
Q96GW7;Q96GW7-2	BCAN	26.4634	26.2584	26.8433	-0.163438	Medium
Q9H3S7;B4DST5	PTPN23	26.4616	26.294	26.7688	-0.16392	Medium
P10620;F5GX73;F5H613;F5H7F6;F5H6X2;P10620-2;F5H760	MGST1	26.4612	26.2193	26.6205	-0.164018	Medium
Q9Y6X5	ENPP4	26.4608	26.1387	26.604	-0.164118	Medium
P02743	APCS	26.4606	25.999	26.4606	-0.16416	Medium
Q9UHV9	PFDN2	26.46	26.404	26.5003	-0.164325	Medium
H0Y630;B4DR80;Q9Y6E0-2;Q9Y6E0	STK24	26.4582	25.7239	27.0161	-0.164783	Medium
Q9BRG1;K7ENE3;K7EKV4	VPS25	26.4579	26.0561	26.6968	-0.164856	Medium
Q8NBJ7;J3KQJ1;C9JL30;A8MXB9;C9J660;Q8NBJ7-2;H7C3B2;Q8NBJ7-3;F8WA42;E9PBT8;Q8NBJ7-5;J3QT17	SUMF2	26.4551	26.4179	26.5153	-0.165585	Medium
Q5T4S7-3;Q5T4S7-4;Q5T4S7;Q5T4S7-2	UBR4	26.455	26.0647	27.13	-0.165603	Medium
Q9GZT4	SRR	26.455	26.2069	26.8302	-0.16561	Medium
Q92896;Q92896-3;Q92896-2;H3BM42	GLG1	26.4492	26.3443	26.4948	-0.167091	Medium
B4DLN1;P52815	SLC25A10;MRPL12	26.4448	26.2574	26.5292	-0.168226	Medium
Q9Y276;H7C492	BCS1L	26.4442	26.1931	26.4682	-0.168388	Medium
J3KN10;P42356	PI4KA	26.442	26.3322	26.5328	-0.168953	Medium
Q99933-4;Q99933-3;Q99933;J3QTA2;Q99933-2	BAG1	26.4392	26.3871	26.4913	-0.169652	Medium
P30533	LRPAP1	26.4387	26.2944	26.4697	-0.169789	Medium
Q14258	TRIM25	26.436	26.2545	26.436	-0.170489	Medium
Q99685;Q99685-2;E7EWX8;H7C599;H7C4E0	MGLL	26.435	26.3627	26.435	-0.170742	Medium
Q14376;Q5QPP3;Q5QPP4;Q5QPP1;Q5QPP2	GALE	26.4343	26.0013	26.9325	-0.170909	Medium
Q13155;A8MU58;F8W950	AIMP2	26.429	26.2563	26.429	-0.172276	Medium
Q14247-3;Q14247;Q14247-2;B4E358	CTTN	26.4273	25.7224	26.7057	-0.172722	Medium
O75976;O75976-2	CPD	26.427	26.2511	26.6451	-0.172793	Medium
O00629	KPNA4	26.4234	26.2562	26.7911	-0.173707	Medium
Q92743	HTRA1	26.422	26.2566	26.6806	-0.17407	Medium
Q8IYU2;Q8IYU2-3;Q8IYU2-4	HACE1	26.4209	25.5615	26.8732	-0.174354	Medium
Q9BSJ8;Q9BSJ8-2	ESYT1	26.4198	26.0215	26.7486	-0.17464	Medium
Q9NRY5;E7ESJ7	FAM114A2	26.4177	26.3863	26.8335	-0.175172	Medium
P40855;Q5QNY5;P40855-5;B7Z8B3;B7Z6I5	PEX19	26.4172	26.2254	26.7437	-0.175316	Medium
P51812;F5GYC4;B4DG22;B7ZB17	RPS6KA3	26.4157	26.3207	26.4909	-0.175697	Medium
H3BNI4	ATP6V0C	26.4124	25.8645	26.914	-0.176552	Medium
P08697;P08697-2;C9JMH6;C9JPV4	SERPINF2	26.4038	26.2468	26.4038	-0.178764	Medium
Q99653;H0YNG9;H0YKE7;F5GX29	CHP1	26.3985	25.8276	26.7351	-0.18011	Medium
Q8N5M1;C9J2Q2	ATPAF2	26.3978	25.8491	26.9246	-0.180283	Medium
E9PCG9;Q02338;C9K0G7	BDH1	26.3971	26.2768	26.5024	-0.180474	Medium
Q96G97-4;J3KQ12;E9PIU3;H7BXM1;E9PJK0;E9PSB5;F8W7Q8;Q96G97-3;Q96G97	BSCL2	26.3958	26.2721	26.5296	-0.1808	Medium
O95139	NDUFB6	26.3947	26.0943	26.6676	-0.181095	Medium
P24844;P24844-2	MYL9	26.3929	25.8453	27.1319	-0.181549	Medium
S4R371;P05413;S4R3A2	FABP3	26.3904	25.9478	26.6186	-0.182197	Medium
O43504;R4GMU8;E9PLX3	LAMTOR5	26.3883	25.8503	26.6151	-0.182735	Medium
Q9UL15;Q9UL15-2	BAG5	26.3879	25.7319	26.883	-0.182826	Medium
Q9UHD9	UBQLN2	26.3878	26.2392	26.5488	-0.182868	Medium
A8MT37;P49840;M0QYV0	GSK3A	26.3851	26.0758	26.7994	-0.183546	Medium
P05165-2;P05165;P05165-3	PCCA	26.3831	26.3831	26.3831	-0.184072	Medium
P62266;D6RD47	RPS23	26.3817	26.1801	26.3817	-0.184427	Medium
Q9NPF4;G3V425	OSGEP	26.3817	26.0395	26.3817	-0.18444	Medium
Q14314	FGL2	26.3788	26.2214	26.3788	-0.185172	Medium
Q13451;B7Z7Z8;Q13451-2	FKBP5	26.3769	26.2183	26.5376	-0.185668	Medium
Q96HN2-2;Q96HN2	AHCYL2	26.3765	26.1294	26.5428	-0.185763	Medium
P51580	TPMT	26.3724	26.1325	26.5697	-0.18681	Medium
O75155;O75155-2	CAND2	26.3716	26.0643	27.0594	-0.187014	Medium
P07305-2;P07305	H1F0	26.3706	26.1727	26.3743	-0.187288	Medium
O43633;M0R1T5;M0R1L7	CHMP2A	26.37	25.8639	26.811	-0.187437	Medium
O95232;J3KPP4;B4DJ96	LUC7L3	26.3698	26.1964	26.431	-0.187472	Medium
Q9NRZ7;Q9NRZ7-2;Q9NRZ7-3	AGPAT3	26.3695	26.2829	26.4242	-0.187553	Medium
Q9H078-2;B4DXW4;Q9H078-3;Q9H078-4;Q9H078;H0YGM0;F5GX99;Q7Z777;H0YFF5	CLPB	26.3689	26.1954	26.5774	-0.187703	Medium
Q9P000-2;Q9P000	COMMD9	26.3666	26.25	26.3666	-0.188312	Medium
Q9GZT3-2;Q9GZT3;H0YJ40;G3V4X6;G3V2S9;H0YJW7	SLIRP	26.3598	26.2567	26.5702	-0.190053	Medium
P12429;D6RA82;D6RFG5	ANXA3	26.3583	26.0046	26.7324	-0.190436	Medium
P47895;H0Y2X5	ALDH1A3	26.3571	25.5665	26.6411	-0.190744	Medium
Q96FC7-2;Q96FC7	PHYHIPL	26.3562	26.1887	26.4755	-0.190964	Medium
Q9ULU8-2;Q9ULU8-3;Q9ULU8;Q9ULU8-4	CADPS	26.3542	26.2151	26.4833	-0.191491	Medium
Q9NV70-2;Q9NV70	EXOC1	26.3529	25.5509	26.8753	-0.191814	Medium
Q15942;H0Y2Y8;B4DQX7;B4DQR8	ZYX	26.3513	26.0117	26.4129	-0.192226	Medium
Q8WTS6;D6RJA0	SETD7	26.3486	26.1849	26.5219	-0.192933	Medium
Q16623;Q16623-3;Q7Z5K3;Q16623-2;A8MZ54	STX1A;stx1c	26.3483	25.9927	26.6455	-0.193002	Medium
P50440-2;P50440;P50440-3;H0YMX4	GATM	26.3415	26.1455	26.6088	-0.194743	Medium
O95298;O95298-2;E9PRJ5;E9PM14;E9PQ53	NDUFC2;NDUFC2-KCTD14	26.3404	26.2119	26.3404	-0.195034	Medium
F5H425;O75822;B4DUI3	EIF3J	26.3373	26.1687	26.5851	-0.195826	Medium
Q969X5-2;Q969X5	ERGIC1	26.3354	26.1901	26.5974	-0.196316	Medium
Q6DKJ4;Q6DKJ4-3	NXN	26.3335	26.2666	26.5597	-0.196819	Medium
Q9UPT5-2;Q9UPT5-5;Q9UPT5-1;Q9UPT5-6;Q9UPT5;B4DJ07	EXOC7	26.3328	26.1014	26.7134	-0.19699	Medium
P60880	SNAP25	26.3326	25.7282	26.9981	-0.197034	Medium
B4DH53;Q66K74	MAP1S	26.3325	26.3037	26.4317	-0.197066	Medium
O60518	RANBP6	26.3319	26.1114	26.5481	-0.197222	Medium
F5GX77;Q9UI30;F5GYQ2;J3KNG5;M0R242	TRMT112	26.3312	26.2843	26.4574	-0.197392	Medium
P01860	IGHG3	26.3289	25.8481	26.6677	-0.197985	Medium
Q14683	SMC1A	26.3261	26.3261	26.3261	-0.198711	Medium
P62917;E9PKZ0;E9PKU4;E9PP36;G3V1A1	RPL8	26.3213	25.6617	26.9305	-0.19993	Medium
F8VYE8;P36873;P36873-2;F8VR82;F8W0W8	PPP1CC	26.3164	25.9607	26.3164	-0.201201	Medium
Q9H2G2;Q9H2G2-2	SLK	26.3161	25.9012	26.73	-0.201284	Medium
O75781;O75781-2	PALM	26.3152	25.9476	26.6345	-0.201505	Medium
B4DG46;Q9P2U7;B4DFR9	SLC17A7	26.3151	26.1751	26.4565	-0.201522	Medium
Q15036-2;Q15036	SNX17	26.3133	25.5701	26.5111	-0.201999	Medium
O43615;M0QXU7	TIMM44	26.313	26.281	26.3573	-0.202063	Medium
Q9NYL9;H0YKU1;H0YNJ8	TMOD3	26.3128	26.2105	26.3569	-0.202111	Medium
O43920	NDUFS5	26.3068	26.1193	26.4873	-0.203658	Medium
P07948-2;P07948	LYN	26.3023	25.7374	26.5243	-0.204817	Medium
O60716-21;O60716-19;O60716-18;O60716-17;O60716-13;O60716-11;O60716-10;O60716-9;O60716-5;C9JZR2;O60716-3;O60716-2;O60716;O60716-24;O60716-23;O60716-22;O60716-20;O60716-16;O60716-15;O60716-14;O60716-12;O60716-8;O60716-7;O60716-6;O60716-4;O60716-29;O60716-27;O60716-26;O60716-25;O60716-32;O60716-31;O60716-30;O60716-28	CTNND1	26.302	26.1539	26.3639	-0.204906	Medium
B4DNI9;Q8N1B4	VPS52	26.3016	25.8563	26.8836	-0.204991	Medium
P35749;P35749-4;P35749-2;P35749-3	MYH11	26.301	25.741	26.6747	-0.205161	Medium
Q13576;E7EWC2;Q13576-2;J3KR91;F5H7S7;D6R939	IQGAP2	26.3008	25.7527	26.8669	-0.205216	Medium
P51570;B4E1G6	GALK1	26.3007	26.2598	26.7848	-0.205238	Medium
Q12769;G3V198;E9PR16	NUP160	26.3	26.1521	26.7635	-0.205413	Medium
Q16186	ADRM1	26.2981	26.0061	26.6378	-0.205899	Medium
P07225;G5E9F8	PROS1	26.2978	26.0522	26.6723	-0.205967	Medium
Q9BXK5;B7Z238	BCL2L13	26.295	26.181	26.3078	-0.206684	Medium
Q9NZZ3;Q9NZZ3-2	CHMP5	26.2904	26.2468	26.3974	-0.207869	Medium
Q13283;E5RIZ6	G3BP1	26.2904	25.4818	26.3491	-0.207887	Medium
O43148;O43148-2;K7EP06;F5H2D9	RNMT	26.2886	25.6362	26.2886	-0.208327	Medium
Q9HBM8;Q99943	AGPAT1	26.2843	25.8945	26.9316	-0.209444	Medium
E7ES10;P20810-4;E9PCH5;P20810-8;B7Z574;P20810-2;P20810;P20810-9;B7Z468;P20810-5;E7ESM9;P20810-7;P20810-6;P20810-3;E7EVY3;H0Y7F0;E9PDE4;E7EQ12;E7EQA0;H0Y9H6;H0YD33	CAST	26.2834	25.8048	26.2834	-0.209686	Medium
Q99471;Q99471-3;H3BPF6	PFDN5	26.2829	26.1867	26.3482	-0.209805	Medium
P23515	OMG	26.2745	25.9988	26.7009	-0.211972	Medium
Q9Y4E6-2;Q9Y4E6	WDR7	26.2668	26.1314	26.604	-0.213936	Medium
Q3ZCQ8;Q3ZCQ8-2;M0R0C3;M0R2F8;Q3ZCQ8-3	TIMM50	26.2658	26.0985	26.3109	-0.214187	Medium
P49841;P49841-2	GSK3B	26.2582	25.51	26.9536	-0.216144	Medium
O60825-2;B0FLL2;O60825;B4DY91;B4DI16	PFKFB2	26.2575	25.9946	26.3386	-0.216316	Medium
Q13158	FADD	26.2555	25.6224	26.7816	-0.216842	Medium
P22352	GPX3	26.2531	26.0771	26.2531	-0.217461	Medium
Q9Y426-3;Q9Y426;Q9Y426-2	C2CD2	26.2504	26.0715	26.3821	-0.218138	Medium
Q15819;G3V113;H0YBP9;H0YBX6	UBE2V2	26.2498	26.1594	26.2498	-0.218292	Medium
Q9NQP4;E9PQY2	PFDN4	26.2492	26.0761	26.5408	-0.218455	Medium
P48506	GCLC	26.2464	26.1717	26.312	-0.219167	Medium
Q96TA1-2;Q96TA1	FAM129B	26.2426	26.1744	26.2426	-0.220141	Medium
O14548;E5RJZ1;H0YBD2	COX7A2L	26.2367	25.8462	26.5678	-0.221677	Medium
Q12768;E7EQI7	KIAA0196	26.2349	25.7434	26.8012	-0.222128	Medium
Q2TAY7;B4E3L0	SMU1	26.2341	26.0009	26.2341	-0.22233	Medium
P46439;Q5T8R1;Q5T8Q9	GSTM5	26.2338	25.8485	26.8172	-0.222414	Medium
B0QYV8;C9JZR4;Q9NP61-2;Q9NP61	ARFGAP3	26.2318	25.8821	26.5675	-0.222932	Medium
Q9UK41;E9PM90;Q9UK41-2;E9PQR7	VPS28	26.2289	25.7026	26.6018	-0.223662	Medium
Q14847;Q14847-2;C9J9W2;B4DGQ0	LASP1	26.2274	26.0388	26.511	-0.224051	Medium
Q9Y4W6	AFG3L2	26.2265	26.1558	26.5358	-0.224294	Medium
Q13077;Q13077-2	TRAF1	26.2242	26.091	26.3495	-0.224885	Medium
Q9Y2Z0;Q9Y2Z0-2;F5H5A9	SUGT1	26.2226	25.792	26.2226	-0.225286	Medium
P46977;E9PNQ1	STT3A	26.2225	25.8377	26.429	-0.225321	Medium
B7Z382;P49902	NT5C2	26.2207	26.2207	26.2207	-0.225765	Medium
Q9HD45;Q5TB53	TM9SF3	26.2174	25.8106	26.2174	-0.226631	Medium
Q16537;J3KQN6;B7ZKK9	PPP2R5E	26.2111	26.1599	26.2111	-0.228233	Medium
Q10713;B4DKL3	PMPCA	26.211	26.051	26.5115	-0.22827	Medium
Q9NZB2-4;Q9NZB2;Q9NZB2-6;Q9NZB2-5	FAM120A	26.21	26.0631	26.21	-0.228525	Medium
P42766;F2Z388	RPL35	26.2093	25.6376	26.6488	-0.228694	Medium
P0DI82;P0DI81;G1K394;F5H785;P0DI81-3	TRAPPC2P1;TRAPPC2	26.2081	25.894	26.7517	-0.229004	Medium
Q71TU5;P48729;P48729-2;D6REM4;E7ETM0;H0Y9X2;U3KQK7;Q8N752	CSNK1A1;CSNK1A1L	26.2079	25.9948	26.4256	-0.229074	Medium
Q9Y315;G3V158;E9PPM8	DERA	26.2034	26.0354	26.2713	-0.230232	Medium
P46779-4;P46779-5;H0YMF4;P46779;P46779-2;P46779-3;H0YKD8;H0YLP6	RPL28	26.196	25.8763	26.285	-0.232123	Medium
P06756-3;P06756;P06756-2	ITGAV	26.1938	26.1745	26.1938	-0.23268	Medium
P28062-2;P28062;Q5JNW7	PSMB8	26.1933	25.2698	26.2975	-0.232821	Medium
O00139-2;O00139-1;O00139-5;O00139;O00139-4	KIF2A	26.1923	26.0602	26.1923	-0.233077	Medium
H0YGR4;Q9Y3B8;F5GX07;H0YG83;H0YG54;Q9Y3B8-2;F5GYG5;H0YH58	REXO2	26.192	25.4997	26.4386	-0.233154	Medium
A2RTX5;A2RTX5-2;B7ZLP8	TARSL2	26.1891	25.9836	26.5435	-0.233897	Medium
Q92820	GGH	26.1889	26.089	26.2702	-0.233936	Medium
P48728-3;P48728;B4DGG9;P48728-2;H0Y695;P48728-4;C9JXJ4	AMT	26.1887	25.7477	26.6713	-0.233997	Medium
O43432;O43432-3;F5H8J4;F5H564;Q504Z1	EIF4G3	26.1876	25.8104	26.3992	-0.234286	Medium
P61962;E9PCY4	DCAF7	26.1863	25.9871	26.1863	-0.234602	Medium
Q5VYK3;J3KN16	ECM29;KIAA0368	26.1863	25.8468	26.723	-0.234615	Medium
G5E9F5;B5MC53;B5MCF8;P39210	MPV17	26.1852	25.6704	26.5616	-0.234882	Medium
Q9UBB6-2;Q9UBB6;Q9UBB6-3	NCDN	26.1851	25.7352	26.3311	-0.234932	Medium
O96005;F5H8J3;B4DDS3	CLPTM1	26.1839	25.5988	26.7519	-0.235231	Medium
P11234;B4E040;C9J6B1;Q6ZS74;C9JQB3	RALB	26.183	25.5849	26.5201	-0.235453	Medium
Q9UDW1;Q9UDW1-2	UQCR10	26.1828	26.0121	26.1828	-0.23552	Medium
O60826	CCDC22	26.1781	25.9013	26.2038	-0.236719	Medium
P80723;P80723-2	BASP1	26.1768	25.9355	26.4252	-0.237054	Medium
F5GXX5;P61803;F5H895	DAD1	26.1757	25.4086	26.2801	-0.237347	Medium
Q96A65;B7Z321;F5GZT1	EXOC4	26.1755	25.909	26.6544	-0.237395	Medium
P12081-4;P12081;B4DDD8;B3KWE1;P12081-3;P12081-2;E7ETE2;B4E1C5;C9JWK3	HARS	26.1738	26.1067	26.2434	-0.237833	Medium
P46939;P46939-2	UTRN	26.1726	25.9857	26.3544	-0.238135	Medium
Q08378-2;Q08378;Q08378-4	GOLGA3	26.1716	26.1407	26.1956	-0.238382	Medium
Q9Y3C4;Q9Y3C4-3	TPRKB	26.1688	25.8559	26.7006	-0.239098	Medium
Q9UK45	LSM7	26.1652	25.1987	27.0403	-0.240034	Medium
Q5T2E6	C10orf76	26.1625	25.808	26.4499	-0.240726	Medium
A0MZ66-2;A0MZ66-8;A0MZ66-4;A0MZ66-5;A0MZ66-6;A0MZ66;A0MZ66-3	KIAA1598	26.1615	25.882	26.5668	-0.240971	Medium
B4DZ67;P57740;Q6PJE1	NUP107	26.1604	25.619	26.6386	-0.241264	Medium
B4DXX7;O15523	DDX3Y	26.1519	25.9796	26.1519	-0.24344	Medium
Q9BVK6	TMED9	26.1474	25.3432	26.3228	-0.244598	Medium
Q5T1B5;Q14642;Q5T1B4	INPP5A	26.1462	25.6107	26.8562	-0.244921	Medium
Q13620-3;Q13620-1;K4DI93;Q13620	CUL4B	26.1389	25.7351	26.6997	-0.246781	Medium
O14776-2;O14776;G3V220	TCERG1	26.1341	25.9454	26.2377	-0.248031	Medium
Q9UMX0;Q9UMX0-2	UBQLN1	26.1335	25.7072	26.4073	-0.24818	Medium
Q9NXG2;J3KQB0	THUMPD1	26.133	25.445	26.2573	-0.248294	Medium
O95295	SNAPIN	26.1324	25.9617	26.1657	-0.248449	Medium
P19387	POLR2C	26.1321	25.9216	26.5675	-0.248536	Medium
O95670;F2Z307;H0Y474	ATP6V1G2;ATP6V1G2-DDX39B	26.1287	26.0654	26.1455	-0.249409	Medium
P51991	HNRNPA3	26.1268	25.1987	26.8205	-0.2499	Medium
Q32MM9;Q8NFJ9;Q8NFJ9-2;E7EQH1	BBS1	26.1255	25.7304	26.3479	-0.250233	Medium
Q96ID5;H0Y415	IGSF21	26.122	25.5831	26.122	-0.251133	Medium
Q6GMV3	PTRHD1	26.1214	25.9726	26.2573	-0.251276	Medium
P49758-6;P49758-11;P49758-7;P49758-10;P49758-9;P49758-16;P49758-5;P49758-8;P49758;P49758-13;P49758-14;P49758-15;P49758-2;P49758-3;B7Z7N5;P49758-12	RGS6	26.1211	25.8939	26.3665	-0.251356	Medium
P04424-2;P04424;P04424-3;F8W943	ASL	26.1208	25.8038	26.1208	-0.251422	Medium
Q96I15;Q96I15-2;E7ESG3;H0Y396;H7C3V9;H7C277	SCLY	26.1156	26.0815	26.2751	-0.252769	Medium
Q6DKK2	TTC19	26.1155	26.0323	26.2114	-0.252796	Medium
P02748	C9	26.1142	25.887	26.4793	-0.253128	Medium
Q92823-3;C9JYY6;Q92823-4;Q92823-6;Q92823-2;F8W775;Q92823;Q92823-5	NRCAM	26.113	25.9124	26.113	-0.253437	Medium
O95182;M0R0N0	NDUFA7	26.1129	26.0472	26.1129	-0.253469	Medium
O76024	WFS1	26.1125	25.5484	26.779	-0.253564	Medium
O75223;M0QZK8;O75223-3;B8ZZK2	GGCT	26.1124	25.947	26.4093	-0.25359	Medium
Q13404;Q13404-7;Q13404-2;Q13404-1;G3V2F7;Q13404-8;Q13404-6	UBE2V1;TMEM189	26.1083	25.4206	26.5025	-0.254647	Medium
A6NDG6;H3BV17	PGP	26.1083	26.0656	26.5371	-0.254649	Medium
Q96AG4	LRRC59	26.1067	26.0023	26.1269	-0.255048	Medium
P05230	FGF1	26.1	26.1	26.1	-0.256776	Medium
E9PNC7;E9PQX9;Q14919;Q14919-2;C9JCC6	DRAP1	26.0992	26.0404	26.0992	-0.25697	Medium
Q8N129	CNPY4	26.0978	25.9223	26.5146	-0.257344	Medium
Q9NUQ9;E5RI16;Q9NW21	FAM49B	26.0976	25.7822	26.451	-0.257404	Medium
P36575;P36575-2	ARR3	26.0962	25.1694	26.5705	-0.257745	Medium
P35080-2;G5E9Q6;C9J0J7;C9JQ45;C9J2N0	PFN2	26.0947	25.1751	26.1774	-0.258148	Medium
Q8IX12-2;Q8IX12;F5H2E6	CCAR1	26.0913	25.9117	26.3079	-0.259001	Medium
P56378;G3V556;P56378-2	MP68;C14orf2	26.0909	25.1408	26.7526	-0.259103	Medium
P22676;H3BN14;A6NER6	CALB2	26.0897	25.8234	26.3366	-0.259424	Medium
Q13177	PAK2	26.0859	26.0002	26.0859	-0.260407	Medium
Q9BVG4;A6NDF3	PBDC1	26.0855	25.9294	26.1958	-0.260509	Medium
Q9Y333	LSM2	26.0817	25.2667	26.1083	-0.261486	Medium
Q9H9Q2;Q9H9Q2-3;J3KQ41;J3QT95;J3KQ34;Q9H9Q2-2	COPS7B	26.0796	25.7774	26.6521	-0.262028	Medium
B7Z7F3;Q9H6Z4-3;Q9H6Z4-2;Q9H6Z4;F5H4C2;K7EIJ4	RANBP3	26.0737	25.9573	26.0737	-0.263543	Medium
P55196-2;P55196-6;Q5TIG5;P55196-3;C9JX92;P55196-1;P55196;A8MQ02;J3KN01;P55196-5	MLLT4	26.0731	25.95	26.0731	-0.263685	Medium
P49441;E7ET59;E7EUX4;E7ENF2	INPP1	26.0644	25.7803	26.472	-0.26591	Medium
Q9H269;Q9H269-2;Q5JUA8	VPS16	26.0644	25.7191	26.196	-0.265913	Medium
P31146;H3BRY3	CORO1A	26.0643	25.852	26.0643	-0.265942	Medium
F5H345;P08397-2;P08397;P08397-4;P08397-3;F5GY90;F5H226	HMBS	26.0635	25.7481	26.3046	-0.266153	Medium
Q86WB0-3;C9J0I9;Q86WB0-2;Q86WB0	ZC3HC1	26.0594	25.407	26.5969	-0.267199	Medium
Q92665	MRPS31	26.0591	25.5965	26.2168	-0.267269	Medium
Q9NS86	LANCL2	26.0579	25.6112	26.0579	-0.267599	Medium
Q13033-2;Q13033	STRN3	26.0528	26.0503	26.1414	-0.268904	Medium
Q96KP1;G8JLK9	EXOC2	26.0465	25.946	26.0465	-0.270507	Medium
Q9NY65;C9J2C0;Q9NY65-2	TUBA8	26.0424	25.8809	26.1659	-0.271562	Medium
K7EJQ7;Q9BY50	SEC11C	26.0418	25.6632	26.1729	-0.271731	Medium
Q8IYI6	EXOC8	26.0368	25.2696	26.5281	-0.273002	Medium
Q14696	MESDC2	26.0335	25.7946	26.1547	-0.27386	Medium
A2ACR1;P28065-2;P28065;A2ACR0	PSMB9	26.033	25.86	26.033	-0.273978	Medium
B1AK87;P47756-2;B1AK88;F6USW4;B1AK85	CAPZB	26.0326	25.7655	26.1151	-0.274076	Medium
P49903;P49903-2;P49903-4;P49903-3;Q5T5U6	SEPHS1	26.0303	25.5053	26.5343	-0.274688	Medium
Q92616	GCN1L1	26.0267	25.795	26.3413	-0.275605	Medium
P47813;O14602;A6NJH9	EIF1AX;EIF1AY	26.0198	25.9943	26.0198	-0.277373	Medium
P02549-2;P02549	SPTA1	26.0194	25.5443	26.4987	-0.277478	Medium
Q9C0B1	FTO	26.0179	25.9419	26.616	-0.277866	Medium
Q9Y2X7;Q9Y2X7-3;J3QRU8	GIT1	26.0157	25.6186	26.0537	-0.278437	Medium
O43592	XPOT	26.0141	25.664	26.1178	-0.278831	Medium
O75521-2;O75521;F1LLU7;F8WAW4;C9JB63;F8W6J1	ECI2	26.0075	25.8527	26.0075	-0.280541	Medium
P78362;P78362-2;H7C521;H7C5L6;F8WBW4	SRPK2	26.0054	25.2406	26.8223	-0.281073	Medium
O43464-3;O43464;O43464-2;O43464-4	HTRA2	26.0039	25.5619	26.3699	-0.281464	Medium
Q14160;Q14160-3;Q14160-2	SCRIB	26.0004	25.6452	26.665	-0.282359	Medium
Q13126-4;Q13126;B4DUC8;Q13126-3;Q13126-2;Q13126-7;J3QSB7;Q13126-6;Q13126-5	MTAP	25.9987	25.0532	26.3339	-0.282788	Medium
J3QR09;J3KTE4;P84098	RPL19	25.9856	25.4675	26.5209	-0.286169	Medium
Q86TC9;F5GWA6;Q86TC9-3;Q86TC9-2	MYPN	25.9841	25.8581	26.1264	-0.28654	Medium
Q969V3-2;Q969V3;K7EMW4;K7ELZ9;K7ENM2	NCLN	25.9791	25.0856	26.1903	-0.287822	Medium
P20042	EIF2S2	25.9787	25.7736	26.0126	-0.28792	Medium
O95870;B0UXB6;O95870-2;B3KNX9	ABHD16A	25.9736	25.5311	26.2709	-0.289229	Medium
Q15042;C9J837;A6H8Z3	RAB3GAP1	25.9716	25.8149	26.2238	-0.289752	Medium
P08754	GNAI3	25.9689	24.9859	26.8292	-0.290438	Medium
P20340;H7BYW1	RAB6A	25.9673	25.7902	25.9673	-0.290846	Medium
P0C0L5;F5GXS0	C4B	25.963	25.8512	25.963	-0.291962	Medium
O60271-4;O60271-2;O60271;O60271-5;O60271-3;O60271-9	SPAG9	25.956	25.7851	25.9649	-0.29376	Medium
P51610-2;P51610;P51610-4;A6NEM2	HCFC1	25.9545	25.8422	25.9545	-0.294134	Medium
Q96JE9;Q96JE9-2;Q6ZWB8	MAP6	25.9524	25.4963	26.2625	-0.294691	Medium
Q9Y3C6	PPIL1	25.945	25.5305	26.1701	-0.296583	Medium
E9PG35;E9PHF7;Q96RQ3;F5GYT8;G5E9X5	MCCC1	25.9449	25.693	26.0102	-0.296602	Medium
P02545;P02545-3;P02545-6;P02545-5;P02545-4	LMNA	25.9436	25.5201	26.3098	-0.296956	Medium
Q9BY32;Q9BY32-3;Q9BY32-2	ITPA	25.9414	25.1226	26.2446	-0.297501	Medium
[truncated: 3,343 more rows]
