# Supplementary material for: Mass‐spectrometry analysis of the human pineal proteome during night and day and in autism
Source: J Pineal Res. 2021 Jan 11;70(3):e12713. doi: 10.1111/jpi.12713 (PMC8047921; doi:10.1111/jpi.12713)
Supplement: Supplementary file 11 — Table S3 [file JPI-70-e12713-s004.xlsx]

## Sheet: GOs
cluster_num	fdr_qvalue	genes	GO	gene_set_size	pvalue
3	1.5251e-21	GPI|TPI1|MDH1|MDH2|PGAM1|ENO1|ENO2|ENO3|HK1|LDHB|LDHA|PKM|PGK1|ALDOC|ALDOA|GAPDH|PFKM	GLYCOLYSIS	17	3.1317e-24
3	2.5166e-21	GPI|TPI1|MDH1|MDH2|PGAM1|ENO1|ENO2|ENO3|HK1|LDHB|LDHA|PKM|PGK1|ALDOC|ALDOA|GAPDH|PFKM|PGD	GLUCOSE CATABOLIC PROCESS	18	6.2011e-24
3	6.9809e-20	GPI|TPI1|MDH1|MDH2|PGAM1|ENO1|ENO2|ENO3|HK1|LDHB|LDHA|PKM|PGK1|ALDOC|ALDOA|GAPDH|PFKM|PGD	HEXOSE CATABOLIC PROCESS	18	2.2935e-22
18	9.614e-20	ERP29|ATP6V1B2|P4HB|PPIB|CTSD|RAB7A|PDIA3|YWHAE|HSPA8|HSP90AA1|HSP90AB1|AHCY|HSPA5|ANXA2|CLTC|PDIA6|YWHAZ|HSP90B1|PRDX1|CANX	MELANOSOME	20	4.1882e-22
18	9.614e-20	ERP29|ATP6V1B2|P4HB|PPIB|CTSD|RAB7A|PDIA3|YWHAE|HSPA8|HSP90AA1|HSP90AB1|AHCY|HSPA5|ANXA2|CLTC|PDIA6|YWHAZ|HSP90B1|PRDX1|CANX	PIGMENT GRANULE	20	4.1882e-22
3	9.614e-20	GPI|TPI1|MDH1|MDH2|PGAM1|ENO1|ENO2|ENO3|HK1|LDHB|LDHA|PKM|PGK1|ALDOC|ALDOA|GAPDH|PFKM|PGD	MONOSACCHARIDE CATABOLIC PROCESS	18	4.3431e-22
3	1.5415e-19	GPI|TPI1|MDH1|MDH2|PGAM1|ENO1|PYGM|ENO2|ENO3|HK1|LDHB|LDHA|PKM|PGK1|ALDOC|ALDOA|GAPDH|PFKM|PGD	CELLULAR CARBOHYDRATE CATABOLIC PROCESS	19	7.5967e-22
3	1.5976e-18	GPI|TPI1|MDH1|MDH2|PGAM1|ENO1|ENO2|ENO3|HK1|LDHB|LDHA|PKM|PGK1|ALDOC|ALDOA|GAPDH|PFKM|ATP6V1B2|PYGM|ATP6V1A|ATP5A1|ATP5O|ATP5B|ATP6V1E1|GOT1|AGL|CS|UQCRC2|ACO2	GENERATION OF PRECURSOR METABOLITES AND ENERGY	29	8.5291e-21
3	2.2529e-18	GPI|TPI1|MDH1|MDH2|PGAM1|ENO1|ENO2|ENO3|HK1|LDHB|LDHA|PKM|PGK1|ALDOC|ALDOA|GAPDH|PFKM|PGD	ALCOHOL CATABOLIC PROCESS	18	1.2953e-20
3	3.6246e-17	GPI|TPI1|MDH1|MDH2|PGAM1|ENO1|PYGM|ENO2|ENO3|HK1|LDHB|LDHA|PKM|PGK1|ALDOC|ALDOA|GAPDH|PFKM|PGD	CARBOHYDRATE CATABOLIC PROCESS	19	2.3817e-19
3	4.7907e-17	GPI|TPI1|MDH1|MDH2|PGAM1|ENO1|PYGM|ENO2|ENO3|HK1|LDHB|LDHA|PKM|PGK1|AGL|ALDOC|ALDOA|GAPDH|PFKM|PGD|CRYAB	GLUCOSE METABOLIC PROCESS	21	3.3446e-19
3	4.474e-16	GPI|TPI1|MDH1|MDH2|PGAM1|ENO1|ENO2|ENO3|HK1|LDHB|LDHA|PKM|PGK1|ALDOC|ALDOA|GAPDH|PFKM|PGD|ATP5O|GOT1|GOT2|HADHB|ACLY|GLUD1|HADHA	SMALL MOLECULE CATABOLIC PROCESS	25	3.491e-18
38	2.3233e-15	CCT5|HSPA1A|PPIB|CRYAB|HSP90AA1|HSP90AB1|HSPA9|CCT3|HSPA5|CCT2|HSPD1|CCT6A|TCP1|HSP90B1|CALR|CCT7|CANX|PPIA	UNFOLDED PROTEIN BINDING	18	2.0037e-17
3	5.4614e-15	GPI|TPI1|MDH1|MDH2|PGAM1|ENO1|PYGM|ENO2|ENO3|HK1|LDHB|LDHA|PKM|PGK1|AGL|ALDOC|ALDOA|GAPDH|PFKM|PGD|CRYAB	HEXOSE METABOLIC PROCESS	21	4.9343e-17
38	1.4296e-14	ERP29|CCT5|HSPA1A|PPIB|CRYAB|HSPA8|HSP90AA1|HSP90AB1|HSPA9|CCT3|CCT2|HSPD1|PDIA6|CCT6A|TCP1|HSP90B1|CALR|CCT7|CANX|PPIA	PROTEIN FOLDING	20	1.4091e-16
3	9.7619e-14	GPI|TPI1|MDH1|MDH2|PGAM1|ENO1|PYGM|ENO2|ENO3|HK1|LDHB|LDHA|PKM|PGK1|AGL|ALDOC|ALDOA|GAPDH|PFKM|PGD|CRYAB	MONOSACCHARIDE METABOLIC PROCESS	21	1.0824e-15
3	1.0875e-11	GPI|TPI1|MDH1|MDH2|PGAM1|ENO1|ENO2|PYGM|ENO3|HK1|LDHB|LDHA|PKM|PGK1|GOT1|ALDOC|AGL|ALDOA|CS|GAPDH|PFKM|PGD|CRYAB|ACLY	CELLULAR CARBOHYDRATE METABOLIC PROCESS	24	1.4738e-13
3	3.3938e-11	GPI|TPI1|GLO1|MDH1|MPI|MDH2|AKR1B1|PGAM1|ENO1|ENO2|ENO3|HK1|LDHB|LDHA|PKM|PGK1|ALDOC|ALDOA|GAPDH|PFKM|PGD|PYGM|GOT1|AGL|CS|CRYAB|ACLY	CARBOHYDRATE METABOLIC PROCESS	27	4.7388e-13
	3.1663e-10	CCT5|HBB|ENO1|ENO2|PRDX6|ENO3|PRDX5|CYB5R3|RPS3|PFKM|CCT3|CCT2|CCT6A|TCP1|CCT7	CYTOSOLIC PART	15	5.0713e-12
3	1.0092e-09	GPI|TPI1|MDH1|MDH2|PGAM1|ENO1|PYGM|ENO2|ENO3|HK1|CYB5R3|LDHB|LDHA|PKM|GOT1|PGK1|AGL|ALDOC|ALDOA|GAPDH|PFKM|PGD|CRYAB	ALCOHOL METABOLIC PROCESS	23	1.7407e-11
18	7.1826e-09	PRDX6|SERPINA1|PEBP1|ESD|TF|ALDOA|PDIA3|YWHAE|HSPA8|HSP90AA1|HSP90AB1|AHCY|HSPA5|ANXA2|CLTC|PDIA6|YWHAZ|HSP90B1|PRDX1|CANX|ERP29|ATP6V1B2|P4HB|PPIB|CTSD|RAB7A|HSPD1	MEMBRANE-BOUNDED VESICLE	27	1.2979e-10
28	9.8756e-09	GLO1|ENO1|ENO2|ENO3|RPS3|GOT1|ALDOC|XRCC6|ALDOA|CA1|ACO2|HADHB|ACLY|HADHA	LYASE ACTIVITY	14	1.8656e-10
18	1.8839e-08	PRDX6|SERPINA1|PEBP1|ESD|TF|PDIA3|YWHAE|HSPA8|HSP90AA1|HSP90AB1|AHCY|HSPA5|ANXA2|CLTC|PDIA6|YWHAZ|HSP90B1|PRDX1|CANX|ERP29|ATP6V1B2|P4HB|PPIB|CTSD|RAB7A|HSPD1	CYTOPLASMIC MEMBRANE-BOUNDED VESICLE	26	3.7137e-10
	2.6961e-08	HSPA1A|ENO2|SERPINA1|PEBP1|TF|ALDOC|VCP|HSPB1|PRDX2|PPP2R1A|PRKAR2B|HSPA8|CFL1|HSP90AA1|HSP90AB1|NEFL|GSN|HSPA5|HSPA4|EPHX1|ANXA5|ASS1|RBP3|HSP90B1|MAP1B|PYGM|GOT1|CRYAB|GOT2|HSPD1	RESPONSE TO ORGANIC SUBSTANCE	30	5.4254e-10
18	2.9841e-08	PRDX6|SERPINA1|PEBP1|ESD|TF|ALDOA|PDIA3|YWHAE|HSPA8|HSP90AA1|HSP90AB1|AHCY|HSPA5|ANXA2|CLTC|PDIA6|YWHAZ|HSP90B1|PRDX1|CANX|ERP29|ATP6V1B2|P4HB|PPIB|CTSD|RAB7A|HSPD1	VESICLE	27	6.25e-10
13	3.4852e-08	GSTP1|FTH1|HSPA1A|GLO1|PRDX6|PRDX5|TF|HSPB1|CRYAB|PRDX2|CFL1|NEFL|HSPA9|HSPA5|ANXA5|HSPD1|YWHAZ|HSP90B1|ANXA1|XRCC5	NEGATIVE REGULATION OF CELL DEATH	20	7.7289e-10
18	5.4302e-08	PRDX6|SERPINA1|PEBP1|ESD|TF|PDIA3|YWHAE|HSPA8|HSP90AA1|HSP90AB1|AHCY|HSPA5|ANXA2|CLTC|PDIA6|YWHAZ|HSP90B1|PRDX1|CANX|ERP29|ATP6V1B2|P4HB|PPIB|CTSD|RAB7A|HSPD1	CYTOPLASMIC VESICLE	26	1.2488e-09
28	7.0184e-08	ACO2|HADHB|ENO1|HADHA|ENO2|ENO3|RPS3|XRCC6|CA1	CARBON-OXYGEN LYASE ACTIVITY	9	1.7006e-09
13	1.1421e-07	GSTP1|HSPA1A|GLO1|PRDX6|PRDX5|TF|HSPB1|CRYAB|PRDX2|CFL1|NEFL|HSPA9|HSPA5|ANXA5|HSPD1|YWHAZ|HSP90B1|ANXA1|XRCC5	NEGATIVE REGULATION OF APOPTOSIS	19	2.8142e-09
13	1.3946e-07	GSTP1|HSPA1A|GLO1|PRDX6|PRDX5|TF|HSPB1|CRYAB|PRDX2|CFL1|NEFL|HSPA9|HSPA5|ANXA5|HSPD1|YWHAZ|HSP90B1|ANXA1|XRCC5	NEGATIVE REGULATION OF PROGRAMMED CELL DEATH	19	3.4937e-09
21	1.9238e-07	GPI|TPI1|CBR1|MDH1|P4HB|MDH2|PTGR1|PADI2|CKB|ENO2|FARSA|LDHB|GOT1|CS|ACO2|PGD|GOT2|HADHB|ACLY|PRKAR2B|GLUD1|HADHA|ASS1	CELLULAR KETONE METABOLIC PROCESS	23	4.9775e-09
13	2.2428e-07	GSTP1|HSPA1A|GLO1|TF|HSPB1|CRYAB|PRDX2|CFL1|HSPA9|HSPA5|ANXA5|YWHAZ|HSP90B1|ANXA1	ANTI-APOPTOSIS	14	5.8949e-09
	3.4744e-07	TPI1|MDH1|GLO1|PYGM|ENO2|FARSA|LDHB|PEBP1|GOT1|PFKM|HSPB1|CRYAB|PPP2R1A|PRKAR2B|ANXA2|YWHAZ|MAP1B	SOLUBLE FRACTION	17	9.2745e-09
1	3.5048e-07	TPI1|ATP6V1B2|MDH1|MDH2|ATP6V1A|AK1|ATP5A1|ATP1A3|ATP5O|LDHB|HPRT1|ATP5B|ATP6V1E1|ALDOA|PGD|ACLY	NUCLEOTIDE METABOLIC PROCESS	16	9.7604e-09
1	3.5048e-07	TPI1|ATP6V1B2|MDH1|MDH2|ATP6V1A|AK1|ATP5A1|ATP1A3|ATP5O|LDHB|HPRT1|ATP5B|ATP6V1E1|ALDOA|PGD|ACLY	NUCLEOSIDE PHOSPHATE METABOLIC PROCESS	16	9.7604e-09
13	3.5048e-07	HSPA1A|GLO1|PRDX6|PRDX5|RPS3|TF|VCP|HSPB1|PRDX2|PDIA3|YWHAE|PPP2R1A|CFL1|NEFL|HSPA5|ANXA5|YWHAZ|HSP90B1|PRDX1|ANXA1|XRCC5|GSTP1|FTH1|TUBB|CRYAB|HSPA9|HSPD1|CALR	REGULATION OF CELL DEATH	28	9.7876e-09
27	3.7936e-07	VCP|HSPB1|HSPA1A|HSPA8|HSP90AA1|HSP90AB1|HSPA5|HSPA4|HSPD1	RESPONSE TO UNFOLDED PROTEIN	9	1.075e-08
4	4.2489e-07	HADHB|HADHA|HSPA9|ATP5B|VDAC2|VDAC1|TUFM	NUCLEOID	7	1.2389e-08
4	4.2489e-07	HADHB|HADHA|HSPA9|ATP5B|VDAC2|VDAC1|TUFM	MITOCHONDRIAL NUCLEOID	7	1.2389e-08
7	5.1408e-07	ERP29|FTH1|HK1|ATP5A1|ATP5O|ATP5B|ARF1|CSE1L|VCP|YWHAQ|NEFM|PDIA3|HNRNPA1|YWHAE|SPTBN1|HSPA8|YWHAG|HSP90AA1|FTL|NEFL|HSPA9|CLTC|YWHAZ|CALR	INTRACELLULAR TRANSPORT	24	1.5343e-08
1	5.1408e-07	ATP6V1B2|ATP6V1A|ATP5A1|ATP5O|ATP5B|ATP6V1E1	PROTON-TRANSPORTING TWO-SECTOR ATPASE COMPLEX, CATALYTIC DOMAIN	6	1.5412e-08
21	5.1432e-07	GPI|TPI1|MDH1|P4HB|MDH2|PTGR1|PADI2|CKB|ENO2|FARSA|LDHB|GOT1|CS|ACO2|PGD|GOT2|HADHB|ACLY|PRKAR2B|GLUD1|HADHA|ASS1	OXOACID METABOLIC PROCESS	22	1.5841e-08
21	5.1432e-07	GPI|TPI1|MDH1|P4HB|MDH2|PTGR1|PADI2|CKB|ENO2|FARSA|LDHB|GOT1|CS|ACO2|PGD|GOT2|HADHB|ACLY|PRKAR2B|GLUD1|HADHA|ASS1	CARBOXYLIC ACID METABOLIC PROCESS	22	1.5841e-08
21	6.331e-07	GPI|TPI1|MDH1|P4HB|MDH2|PTGR1|PADI2|CKB|ENO2|FARSA|LDHB|GOT1|CS|ACO2|PGD|GOT2|HADHB|ACLY|PRKAR2B|GLUD1|HADHA|ASS1	ORGANIC ACID METABOLIC PROCESS	22	1.976e-08
13	8.6229e-07	HSPA1A|GLO1|PRDX6|PRDX5|RPS3|TF|VCP|HSPB1|PRDX2|PDIA3|YWHAE|PPP2R1A|CFL1|NEFL|HSPA5|ANXA5|YWHAZ|HSP90B1|PRDX1|ANXA1|XRCC5|GSTP1|TUBB|CRYAB|HSPA9|HSPD1|CALR	REGULATION OF APOPTOSIS	27	2.7622e-08
6	9.3797e-07	MDH1|GOT2|MDH2|GOT1|CS	OXALOACETATE METABOLIC PROCESS	5	3.0431e-08
1	9.403e-07	TPI1|ATP6V1B2|MDH1|MDH2|ATP6V1A|AK1|ATP5A1|ATP1A3|ATP5O|LDHB|HPRT1|ATP5B|ATP6V1E1|ALDOA|PGD|ACLY	NUCLEOBASE, NUCLEOSIDE AND NUCLEOTIDE METABOLIC PROCESS	16	3.0893e-08
13	1.0023e-06	HSPA1A|GLO1|PRDX6|PRDX5|RPS3|TF|VCP|HSPB1|PRDX2|PDIA3|YWHAE|PPP2R1A|CFL1|NEFL|HSPA5|ANXA5|YWHAZ|HSP90B1|PRDX1|ANXA1|XRCC5|GSTP1|TUBB|CRYAB|HSPA9|HSPD1|CALR	REGULATION OF PROGRAMMED CELL DEATH	27	3.3491e-08
1	1.0036e-06	ATP6V1B2|ACLY|ATP6V1A|AK1|ATP5A1|ATP1A3|ATP5O|ATP5B|ATP6V1E1|ALDOA	ATP METABOLIC PROCESS	10	3.4208e-08
1	1.1293e-06	GPI|TPI1|ATP6V1B2|PADI2|ENO2|ATP6V1A|ATP5A1|ATP1A3|ATP5O|HPRT1|ATP5B|ATP6V1E1|GOT1|ALDOA|PGD|GOT2|GLUD1|ASMT|ASS1	SMALL MOLECULE BIOSYNTHETIC PROCESS	19	3.9422e-08
37	1.2659e-06	PGD|CBR1|MDH1|HADHB|MDH2|PTGR1|AKR1B1|HADHA|LDHB|LDHA	OXIDOREDUCTASE ACTIVITY, ACTING ON THE CH-OH GROUP OF DONORS, NAD OR NADP AS ACCEPTOR	10	4.5508e-08
	1.3161e-06	ERP29|PDIA3|P4HB|PPIB|HYOU1|HSPA5|PDIA6|CALR|HSP90B1	ENDOPLASMIC RETICULUM LUMEN	9	4.8105e-08
33	1.5222e-06	GPI|ERP29|TPI1|PDIA3|P4HB|MPI|PDIA6	INTRAMOLECULAR OXIDOREDUCTASE ACTIVITY	7	5.6263e-08
2	1.5239e-06	PRDX6|PRDX5|SERPINA1|PEBP1|TF|CRYAB|PRDX2|GSN|PARK7|EEF1A2|CALM1|ASS1|MAP1B|PRDX1	RESPONSE TO INORGANIC SUBSTANCE	14	5.695e-08
1	2.1437e-06	ATP6V1B2|PADI2|ATP6V1A|ATP5A1|ATP1A3|ATP5O|HPRT1|ATP5B|ATP6V1E1|GOT1|ALDOA|PGD|GOT2|GLUD1|ASMT|ASS1	CELLULAR NITROGEN COMPOUND BIOSYNTHETIC PROCESS	16	8.0996e-08
28	2.5089e-06	ACO2|HADHB|ENO1|HADHA|ENO2|ENO3|CA1	HYDRO-LYASE ACTIVITY	7	9.7882e-08
1	2.5755e-06	ATP6V1B2|ACLY|ATP6V1A|AK1|ATP5A1|ATP1A3|ATP5O|ATP5B|ATP6V1E1|ALDOA	PURINE RIBONUCLEOSIDE TRIPHOSPHATE METABOLIC PROCESS	10	1.0154e-07
1	2.7608e-06	ATP6V1B2|ACLY|ATP6V1A|AK1|ATP5A1|ATP1A3|ATP5O|ATP5B|ATP6V1E1|ALDOA	RIBONUCLEOSIDE TRIPHOSPHATE METABOLIC PROCESS	10	1.1051e-07
5	2.8969e-06	NEFM|NEFL|PARK7|PEBP1|NCAM1|GOT1|VIM|ALDOC|MAP1B|NEFH|INA|CANX	AXON	12	1.1962e-07
37	2.8969e-06	PGD|CBR1|MDH1|HADHB|MDH2|PTGR1|AKR1B1|HADHA|LDHB|LDHA	OXIDOREDUCTASE ACTIVITY, ACTING ON CH-OH GROUP OF DONORS	10	1.2016e-07
1	3.0769e-06	ATP6V1B2|ATP6V1A|ATP5A1|ATP5O|ATP5B	HYDROGEN ION TRANSPORTING ATP SYNTHASE ACTIVITY, ROTATIONAL MECHANISM	5	1.2889e-07
7	3.3832e-06	HK1|VCP|PDIA3|YWHAE|HSPA8|HSP90AA1|NEFL|CLTC|YWHAZ|CANX|ERP29|FTH1|ATP5A1|ATP5O|ATP5B|ARF1|CSE1L|YWHAQ|NEFM|HNRNPA1|SPTBN1|YWHAG|FTL|HSPA9|CALR|SCRN1	ESTABLISHMENT OF LOCALIZATION IN CELL	26	1.4311e-07
27	3.5649e-06	VCP|HSPB1|HSPA1A|HSPA8|HSP90AA1|HSP90AB1|HSPA5|HSPA4|HSPD1|MAP1B	RESPONSE TO PROTEIN STIMULUS	10	1.5372e-07
1	3.5649e-06	ATP6V1B2|ACLY|ATP6V1A|AK1|ATP5A1|ATP1A3|ATP5O|ATP5B|ATP6V1E1|ALDOA	PURINE NUCLEOSIDE TRIPHOSPHATE METABOLIC PROCESS	10	1.5372e-07
4	4.0658e-06	MDH2|ATP5A1|ATP5B|VDAC2|VDAC1|TUFM|CS|GOT2|HADHB|GLUD1|HADHA|HSPA9|HSPD1	MITOCHONDRIAL LUMEN	13	1.82e-07
4	4.0658e-06	MDH2|ATP5A1|ATP5B|VDAC2|VDAC1|TUFM|CS|GOT2|HADHB|GLUD1|HADHA|HSPA9|HSPD1	MITOCHONDRIAL MATRIX	13	1.82e-07
30	6.6546e-06	PGD|MDH1|HADHB|GLUD1|HADHA|LDHB|GAPDH	NAD OR NADH BINDING	7	3.0335e-07
1	6.7143e-06	ATP6V1B2|ACLY|ATP6V1A|AK1|ATP5A1|ATP1A3|ATP5O|ATP5B|ATP6V1E1|ALDOA	NUCLEOSIDE TRIPHOSPHATE METABOLIC PROCESS	10	3.0883e-07
33	7.7108e-06	GPI|ERP29|TPI1|PDIA3|P4HB|MPI|PPIB|PGAM1|PDIA6|PPIA	ISOMERASE ACTIVITY	10	3.5783e-07
46	8.9252e-06	FTH1|P4HB|CKB|PYGM|PRDX6|PRDX5|ATP5B|TF|ALDOA|PFKM|PDIA3|PRDX2|FTL|PARK7|PDIA6|HSP90B1|CALR|PRDX1	CELLULAR HOMEOSTASIS	18	4.1786e-07
5	9.5868e-06	MSN|NEFM|GFAP|SPTBN1|NEFL|TUBB|VIM|INA	STRUCTURAL CONSTITUENT OF CYTOSKELETON	8	4.567e-07
1	9.9171e-06	ATP6V1B2|ACLY|ATP6V1A|AK1|ATP5A1|ATP1A3|ATP5O|ATP5B|ATP6V1E1|ALDOA	PURINE RIBONUCLEOTIDE METABOLIC PROCESS	10	4.7666e-07
39	9.9171e-06	FTH1|CBR1|MDH1|P4HB|ALDH7A1|MDH2|PTGR1|AKR1B1|PRDX6|PRDX5|CYB5R3|LDHB|LDHA|GAPDH|PGD|PRDX2|HADHB|GLUD1|FTL|HADHA|PARK7|PRDX1	OXIDOREDUCTASE ACTIVITY	22	4.8058e-07
1	1.3706e-05	ATP6V1B2|ACLY|ATP6V1A|AK1|ATP5A1|ATP1A3|HPRT1|ATP5O|ATP5B|ATP6V1E1|ALDOA	PURINE NUCLEOTIDE METABOLIC PROCESS	11	6.9234e-07
1	1.4152e-05	ATP6V1B2|ATP6V1A|ATP5A1|ATP5B|ATP6V1E1	PROTON-TRANSPORTING ATPASE ACTIVITY, ROTATIONAL MECHANISM	5	7.2065e-07
	1.5266e-05	P4HB|GDI2|HNRNPU|SEPT2|ATP5B|PEBP1|TF|HSPB1|CRYAB|HSPA8|HSPA9|HSPA5|HSPD1|NCAM1|CALR	CELL SURFACE	15	7.837e-07
1	1.8702e-05	ATP6V1B2|ACLY|ATP6V1A|AK1|ATP5A1|ATP1A3|ATP5O|ATP5B|ATP6V1E1|ALDOA	RIBONUCLEOTIDE METABOLIC PROCESS	10	9.9848e-07
5	2.2949e-05	NEFM|NEFL|VIM|NEFH|INA	INTERMEDIATE FILAMENT-BASED PROCESS	5	1.2421e-06
4	2.2949e-05	MDH2|ATP5A1|HK1|CYB5R3|ATP5O|ATP5B|PEBP1|VDAC2|VDAC1|TUFM|CS|UQCRC2|GOT2|HADHB|PRKAR2B|GLUD1|HADHA|HSPA9|HSPD1|ASS1	MITOCHONDRIAL PART	20	1.244e-06
7	2.66e-05	HK1|VCP|PDIA3|YWHAE|HSPA8|HSP90AA1|NEFL|CLTC|YWHAZ|CANX|ERP29|FTH1|ATP5A1|ATP5O|ATP5B|ARF1|CSE1L|YWHAQ|NEFM|HNRNPA1|SPTBN1|YWHAG|FTL|HSPA9|CALR|SCRN1	CELLULAR LOCALIZATION	26	1.4529e-06
33	2.7447e-05	ERP29|PDIA3|P4HB|PDIA6	INTRAMOLECULAR OXIDOREDUCTASE ACTIVITY, INTERCONVERTING KETO- AND ENOL-GROUPS	4	1.5104e-06
4	3.2017e-05	MDH2|ATP5A1|HK1|CYB5R3|ATP5O|ATP5B|PEBP1|VDAC2|VDAC1|UQCRC2|GOT2|HADHB|PRKAR2B|HADHA|HSPD1|ASS1	MITOCHONDRIAL MEMBRANE	16	1.7751e-06
1	3.676e-05	ATP6V1B2|ATP6V1A|ATP5A1|ATP1A3|ATP5O|ATP5B|ATP6V1E1|ALDOA	ATP BIOSYNTHETIC PROCESS	8	2.0682e-06
12	4.332e-05	MPI|SERPINB1|PRDX6|C3|PRDX5|COL6A3|SERPINA1|PEBP1|YWHAG|HSPA5|ANXA2|ANXA5|ANXA1	ENZYME INHIBITOR ACTIVITY	13	2.5085e-06
1	4.332e-05	ATP6V1B2|ATP6V1A|ATP5A1|ATP5O|ATP5B|ATP6V1E1	ATP SYNTHESIS COUPLED PROTON TRANSPORT	6	2.4919e-06
1	4.332e-05	ATP6V1B2|ATP6V1A|ATP5A1|ATP5O|ATP5B|ATP6V1E1	ENERGY COUPLED PROTON TRANSPORT, DOWN ELECTROCHEMICAL GRADIENT	6	2.4919e-06
2	4.7746e-05	PDIA3|PRDX2|P4HB|PRDX6|PRDX5|PDIA6|PRDX1	CELL REDOX HOMEOSTASIS	7	2.7844e-06
39	4.9511e-05	FTH1|CBR1|MDH1|ALDH7A1|MDH2|PTGR1|AKR1B1|PRDX6|PRDX5|CYB5R3|LDHB|LDHA|UQCRC2|GAPDH|PGD|PRDX2|GLUD1|FTL|HADHA|PRDX1	OXIDATION REDUCTION	20	2.9076e-06
4	6.0482e-05	MDH2|ATP5A1|HK1|CYB5R3|ATP5O|ATP5B|PEBP1|VDAC2|VDAC1|UQCRC2|GOT2|HADHB|PRKAR2B|HADHA|HSPD1|ASS1	MITOCHONDRIAL ENVELOPE	16	3.6761e-06
1	6.1775e-05	ATP6V1B2|ATP6V1A|ATP5A1|ATP5O|ATP5B|ATP6V1E1	PROTON-TRANSPORTING TWO-SECTOR ATPASE COMPLEX	6	3.7801e-06
1	7.3949e-05	ATP6V1B2|ATP6V1A|ATP5A1|ATP1A3|ATP5O|ATP5B|ATP6V1E1|ALDOA	PURINE RIBONUCLEOSIDE TRIPHOSPHATE BIOSYNTHETIC PROCESS	8	4.5858e-06
1	7.8633e-05	ATP6V1B2|ATP6V1A|ATP5A1|ATP1A3|ATP5O|ATP5B|ATP6V1E1|ALDOA	RIBONUCLEOSIDE TRIPHOSPHATE BIOSYNTHETIC PROCESS	8	4.9408e-06
1	7.8633e-05	ATP6V1B2|ATP6V1A|ATP5A1|ATP1A3|ATP5O|ATP5B|ATP6V1E1|ALDOA	PURINE NUCLEOSIDE TRIPHOSPHATE BIOSYNTHETIC PROCESS	8	4.9408e-06
27	7.9768e-05	CCT5|HSPA1A|ENO1|SERPINA1|TF|VCP|HSPB1|PRDX2|HSPA8|HSP90AA1|CFL1|HSP90AB1|HSPA5|HSPA4|HSPD1|ASS1	RESPONSE TO BIOTIC STIMULUS	16	5.0449e-06
1	8.9878e-05	ATP6V1B2|ATP6V1A|ATP5A1|ATP1A3|ATP5O|ATP5B|ATP6V1E1|ALDOA	NUCLEOSIDE TRIPHOSPHATE BIOSYNTHETIC PROCESS	8	5.7212e-06
1	9.6973e-05	ATP6V1B2|ATP6V1A|ATP5A1|ATP1A3|HPRT1|ATP5O|ATP5B|ATP6V1E1|ALDOA	PURINE NUCLEOTIDE BIOSYNTHETIC PROCESS	9	6.2524e-06
7	0.00012924	ERP29|GDI2|RAB7A|HK1|GDI1|SELENBP1|GOT1|ARF1|CSE1L|VCP|YWHAQ|PDIA3|YWHAE|SPTBN1|YWHAG|HSPA9|CLTC|YWHAZ|HSP90B1|CALR|CANX	PROTEIN TRANSPORT	21	8.4925e-06
29	0.00014142	NEFM|CRYAB|NEFL|HK1|TUBB|DYNC1H1|MAP2|MAP1B|NEFH	MICROTUBULE CYTOSKELETON ORGANIZATION	9	9.3507e-06
5	0.0001436	MSN|SEPT2|RPS3|LDHA|PEBP1|GOT1|MAP2|S100B|ALDOC|DPYSL3|NEFM|NEFL|GSN|PARK7|NCAM1|VIM|MAP1B|NEFH|ANXA1|INA|CANX	CELL PROJECTION	21	9.5757e-06
1	0.0001436	ATP6V1B2|ATP6V1A|ATP5A1|ATP5B|ATP6V1E1	CATION-TRANSPORTING ATPASE ACTIVITY	5	9.6125e-06
1	0.00014867	ATP6V1B2|ATP6V1A|ATP5A1|ATP5O|ATP5B|ATP6V1E1	ION TRANSMEMBRANE TRANSPORT	6	1.0013e-05
12	0.00015324	MPI|SERPINB1|PRDX6|C3|PRDX5|HSPA5|COL6A3|SERPINA1|PEBP1	ENDOPEPTIDASE INHIBITOR ACTIVITY	9	1.0446e-05
7	0.00015415	ERP29|GDI2|RAB7A|HK1|GDI1|SELENBP1|GOT1|ARF1|CSE1L|VCP|YWHAQ|PDIA3|YWHAE|SPTBN1|YWHAG|HSPA9|CLTC|YWHAZ|HSP90B1|CALR|CANX	ESTABLISHMENT OF PROTEIN LOCALIZATION	21	1.0572e-05
12	0.00015993	MPI|SERPINB1|PRDX6|C3|PRDX5|HSPA5|COL6A3|SERPINA1|PEBP1	ENDOPEPTIDASE REGULATOR ACTIVITY	9	1.1034e-05
5	0.00017112	PEBP1|GOT1|MAP2|ALDOC|DPYSL3|NEFM|NEFL|PARK7|NCAM1|VIM|MAP1B|NEFH|INA|CANX	NEURON PROJECTION	14	1.1876e-05
	0.00017449	HSPA1A|SEPT2|S100B|TF|ARF1|GAPDH|PRKAR2B|GSN|HSPA5|ANXA2|HSP90B1|MAP1B|CALR	PERINUCLEAR REGION OF CYTOPLASM	13	1.2182e-05
46	0.00017503	FTH1|P4HB|CKB|PYGM|PRDX6|PRDX5|ATP5B|GOT1|TF|XRCC6|ALDOA|PFKM|PDIA3|PRDX2|FTL|PARK7|PDIA6|HSP90B1|CALR|PRDX1|XRCC5	HOMEOSTATIC PROCESS	21	1.2364e-05
9	0.00017503	CRYAB|HSP90AA1|NEFL|GSN|HSPA4|TUBB|HSPD1|TCP1|CALR	CELLULAR PROTEIN COMPLEX ASSEMBLY	9	1.2295e-05
	0.0001809	HSPA1A|MDH1|MDH2|CTSD|PRDX6|ATP5O|GOT1|CS|UCHL1|VCP|ACO2|GOT2|PRDX2|HADHB|ACLY|GLUD1|HADHA|HSPA5|EPHX1|HSP90B1|PRDX1	CELLULAR CATABOLIC PROCESS	21	1.2852e-05
4	0.000188	MDH2|ATP5A1|CYB5R3|ATP5O|ATP5B|VDAC1|UQCRC2|LMNB2|GOT2|HADHB|PRKAR2B|HADHA|HSPD1	ORGANELLE INNER MEMBRANE	13	1.3434e-05
15	0.00021134	ACO2|TPI1|PGD|MDH1|GLO1|MDH2|ACLY|LDHB|CS	COENZYME METABOLIC PROCESS	9	1.5189e-05
6	0.00021289	ACO2|MDH1|MDH2|CS|UQCRC2	AEROBIC RESPIRATION	5	1.5388e-05
1	0.00021391	ATP6V1B2|ATP6V1A|ATP5A1|ATP1A3|ATP5O|ATP5B|ATP6V1E1|ALDOA	PURINE RIBONUCLEOTIDE BIOSYNTHETIC PROCESS	8	1.5626e-05
1	0.00021391	ATP6V1B2|RAB7A|ATP6V1A|ATP5A1|ATP1A3|TUBB|ATP5B|DYNC1H1|ATP6V1E1|TUFM|XRCC6|ARF1|VCP|EEF1A1P5|EEF2|PPA1|HSPA8|EEF1A2|HSPD1|XRCC5	PYROPHOSPHATASE ACTIVITY	20	1.5637e-05
	0.00021875	HNRNPA1|HNRNPK|HNRNPU|HNRNPA2B1	HETEROGENEOUS NUCLEAR RIBONUCLEOPROTEIN COMPLEX	4	1.626e-05
2	0.00021961	CRYAB|PRDX2|PRDX6|PRDX5|PARK7|TF|PRDX1	RESPONSE TO REACTIVE OXYGEN SPECIES	7	1.6414e-05
1	0.00022083	ATP6V1B2|RAB7A|ATP6V1A|ATP5A1|ATP1A3|TUBB|ATP5B|DYNC1H1|ATP6V1E1|TUFM|XRCC6|ARF1|VCP|EEF1A1P5|EEF2|PPA1|HSPA8|EEF1A2|HSPD1|XRCC5	HYDROLASE ACTIVITY, ACTING ON ACID ANHYDRIDES, IN PHOSPHORUS-CONTAINING ANHYDRIDES	20	1.6596e-05
12	0.00022287	MPI|SERPINB1|PRDX6|C3|PRDX5|HSPA5|COL6A3|SERPINA1|PEBP1	PEPTIDASE INHIBITOR ACTIVITY	9	1.6841e-05
1	0.00023637	ATP6V1B2|RAB7A|ATP6V1A|ATP5A1|ATP1A3|TUBB|ATP5B|DYNC1H1|ATP6V1E1|TUFM|XRCC6|ARF1|VCP|EEF1A1P5|EEF2|PPA1|HSPA8|EEF1A2|HSPD1|XRCC5	HYDROLASE ACTIVITY, ACTING ON ACID ANHYDRIDES	20	1.7958e-05
1	0.0002417	ATP6V1B2|P4HB|ATP6V1A|AK1|ATP5A1|ATP1A3|ATP5O|HPRT1|ATP5B|ATP6V1E1|ALDOA|ACLY|ASMT	HETEROCYCLE METABOLIC PROCESS	13	1.8463e-05
1	0.00024428	ATP6V1B2|ATP6V1A|ATP5A1|ATP5O|ATP5B|ATP6V1E1	PROTON TRANSPORT	6	1.876e-05
29	0.00028625	HK1|TUBB|DYNC1H1|MAP2|ALDOA|NEFM|CRYAB|CFL1|NEFL|GSN|HSP90B1|MAP1B|CALR|NEFH|INA	CYTOSKELETON ORGANIZATION	15	2.2101e-05
1	0.00029326	ATP6V1B2|ATP6V1A|ATP5A1|ATP5O|ATP5B|ATP6V1E1	HYDROGEN TRANSPORT	6	2.2763e-05
9	0.0002986	HPRT1|TUBB|ALDOC|VCP|PFKM|CRYAB|PPP2R1A|HSP90AA1|SEPT7|NEFL|GSN|HSPA4|ANXA5|HSPD1|TCP1|CALR	PROTEIN COMPLEX ASSEMBLY	16	2.3478e-05
15	0.0002986	ACO2|TPI1|PGD|CBR1|MDH1|GLO1|MDH2|ACLY|LDHB|CS	COFACTOR METABOLIC PROCESS	10	2.3545e-05
9	0.0002986	HPRT1|TUBB|ALDOC|VCP|PFKM|CRYAB|PPP2R1A|HSP90AA1|SEPT7|NEFL|GSN|HSPA4|ANXA5|HSPD1|TCP1|CALR	PROTEIN COMPLEX BIOGENESIS	16	2.3478e-05
4	0.00032383	GOT2|MDH2|HADHB|PRKAR2B|HADHA|CYB5R3|ATP5A1|ATP5O|ATP5B|HSPD1|VDAC1|UQCRC2	MITOCHONDRIAL INNER MEMBRANE	12	2.5667e-05
5	0.00032753	NEFM|NEFL|NEFH|INA	INTERMEDIATE FILAMENT CYTOSKELETON ORGANIZATION	4	2.6095e-05
15	0.00033284	TPI1|PGD|MDH1|MDH2|LDHB	NICOTINAMIDE NUCLEOTIDE METABOLIC PROCESS	5	2.6928e-05
2	0.00033284	PRDX2|PRDX6|PRDX5|TF|PRDX1	CELLULAR RESPONSE TO REACTIVE OXYGEN SPECIES	5	2.6928e-05
1	0.00033284	ATP6V1B2|ATP6V1A|ATP5A1|ATP1A3|ATP5O|ATP5B|ATP6V1E1|ALDOA	RIBONUCLEOTIDE BIOSYNTHETIC PROCESS	8	2.6658e-05
	0.00034077	HSPA1A|PGAM1|RPS3|SERPINA1|PEBP1|TF|VCP|PFKM|YWHAE|YWHAG|NEFL|HSPA9|HSPA5|ANXA2|CALM1|VIM|HSP90B1|CALR	ENZYME BINDING	18	2.8129e-05
1	0.00037412	ATP6V1B2|RAB7A|ATP6V1A|ATP5A1|ATP1A3|TUBB|ATP5B|DYNC1H1|ATP6V1E1|TUFM|XRCC6|ARF1|VCP|EEF1A1P5|EEF2|HSPA8|EEF1A2|HSPD1|XRCC5	NUCLEOSIDE-TRIPHOSPHATASE ACTIVITY	19	3.1036e-05
17	0.0003884	EEF1A1P5|EEF2|EEF1A2|TUFM	TRANSLATION ELONGATION FACTOR ACTIVITY	4	3.238e-05
2	0.00039185	CRYAB|PRDX2|PRDX6|PARK7|TF|PRDX1	RESPONSE TO HYDROGEN PEROXIDE	6	3.2829e-05
1	0.0003951	VCP|ATP6V1B2|HSPA8|ATP6V1A|ATP5A1|ATP1A3|ATP5B|HSPD1|DYNC1H1|ATP6V1E1|XRCC6|XRCC5	ATPASE ACTIVITY	12	3.3263e-05
34	0.00041005	CCT5|GFAP|SEPT2|HK1|TUBB|DYNC1H1|MAP2|LMNB2|HSPB1|NEFM|CRYAB|SPTBN1|CFL1|SEPT7|NEFL|CLTC|CALM1|YWHAZ|TCP1|VIM|MAP1B|NEFH|INA	CYTOSKELETAL PART	23	3.469e-05
1	0.00045568	ATP5A1|ATP5B|ANXA5|HSPD1|TF	CELL SURFACE BINDING	5	3.9299e-05
15	0.00045568	TPI1|PGD|MDH1|MDH2|LDHB	PYRIDINE NUCLEOTIDE METABOLIC PROCESS	5	3.9299e-05
10	0.00045568	GPI|TPI1|PGD|ENO2|GOT1|AGL	CELLULAR CARBOHYDRATE BIOSYNTHETIC PROCESS	6	3.9054e-05
6	0.00050142	MDH1|GOT2|MDH2|GOT1|CS	DICARBOXYLIC ACID METABOLIC PROCESS	5	4.4273e-05
1	0.00051263	ATP6V1B2|ATP6V1A|ATP5A1|ATP1A3|HPRT1|ATP5O|ATP5B|ATP6V1E1|ALDOA	NUCLEOTIDE BIOSYNTHETIC PROCESS	9	4.5656e-05
9	0.00051263	CTSD|HPRT1|TUBB|ALDOC|VCP|PFKM|NEFM|CRYAB|PPP2R1A|HSP90AA1|SEPT7|NEFL|GSN|HIST1H4A|HSPA4|ANXA5|HSPD1|TCP1|HSP90B1|MAP1B|CALR|NEFH	CELLULAR COMPONENT ASSEMBLY	22	4.5684e-05
1	0.00051596	ATP6V1B2|ATP6V1A|ATP5A1|ATP1A3|ATP5B|ATP6V1E1	ATPASE ACTIVITY, COUPLED TO TRANSMEMBRANE MOVEMENT OF IONS	6	4.6193e-05
6	0.00053566	ACO2|MDH1|MDH2|CS	TRICARBOXYLIC ACID CYCLE	4	4.8176e-05
12	0.00054658	MPI|SERPINB1|PRDX6|C3|PRDX5|HSPA5|COL6A3|SERPINA1|PEBP1	PEPTIDASE REGULATOR ACTIVITY	9	4.9832e-05
1	0.00054658	ATP6V1B2|ATP6V1A|ATP5A1|ATP5O|ATP5B|ATP6V1E1|UQCRC2	OXIDATIVE PHOSPHORYLATION	7	4.9753e-05
4	0.00054658	MDH2|ATP5A1|HK1|CYB5R3|ATP5O|ATP5B|PEBP1|VDAC2|VDAC1|UQCRC2|LMNB2|GOT2|HADHB|PRKAR2B|HADHA|HSPD1|ASS1|SCRN1	ORGANELLE ENVELOPE	18	4.9502e-05
35	0.00058442	PRDX6|ENO3|C3|PRDX5|SERPINA1|PEBP1|TF|PRDX2|NEFL|GSN|ANXA5|ASS1|YWHAZ|MAP1B|ANXA1|INA	RESPONSE TO WOUNDING	16	5.3522e-05
34	0.00062212	MSN|GFAP|SEPT2|RPS3|TUBB|MAP2|LMNB2|NEFM|CRYAB|SPTBN1|SEPT7|NEFL|CLTC|VIM|MAP1B|ANXA1|INA	STRUCTURAL MOLECULE ACTIVITY	17	5.723e-05
6	0.00062653	ACO2|MDH1|MDH2|CS	ACETYL-COA CATABOLIC PROCESS	4	5.7893e-05
12	0.00063518	MPI|GDI2|SEPT2|SERPINB1|PRDX6|C3|PRDX5|COL6A3|GDI1|SERPINA1|PEBP1|PPP2R1A|PRKAR2B|YWHAG|HSP90AA1|HSP90AB1|RCVRN|HSPA5|ANXA2|ANXA5|ANXA1	ENZYME REGULATOR ACTIVITY	21	5.8953e-05
1	0.00065899	ATP6V1B2|ATP6V1A|ATP5A1|ATP1A3|HPRT1|ATP5O|ATP5B|ATP6V1E1|ALDOA	NUCLEOBASE, NUCLEOSIDE, NUCLEOTIDE AND NUCLEIC ACID BIOSYNTHETIC PROCESS	9	6.1704e-05
1	0.00065899	ATP6V1B2|ATP6V1A|ATP5A1|ATP1A3|HPRT1|ATP5O|ATP5B|ATP6V1E1|ALDOA	NUCLEOBASE, NUCLEOSIDE AND NUCLEOTIDE BIOSYNTHETIC PROCESS	9	6.1704e-05
10	0.00066094	GPI|TPI1|PGD|ENO2|GOT1	ALCOHOL BIOSYNTHETIC PROCESS	5	6.2158e-05
4	0.00067059	MDH2|ATP5A1|HK1|CYB5R3|ATP5O|ATP5B|PEBP1|VDAC2|VDAC1|UQCRC2|LMNB2|GOT2|HADHB|PRKAR2B|HADHA|HSPD1|ASS1|SCRN1	ENVELOPE	18	6.3617e-05
5	0.00067059	NEFM|NEFL|PEBP1|GOT1|NEFH|INA	AXON PART	6	6.3597e-05
6	0.00070847	ACO2|MDH1|MDH2|PYGM|GOT1|AGL|CS|UQCRC2	ENERGY DERIVATION BY OXIDATION OF ORGANIC COMPOUNDS	8	6.8665e-05
	0.00070847	CRYAB|GSN|ENO3|PEBP1|TF|ALDOC|CALR|CANX	AGING	8	6.8665e-05
2	0.00083736	PRDX2|PRDX6|TF|PRDX1	CELLULAR RESPONSE TO HYDROGEN PEROXIDE	4	8.1501e-05
5	0.0008998	NEFM|NEFL|NEFH	INTERMEDIATE FILAMENT ORGANIZATION	3	9.3121e-05
2	0.00092026	PRDX2|PRDX6|PARK7|PRDX1	HYDROGEN PEROXIDE METABOLIC PROCESS	4	9.5616e-05
49	0.00095041	NEFL|GSN|ENO3|MAP1B|ALDOC|INA	REGENERATION	6	9.9139e-05
6	0.001064	ACO2|MDH1|MDH2|CS	COENZYME CATABOLIC PROCESS	4	0.00011143
8	0.0010779	PGD|GOT2|GLUD1|ASS1|GOT1	CELLULAR AMINO ACID BIOSYNTHETIC PROCESS	5	0.00011421
15	0.0010779	TPI1|PGD|MDH1|MDH2|LDHB	OXIDOREDUCTION COENZYME METABOLIC PROCESS	5	0.00011421
11	0.001179	SPTBN1|CFL1|GSN|MAP2|MAP1B	REGULATION OF PROTEIN COMPLEX DISASSEMBLY	5	0.0001254
5	0.0011863	MSN|NEFM|NEFL|RPS3|PEBP1|GOT1|MAP2|MAP1B|NEFH|DPYSL3|INA|CANX	CELL PROJECTION PART	12	0.0001268
16	0.0011863	FTH1|FTL|TF	FERRIC IRON BINDING	3	0.00012716
30	0.0012865	PGD|MDH1|GOT2|HADHB|GLUD1|HADHA|PYGM|LDHB|GOT1|GAPDH	COFACTOR BINDING	10	0.00013842
7	0.0013839	ERP29|GDI2|RAB7A|HK1|GDI1|SELENBP1|GOT1|ARF1|CSE1L|VCP|YWHAQ|PDIA3|YWHAE|SPTBN1|YWHAG|HSPA9|CLTC|YWHAZ|HSP90B1|CALR|CANX	PROTEIN LOCALIZATION	21	0.00014947
2	0.0013863	PRDX2|PRDX6|PRDX5|TF|PRDX1	CELLULAR RESPONSE TO OXIDATIVE STRESS	5	0.0001503
1	0.001446	ATP6V1B2|HSPA8|ATP6V1A|ATP5A1|ATP1A3|ATP5B|DYNC1H1|ATP6V1E1|XRCC6|XRCC5	ATPASE ACTIVITY, COUPLED	10	0.00015737
8	0.0014543	PGD|GOT2|GLUD1|ASMT|ASS1|GOT1	AMINE BIOSYNTHETIC PROCESS	6	0.00015886
32	0.0015298	ANXA2|ANXA5|ANXA1	PHOSPHOLIPASE INHIBITOR ACTIVITY	3	0.00016837
6	0.0015408	ACO2|MDH1|MDH2|CS	ACETYL-COA METABOLIC PROCESS	4	0.00017022
7	0.0015562	ERP29|VCP|YWHAQ|PDIA3|YWHAE|SPTBN1|YWHAG|HSPA9|CLTC|YWHAZ|CALR|CSE1L	INTRACELLULAR PROTEIN TRANSPORT	12	0.0001732
11	0.0015562	HSPA1A|C3|PEBP1|MAP2|ALDOA|NEFM|SPTBN1|CFL1|NEFL|GSN|ANXA2|CAND1|MAP1B|CALR|ANXA1	REGULATION OF CELLULAR COMPONENT ORGANIZATION	15	0.00017285
2	0.0017288	PRDX2|PRDX6|PRDX5|PRDX1	OXIDOREDUCTASE ACTIVITY, ACTING ON PEROXIDE AS ACCEPTOR	4	0.00019401
16	0.0017288	FTH1|HSPA8|FTL|CLTC|ARF1	POST-GOLGI VESICLE-MEDIATED TRANSPORT	5	0.00019454
2	0.0017288	PRDX2|PRDX6|PRDX5|PRDX1	PEROXIDASE ACTIVITY	4	0.00019401
31	0.0017996	CYB5R3|HK1|PEBP1|VDAC2|ASS1|VDAC1	MITOCHONDRIAL OUTER MEMBRANE	6	0.00020398
45	0.0018345	NEFM|CRYAB|HSPA1A|PPP2R1A|SPTBN1|CFL1|HBB|ENO1|NEFL|GSN|MAP1B	REGULATION OF ANATOMICAL STRUCTURE SIZE	11	0.00020869
9	0.0018718	HPRT1|TUBB|ALDOC|VCP|PFKM|CRYAB|PPP2R1A|HSP90AA1|SEPT7|NEFL|GSN|HIST1H4A|HSPA4|ANXA5|HSPD1|TCP1|CALR	MACROMOLECULAR COMPLEX ASSEMBLY	17	0.0002137
41	0.0018904	PRDX6|PRDX5|HSPA5	CASPASE INHIBITOR ACTIVITY	3	0.00021738
1	0.0018904	ATP6V1B2|ATP6V1A|ATP5A1|ATP5O|ATP5B|ATP6V1E1	HYDROGEN ION TRANSMEMBRANE TRANSPORTER ACTIVITY	6	0.00021671
16	0.0019074	FTH1|FTL|CLTC|TF	IRON ION TRANSPORT	4	0.00022011
19	0.0019864	VCP|CRYAB|HSPA5|RPS3|HSPD1|TF	REGULATION OF CASPASE ACTIVITY	6	0.00023004
22	0.0020996	HSPB1|CRYAB|SPTBN1|ENO1|ARF1|ALDOA	SARCOMERE	6	0.00024402
40	0.0021244	VCP|HSPB1|AGL|UCHL1	UBIQUITIN BINDING	4	0.00024865
6	0.0021244	ACO2|MDH1|MDH2|CS	COFACTOR CATABOLIC PROCESS	4	0.00024865
11	0.0021741	CFL1|NEFL|C3|CAND1|ANXA2|PEBP1|MAP1B|CALR|ANXA1	POSITIVE REGULATION OF CELLULAR COMPONENT ORGANIZATION	9	0.00025561
1	0.0022679	ATP5A1|ATP5O|ATP5B	MITOCHONDRIAL ATP SYNTHESIS COUPLED PROTON TRANSPORT	3	0.00027476
10	0.0022859	GPI|TPI1|PGD|ENO2	MONOSACCHARIDE BIOSYNTHETIC PROCESS	4	0.00027975
40	0.0022859	VCP|HSPB1|AGL|UCHL1	SMALL CONJUGATING PROTEIN BINDING	4	0.00027975
23	0.0022986	CRYAB|NEFL|ENO2|SERPINA1|PEBP1|ASS1|GOT1|TF|MAP1B	RESPONSE TO STEROID HORMONE STIMULUS	9	0.00028225
23	0.0025333	CRYAB|ENO2|SERPINA1|TF|MAP1B	RESPONSE TO ESTRADIOL STIMULUS	5	0.00031211
44	0.0025529	CTSD|RPS3|PKM|VDAC1|TF|ALDOC|CSE1L|VCP|HSPB1|CRYAB|YWHAE|GSN|PARK7|HSPD1|UBA1|RBP3|NEFH	CELL DEATH	17	0.00031558
19	0.0026143	VCP|CRYAB|HSPA5|RPS3|HSPD1|TF	REGULATION OF ENDOPEPTIDASE ACTIVITY	6	0.00032424
32	0.002732	ANXA2|ANXA5|ANXA1	LIPASE INHIBITOR ACTIVITY	3	0.00034108
1	0.002732	ATP5A1|ATP5B|ANXA5	EUKARYOTIC CELL SURFACE BINDING	3	0.00034108
44	0.0027353	CTSD|RPS3|PKM|VDAC1|TF|ALDOC|CSE1L|VCP|HSPB1|CRYAB|YWHAE|GSN|PARK7|HSPD1|UBA1|RBP3|NEFH	DEATH	17	0.00034261
45	0.0027974	NEFM|CRYAB|HSPA1A|PPP2R1A|SPTBN1|CFL1|ENO1|NEFL|GSN|MAP1B	REGULATION OF CELLULAR COMPONENT SIZE	10	0.00035155
2	0.002806	CRYAB|PRDX2|PRDX6|PRDX5|PARK7|PEBP1|TF|PRDX1	RESPONSE TO OXIDATIVE STRESS	8	0.00035377
2	0.002847	CRYAB|PRDX2|PRDX6|PARK7|PRDX1	OXYGEN AND REACTIVE OXYGEN SPECIES METABOLIC PROCESS	5	0.00036128
	0.002847	PTGR1|NEFL|EPHX1|PEBP1|MAP1B	RESPONSE TO TOXIN	5	0.00036128
8	0.0032436	GOT2|GLUD1|GOT1	GLUTAMATE METABOLIC PROCESS	3	0.0004169
1	0.0032436	ATP5A1|ATP5B|TUBB	MHC PROTEIN BINDING	3	0.0004169
19	0.003276	VCP|CRYAB|HSPA5|RPS3|HSPD1|TF	REGULATION OF PEPTIDASE ACTIVITY	6	0.00042379
1	0.003276	ATP6V1B2|ATP6V1A|ATP5A1|ATP1A3|ATP5B|ATP6V1E1	ATPASE ACTIVITY, COUPLED TO TRANSMEMBRANE MOVEMENT OF SUBSTANCES	6	0.00042379
24	0.0034173	VCP|PFKM|CRYAB|HPRT1|ANXA5|ALDOC	PROTEIN HOMOOLIGOMERIZATION	6	0.00044629
1	0.0034173	ATP6V1B2|ATP6V1A|ATP5A1|ATP1A3|ATP5B|ATP6V1E1	ATPASE ACTIVITY, COUPLED TO MOVEMENT OF SUBSTANCES	6	0.00044629
1	0.0035854	ATP6V1B2|ATP6V1A|ATP5A1|ATP1A3|ATP5B|ATP6V1E1	HYDROLASE ACTIVITY, ACTING ON ACID ANHYDRIDES, CATALYZING TRANSMEMBRANE MOVEMENT OF SUBSTANCES	6	0.0004697
9	0.0035907	HPRT1|TUBB|ALDOC|VCP|PFKM|CRYAB|PPP2R1A|HSP90AA1|SEPT7|NEFL|GSN|HIST1H4A|HSPA4|ANXA5|HSPD1|TCP1|CALR	MACROMOLECULAR COMPLEX SUBUNIT ORGANIZATION	17	0.00047188
24	0.0037784	PFKM|ALDOC|ALDOA	FRUCTOSE METABOLIC PROCESS	3	0.00050275
2	0.0037784	PRDX2|PRDX6|PRDX1	HYDROGEN PEROXIDE CATABOLIC PROCESS	3	0.00050275
14	0.0037784	XRCC6|XRCC5|PPIA	DNA INTEGRATION	3	0.00050275
47	0.0038235	CRYAB|PYGM|HYOU1|SERPINA1|RBP3|ALDOC|HSP90B1	RESPONSE TO HYPOXIA	7	0.00052289
29	0.0039418	NEFM|CRYAB|NEFL|HK1|TUBB|DYNC1H1|MAP2|MAP1B|NEFH	MICROTUBULE-BASED PROCESS	9	0.00054068
22	0.0039668	HSPB1|CRYAB|SPTBN1|ENO1|ARF1|ALDOA	CONTRACTILE FIBER PART	6	0.00054574
22	0.0041533	HSPB1|CRYAB|SPTBN1|ENO1|ARF1|ALDOA	MYOFIBRIL	6	0.00057311
31	0.0043463	CYB5R3|HK1|PEBP1|VDAC2|ASS1|VDAC1	ORGANELLE OUTER MEMBRANE	6	0.00060153
7	0.0045748	YWHAQ|PDIA3|YWHAE|SPTBN1|YWHAG|HSPA9|YWHAZ|CALR	PROTEIN TARGETING	8	0.00063567
11	0.0045748	SPTBN1|GSN|MAP2|MAP1B	NEGATIVE REGULATION OF PROTEIN COMPLEX DISASSEMBLY	4	0.0006369
8	0.0049064	PGD|GLO1|GOT2|P4HB|PADI2|GLUD1|CKB|ASMT|FARSA|ASS1|GOT1	CELLULAR AMINO ACID AND DERIVATIVE METABOLIC PROCESS	11	0.00068509
10	0.0049513	GPI|TPI1|PGD|ENO2|GOT1|AGL	CARBOHYDRATE BIOSYNTHETIC PROCESS	6	0.00069339
	0.0049634	ACLY|GOT1|ALDOC|ALDOA	CARBON-CARBON LYASE ACTIVITY	4	0.00069712
1	0.0049702	HSP90AA1|ATP5A1|ATP5O|ATP5B|YWHAZ	MITOCHONDRIAL TRANSPORT	5	0.00070011
8	0.0049871	GOT2|GLUD1|GOT1	GLUTAMINE FAMILY AMINO ACID CATABOLIC PROCESS	3	0.0007066
1	0.0049871	ATP5A1|ATP5O|ATP5B	MITOCHONDRIAL PROTON-TRANSPORTING ATP SYNTHASE COMPLEX	3	0.0007066
1	0.0050967	ATP6V1B2|ATP6V1A|ATP5A1|ATP1A3|ATP5B|ATP6V1E1	P-P-BOND-HYDROLYSIS-DRIVEN TRANSMEMBRANE TRANSPORTER ACTIVITY	6	0.0007263
1	0.0050967	ATP6V1B2|ATP6V1A|ATP5A1|ATP1A3|ATP5B|ATP6V1E1	PRIMARY ACTIVE TRANSMEMBRANE TRANSPORTER ACTIVITY	6	0.0007263
47	0.0051845	CRYAB|PYGM|HYOU1|SERPINA1|RBP3|ALDOC|HSP90B1	RESPONSE TO OXYGEN LEVELS	7	0.00074095
	0.0052034	ENO2|ENO3|HK1|LDHB|HPRT1|S100B|ALDOA|VCP|PFKM|HSPB1|CRYAB|HSP90AA1|GLUD1|FTL|NEFL|CCT7	IDENTICAL PROTEIN BINDING	16	0.00074578
31	0.0052903	CYB5R3|HK1|PEBP1|VDAC2|ASS1|VDAC1	OUTER MEMBRANE	6	0.00076041
9	0.0056039	CRYAB|HSP90AA1|NEFL|HIST1H4A|GSN|HSPA4|TUBB|HSPD1|TCP1|CALR	CELLULAR MACROMOLECULAR COMPLEX ASSEMBLY	10	0.00080779
7	0.0056819	ERP29|VCP|YWHAQ|PDIA3|YWHAE|SPTBN1|YWHAG|HSPA9|CLTC|YWHAZ|CALR|CSE1L	CELLULAR PROTEIN LOCALIZATION	12	0.00082136
22	0.0057415	HSPB1|CRYAB|SPTBN1|ENO1|ARF1|ALDOA	CONTRACTILE FIBER	6	0.00083234
7	0.0058491	ERP29|VCP|YWHAQ|PDIA3|YWHAE|SPTBN1|YWHAG|HSPA9|CLTC|YWHAZ|CALR|CSE1L	CELLULAR MACROMOLECULE LOCALIZATION	12	0.00087196
14	0.0063814	XRCC6|XRCC5|PPIA	INITIATION OF VIRAL INFECTION	3	0.00095655
1	0.0063814	ATP5A1|ATP5O|ATP5B	PROTON-TRANSPORTING ATP SYNTHASE COMPLEX	3	0.00095655
2	0.0065035	PRDX2|PRDX6|PRDX5|PRDX1	ANTIOXIDANT ACTIVITY	4	0.00097862
26	0.0065035	CTSD|PRDX6|PRDX5|RPS3|LDHA|GOT1|TF|XRCC6|VCP|CRYAB|PRDX2|PRKAR2B|NEFL|RCVRN|HSPA5|RBP3|HSP90B1|MAP1B|PRDX1|XRCC5	CELLULAR RESPONSE TO STIMULUS	20	0.00098019
	0.0065734	NPEPPS|MAP2|CNDP2|UCHL1|SCRN1	EXOPEPTIDASE ACTIVITY	5	0.00099344
	0.0067537	MSN|HK1|S100B|ALDOC|ALDOA|CRYAB|SPTBN1|CFL1|GSN|ANXA2|CALM1|WDR1|MAP1B	CYTOSKELETAL PROTEIN BINDING	13	0.0010235
34	0.0071194	CCT5|SEPT2|HK1|TUBB|DYNC1H1|MAP2|HSPB1|CRYAB|PPP2R1A|SEPT7|CLTC|CALM1|TCP1|MAP1B	MICROTUBULE CYTOSKELETON	14	0.0010818
10	0.0072001	GPI|TPI1|ENO2	GLUCONEOGENESIS	3	0.0011
15	0.0072001	MDH1|MDH2|LDHB	NAD METABOLIC PROCESS	3	0.0011
20	0.0072395	C3|TUBB|HSPD1|YWHAZ|PRDX1	LEUKOCYTE MEDIATED IMMUNITY	5	0.001109
1	0.007405	ATP6V1B2|ATP6V1A|ATP5A1|ATP1A3|ATP5O|ATP5B|ATP6V1E1	MONOVALENT INORGANIC CATION TRANSMEMBRANE TRANSPORTER ACTIVITY	7	0.0011374
43	0.007619	CCT5|ENO1|SEPT2|SERPINA1|VDAC1|TF|HSPB1|PRDX2|HNRNPA1|YWHAE|HSPA8|HNRNPK|CFL1|HSPD1|ASS1|VIM|PPIA	MULTI-ORGANISM PROCESS	17	0.0011734
32	0.0080371	ANXA2|ANXA5|ANXA1	CALCIUM-DEPENDENT PHOSPHOLIPID BINDING	3	0.0012563
8	0.0083151	GOT2|GLUD1|ASS1|GOT1	GLUTAMINE FAMILY AMINO ACID METABOLIC PROCESS	4	0.0013318
20	0.0085976	PRDX2|C3|TUBB|HSPD1|YWHAZ|PRDX1	IMMUNE EFFECTOR PROCESS	6	0.0013806
26	0.0087438	VCP|PRDX2|PRKAR2B|PRDX6|PRDX5|HSPA5|GOT1|RBP3|TF|HSP90B1|PRDX1	CELLULAR RESPONSE TO CHEMICAL STIMULUS	11	0.0014076
16	0.0096218	VCP|FTH1|HSPA8|FTL|CLTC|ARF1	GOLGI VESICLE TRANSPORT	6	0.0015529
30	0.0097704	PGD|MDH1|HADHB|GLUD1|HADHA|LDHB|GAPDH	COENZYME BINDING	7	0.0015809
42	0.0099203	HSP90AA1|HBB|HSP90AB1	POSITIVE REGULATION OF NITRIC OXIDE BIOSYNTHETIC PROCESS	3	0.0016092
5	0.010034	LMNB2|NEFM|GFAP|NEFL|VIM|NEFH|INA	INTERMEDIATE FILAMENT	7	0.0016318
11	0.010259	CFL1|ANXA2|PEBP1|MAP1B|ANXA1	POSITIVE REGULATION OF ORGANELLE ORGANIZATION	5	0.0016727
11	0.010788	SPTBN1|CFL1|GSN	REGULATION OF ACTIN FILAMENT DEPOLYMERIZATION	3	0.0018067
2	0.010788	PRDX2|P4HB|PRDX6|PRDX5|PARK7|PRDX1	OXIDOREDUCTASE ACTIVITY, ACTING ON PAIRED DONORS, WITH INCORPORATION OR REDUCTION OF MOLECULAR OXYGEN	6	0.0018077
	0.010788	PFKM|PRKAR2B|PYGM	AMP BINDING	3	0.0018067
12	0.010963	MPI|SERPINB1|COL6A3|SERPINA1|PEBP1	SERINE-TYPE ENDOPEPTIDASE INHIBITOR ACTIVITY	5	0.0018415
48	0.011637	ENO2|EEF1A2|PEBP1|NCAM1|MAP2|MAP1B|CANX	CELL BODY	7	0.0019642
48	0.011637	ENO2|EEF1A2|PEBP1|NCAM1|MAP2|MAP1B|CANX	NEURONAL CELL BODY	7	0.0019642
9	0.011657	CRYAB|HSP90AA1|NEFL|HIST1H4A|GSN|HSPA4|TUBB|HSPD1|TCP1|CALR	CELLULAR MACROMOLECULAR COMPLEX SUBUNIT ORGANIZATION	10	0.0019724
	0.011873	VCP|HSPA5|HSP90B1	ER-ASSOCIATED PROTEIN CATABOLIC PROCESS	3	0.0020186
10	0.011873	GPI|TPI1|ENO2	PYRUVATE METABOLIC PROCESS	3	0.0020186
11	0.012217	SPTBN1|CFL1|GSN|ANXA2|PEBP1|MAP2|MAP1B|ANXA1	REGULATION OF ORGANELLE ORGANIZATION	8	0.0020822
6	0.012395	ACO2|MDH1|MDH2|CS|UQCRC2	CELLULAR RESPIRATION	5	0.0021176
24	0.012511	VCP|PFKM|CRYAB|SEPT7|HPRT1|ANXA5|ALDOC	PROTEIN OLIGOMERIZATION	7	0.002149
26	0.012511	CTSD|PRDX6|PRDX5|RPS3|TF|XRCC6|VCP|CRYAB|PRDX2|NEFL|HSPA5|MAP1B|PRDX1|XRCC5	CELLULAR RESPONSE TO STRESS	14	0.0021529
5	0.012511	LMNB2|NEFM|GFAP|NEFL|VIM|NEFH|INA	INTERMEDIATE FILAMENT CYTOSKELETON	7	0.002149
10	0.013018	GPI|TPI1|ENO2	HEXOSE BIOSYNTHETIC PROCESS	3	0.0022453
19	0.013237	VCP|RPS3|HSPD1|TF	ACTIVATION OF CASPASE ACTIVITY	4	0.0022886
36	0.013374	HSPB1|CRYAB|HSPA4|PEBP1|TF	RESPONSE TO TEMPERATURE STIMULUS	5	0.0023177
	0.013499	GPI|TPI1|P4HB|HADHB|PTGR1|PRKAR2B|HADHA|ENO2|LDHB	MONOCARBOXYLIC ACID METABOLIC PROCESS	9	0.0023602
23	0.013916	CRYAB|PRKAR2B|CFL1|ENO2|NEFL|SERPINA1|PEBP1|ASS1|GOT1|TF|ALDOC|MAP1B	RESPONSE TO ENDOGENOUS STIMULUS	12	0.0024518
24	0.014085	PFKM|HPRT1|ALDOC	PROTEIN HOMOTETRAMERIZATION	3	0.0024873
17	0.015294	EEF1A1P5|EEF2|GLUD1|SEPT2|RAB7A|SEPT7|EEF1A2|TUBB|TUFM|ARF1	GTP BINDING	10	0.0027134
11	0.015364	SPTBN1|GSN|MAP2|MAP1B	NEGATIVE REGULATION OF CYTOSKELETON ORGANIZATION	4	0.0027447
16	0.015364	FTH1|FTL|TF	CELLULAR IRON ION HOMEOSTASIS	3	0.0027447
	0.015364	HSPA5|HSPD1|CALR	CHAPERONE BINDING	3	0.0027447
	0.016053	CRYAB|PRDX2|PPP2R1A|YWHAG|HSPA5|PARK7|CAND1|RPS3|CALM1|UCHL1	NEGATIVE REGULATION OF MOLECULAR FUNCTION	10	0.0028744
	0.016086	HSPA1A|EEF2|HNRNPA1|HNRNPU|HSPA8|HNRNPK|HNRNPA2B1|RPS3|CALR|ILF3|CANX|ILF2	RIBONUCLEOPROTEIN COMPLEX	12	0.0028869
20	0.016176	C3|TUBB|HSPD1|PRDX1	LYMPHOCYTE MEDIATED IMMUNITY	4	0.0029097
	0.016331	HADHA|ENO2|ENO3|PARK7|PEBP1|ASS1|YWHAZ|MAP1B	RESPONSE TO DRUG	8	0.0029443
42	0.016368	HSP90AA1|HBB|HSP90AB1	REGULATION OF NITRIC OXIDE BIOSYNTHETIC PROCESS	3	0.003018
	0.016368	TPI1|GLO1|ALDH7A1	CELLULAR ALDEHYDE METABOLIC PROCESS	3	0.003018
49	0.016368	GSN|ENO3|INA	TISSUE REGENERATION	3	0.003018
35	0.016495	PRDX2|PRDX6|C3|PRDX5|SERPINA1|ASS1|YWHAZ|TF|ANXA1	INFLAMMATORY RESPONSE	9	0.003055
36	0.016599	HSPB1|CRYAB|HSPA4|PEBP1	RESPONSE TO HEAT	4	0.0030812
41	0.0177	PRDX6|PRDX5|HSPA5	CASPASE REGULATOR ACTIVITY	3	0.0033074
20	0.0177	HNRNPU|TUBB|PRDX1	CELL KILLING	3	0.0033074
1	0.018025	FTH1|ATP6V1B2|FTL|ATP6V1A|ATP5A1|ATP1A3|HK1|ATP5O|ATP5B|CLTC|ATP6V1E1|TF	CATION TRANSPORT	12	0.0033828
17	0.018057	EEF1A1P5|EEF2|GLUD1|SEPT2|RAB7A|SEPT7|EEF1A2|TUBB|TUFM|ARF1	GUANYL NUCLEOTIDE BINDING	10	0.0034037
17	0.018057	EEF1A1P5|EEF2|GLUD1|SEPT2|RAB7A|SEPT7|EEF1A2|TUBB|TUFM|ARF1	GUANYL RIBONUCLEOTIDE BINDING	10	0.0034037
17	0.018824	EEF1A1P5|EEF2|RAB7A|EEF1A2|TUBB|TUFM|ARF1	GTPASE ACTIVITY	7	0.0035561
14	0.019284	NEFM|YWHAG|NEFL|MAP1B|CALR|XRCC6|XRCC5	REGULATION OF NEUROGENESIS	7	0.0036509
	0.019658	VCP|YWHAQ|YWHAE|PRKAR2B|YWHAG|HSP90AA1|HSP90AB1|NEFL|CALM1|YWHAZ	PROTEIN DOMAIN SPECIFIC BINDING	10	0.0037297
14	0.019678	XRCC6|XRCC5	DOUBLE-STRAND BREAK REPAIR VIA NONHOMOLOGOUS END JOINING	2	0.0037578
	0.019678	HK1|PKM	ALKALI METAL ION BINDING	2	0.0037578
10	0.019678	TPI1|PGD	NADPH REGENERATION	2	0.0037578
	0.019816	FTH1|RAB7A|HK1|ATP5B|GOT1|ARF1|VCP|HSPA8|FTL|GSN|CLTC|YWHAZ|SCRN1	VESICLE-MEDIATED TRANSPORT	13	0.0037922
19	0.019877	VCP|RPS3|HSPD1|TF	POSITIVE REGULATION OF PEPTIDASE ACTIVITY	4	0.0038366
	0.019877	HSPA1A|HSPA5|TF|CALR	UBIQUITIN PROTEIN LIGASE BINDING	4	0.0038366
43	0.019877	HNRNPA1|YWHAE|HSPA8|HNRNPK|SEPT2|HSPD1|VDAC1|VIM|PPIA	INTERSPECIES INTERACTION BETWEEN ORGANISMS	9	0.0038255
19	0.019877	VCP|RPS3|HSPD1|TF	POSITIVE REGULATION OF CASPASE ACTIVITY	4	0.0038366
	0.020345	PPA1|ENO1|ENO2|ENO3|HPRT1|PKM	MAGNESIUM ION BINDING	6	0.0039353
25	0.020859	SPTBN1|CFL1|SEPT2|SEPT7	CELL CORTEX PART	4	0.0040434
1	0.021386	ATP6V1B2|ATP6V1A|ATP5A1|ATP1A3|ATP5O|ATP5B|ATP6V1E1	INORGANIC CATION TRANSMEMBRANE TRANSPORTER ACTIVITY	7	0.0041541
14	0.021872	NEFL|MAP1B|XRCC6|XRCC5	POSITIVE REGULATION OF NEUROGENESIS	4	0.0042576
8	0.022692	TPI1|PGD|GOT2|GLUD1|ASS1|GOT1	CARBOXYLIC ACID BIOSYNTHETIC PROCESS	6	0.0044411
23	0.022692	CRYAB|ENO2|SERPINA1|TF|MAP1B	RESPONSE TO ESTROGEN STIMULUS	5	0.0044451
8	0.022692	TPI1|PGD|GOT2|GLUD1|ASS1|GOT1	ORGANIC ACID BIOSYNTHETIC PROCESS	6	0.0044411
25	0.023012	SEPT2|SEPT7	SEPTIN CYTOSKELETON	2	0.0045646
25	0.023012	SEPT2|SEPT7	SEPTIN COMPLEX	2	0.0045646
20	0.023012	TUBB|PRDX1	LEUKOCYTE MEDIATED CYTOTOXICITY	2	0.0045646
14	0.023012	XRCC6|XRCC5	NUCLEAR TELOMERE CAP COMPLEX	2	0.0045646
14	0.023012	XRCC6|XRCC5	TELOMERE CAP COMPLEX	2	0.0045646
	0.023012	ACLY|ATP5O	PURINE NUCLEOSIDE TRIPHOSPHATE CATABOLIC PROCESS	2	0.0045646
	0.023206	C3|HSPD1|MAP2|TF|CALR	PROTEIN MATURATION	5	0.0046126
16	0.023257	FTH1|FTL|TF	IRON ION HOMEOSTASIS	3	0.0046323
1	0.023711	ATP6V1B2|ATP6V1A|ATP5A1|ATP1A3|HK1|ATP5O|ATP5B|ATP6V1E1	MONOVALENT INORGANIC CATION TRANSPORT	8	0.0047326
17	0.024728	EEF1A1P5|EEF2|EEF1A2|TUFM	TRANSLATION FACTOR ACTIVITY, NUCLEIC ACID BINDING	4	0.0049457

## Sheet: Clusters
cluster_num	cluster_label	words_cloud
1	p-p-bond-hydrolysis-driven transmembrane movement ions	energy|coupled|proton|transport|electrochemical|gradient|hydrogen|ion|transporting|atp|synthesis|nucleobase|nucleoside|phosphate|metabolic|p-p-bond-hydrolysis-driven|transmembrane|movement|ions|pyrophosphatase|activity|rotational|mechanism|monovalent|inorganic|cation|synthase|complex|catalytic|domain|mitochondrial|proton-transporting|two-sector|ribonucleoside|triphosphate|purine|ribonucleotide|sm…
2	peroxidase oxygen species peroxide	peroxidase|activity|acting|paired|donors|incorporation|reduction|molecular|oxygen|species|metabolic|hydrogen|peroxide|catabolic|process|cellular|response|inorganic|substance|oxidative|stress|reactive|cell|redox|homeostasis|antioxidant|oxidoreductase|acceptor
3	catabolic carbohydrate process	generation|precursor|metabolites|energy|small|molecule|catabolic|cellular|carbohydrate|monosaccharide|metabolic|glucose|process|hexose|alcohol|glycolysis
4	mitochondrial envelope nucleoid	mitochondrial|part|envelope|organelle|membrane|nucleoid|matrix|lumen
5	intermediate filament-based projection filament	intermediate|filament-based|process|structural|constituent|cytoskeleton|organization|neuron|projection|axon|part|filament|cell
6	respiration acetyl-coa cofactor catabolic	energy|derivation|oxidation|organic|compounds|tricarboxylic|acid|cycle|oxaloacetate|metabolic|process|cellular|respiration|acetyl-coa|cofactor|catabolic|aerobic|dicarboxylic|coenzyme
7	localization establishment protein intracellular	cellular|macromolecule|localization|cell|establishment|protein|targeting|intracellular|transport
8	glutamine family amino	glutamine|family|amino|organic|acid|derivative|amine|biosynthetic|glutamate|metabolic|catabolic|process|carboxylic|cellular
9	assembly macromolecular complex	cellular|component|assembly|macromolecular|protein|complex|biogenesis|subunit|organization
10	pyruvate process monosaccharide biosynthetic	pyruvate|metabolic|process|monosaccharide|biosynthetic|nadph|regeneration|cellular|carbohydrate|gluconeogenesis|hexose|alcohol
11	positive regulation organization disassembly	positive|regulation|cytoskeleton|organization|protein|complex|disassembly|actin|filament|depolymerization|cellular|component|organelle|negative
12	inhibitor regulator endopeptidase	enzyme|inhibitor|peptidase|regulator|activity|serine-type|endopeptidase
13	negative regulation programmed death	negative|regulation|programmed|cell|death|apoptosis|anti-apoptosis
14	nuclear telomere cap neurogenesis	double-strand|break|repair|nonhomologous|end|joining|nuclear|telomere|cap|complex|initiation|viral|infection|positive|regulation|neurogenesis|dna|integration
15	oxidoreduction coenzyme nicotinamide metabolic	oxidoreduction|coenzyme|pyridine|nucleotide|nicotinamide|nad|metabolic|process|cofactor
16	ferric iron ion homeostasis	ferric|iron|binding|post-golgi|vesicle-mediated|transport|ion|homeostasis|golgi|vesicle|cellular
17	translation elongation factor	translation|elongation|factor|guanyl|ribonucleotide|binding|gtpase|activity|nucleic|acid|gtp|nucleotide
18	cytoplasmic membrane-bounded vesicle	cytoplasmic|membrane-bounded|vesicle|pigment|granule|melanosome
19	activation caspase positive regulation	activation|caspase|positive|regulation|endopeptidase|activity|peptidase
20	lymphocyte mediated cytotoxicity	lymphocyte|mediated|cytotoxicity|immune|effector|process|immunity|leukocyte|cell|killing
21	oxoacid metabolic ketone	oxoacid|metabolic|cellular|ketone|organic|acid|carboxylic|process
22	contractile fiber	contractile|fiber|part|sarcomere|myofibril
23	steroid hormone stimulus	response|steroid|hormone|stimulus|estradiol|estrogen|endogenous
24	protein oligomerization homooligomerization	protein|oligomerization|fructose|metabolic|process|homotetramerization|homooligomerization
25	septin cytoskeleton cortex	septin|cytoskeleton|cell|cortex|part|complex
26	chemical stimulus	chemical|stimulus|cellular|response|stress
27	biotic stimulus response unfolded	biotic|stimulus|response|unfolded|protein
28	carbon-oxygen lyase	carbon-oxygen|lyase|hydro-lyase|activity
29	microtubule cytoskeleton organization microtubule-based	microtubule|cytoskeleton|organization|microtubule-based|process
30	nad nadh binding	nad|nadh|binding|cofactor|coenzyme
31	outer membrane	organelle|outer|membrane|mitochondrial
32	calcium-dependent phospholipid phospholipase inhibitor	calcium-dependent|phospholipid|binding|phospholipase|inhibitor|activity|lipase
33	isomerase interconverting intramolecular oxidoreductase	isomerase|activity|interconverting|keto-|enol-groups|intramolecular|oxidoreductase
34	cytoskeletal part	cytoskeletal|part|microtubule|cytoskeleton|structural|molecule|activity
35	inflammatory wounding	inflammatory|response|wounding
36	temperature heat	response|temperature|stimulus|heat
37	ch-oh group donors nadp	oxidoreductase|activity|acting|ch-oh|group|donors|nad|nadp|acceptor
38	unfolded protein folding	unfolded|protein|folding|binding
39	oxidation reduction	oxidation|reduction|oxidoreductase|activity
40	small conjugating ubiquitin binding	small|conjugating|protein|ubiquitin|binding
41	caspase regulator	caspase|regulator|activity|inhibitor
42	nitric oxide	positive|regulation|nitric|oxide|biosynthetic|process
43	interspecies interaction organisms	interspecies|interaction|organisms|multi-organism|process
44	cell death	cell|death
45	anatomical structure size	anatomical|structure|size|regulation|cellular|component
46	cellular homeostasis	cellular|homeostasis|homeostatic|process
47	levels hypoxia	response|oxygen|levels|hypoxia
48	neuronal body	neuronal|cell|body
49	tissue regeneration	tissue|regeneration
