# Supplementary material for: Mass‐spectrometry analysis of the human pineal proteome during night and day and in autism
Source: J Pineal Res. 2021 Jan 11;70(3):e12713. doi: 10.1111/jpi.12713 (PMC8047921; doi:10.1111/jpi.12713)
Supplement: Supplementary file 12 — Table S4 [file JPI-70-e12713-s010.xlsx]

## Sheet: All
EntrezID	Protein	Majority protein IDs	Protein IDs	Protein names	T_Bootstrap	p_Bootstrap	Bootstrap	JTK	BGLS
165	AEBP1	Q8IUX7;Q8IUX7-2	Q8IUX7;Q8IUX7-2;H7C1J5;H7C0W8	Adipocyte enhancer-binding protein 1	Only_Day		TRUE	FALSE	FALSE
173	AFM	P43652	P43652;CON__REFSEQ:XP_585019	Afamin	Only_Day		TRUE	FALSE	FALSE
391	RHOG	P84095	P84095	Rho-related GTP-binding protein RhoG	Only_Day		TRUE	FALSE	FALSE
581	BAX	Q07812-7;Q07812-8;Q07812;Q07812-2;Q07812-5	Q07812-7;Q07812-8;Q07812;Q07812-2;Q07812-5;H0YA56;Q07812-4	Apoptosis regulator BAX	Only_Day		TRUE	FALSE	FALSE
713	C1QB	D6R934;P02746;D6RA08	D6R934;P02746;D6RA08;D6RGJ1	Complement C1q subcomponent subunit B	Only_Day		TRUE	FALSE	FALSE
716	C1S	P09871;F8WCZ6	P09871;F8WCZ6;H0Y5D1;F5H7T4;B5MCV4	Complement C1s subcomponent;Complement C1s subcomponent heavy chain;Complement C1s subcomponent light chain	Only_Day		TRUE	FALSE	FALSE
722	C4BPA	P04003	P04003;CON__Q28065	C4b-binding protein alpha chain	Only_Day		TRUE	FALSE	FALSE
790	CAD	F8VPD4;P27708	F8VPD4;P27708;H7C2E4	CAD protein;Glutamine-dependent carbamoyl-phosphate synthase;Aspartate carbamoyltransferase;Dihydroorotase	Only_Day		TRUE	FALSE	FALSE
972	CD74	E7EQJ3;H0YBZ8;E7ESL3;P04233-3;P04233-2;P04233;H0YBZ2;E7ER71	E7EQJ3;H0YBZ8;E7ESL3;P04233-3;P04233-2;P04233;H0YBZ2;E7ER71	HLA class II histocompatibility antigen gamma chain	Only_Day		TRUE	FALSE	FALSE
987	LRBA	E9PEM5;P50851-2;F5H1X8;P50851;H0YAC6	E9PEM5;P50851-2;F5H1X8;P50851;H0YAC6;H0Y9N9	Lipopolysaccharide-responsive and beige-like anchor protein	Only_Day		TRUE	FALSE	FALSE
1183	CLCN4	B7Z5Z4;G3XAG5;P51793;P51795;P51795-2	B7Z5Z4;G3XAG5;P51793;P51795;P51795-2	H(+)/Cl(-) exchange transporter 4;H(+)/Cl(-) exchange transporter 5	Only_Day		TRUE	FALSE	FALSE
1278	COL1A2	P08123	P08123	Collagen alpha-2(I) chain	Only_Day		TRUE	FALSE	FALSE
1359	CPA3	P15088	P15088	Mast cell carboxypeptidase A	Only_Day		TRUE	FALSE	FALSE
1374	CPT1A	P50416-2;P50416	P50416-2;P50416;H3BUJ0;H3BP22;H3BUV7	Carnitine O-palmitoyltransferase 1, liver isoform	Only_Day		TRUE	FALSE	FALSE
1455	CSNK1G2	K7ESB6;Q9Y6M4-6;Q9Y6M4-5;U3KQN9;Q9HCP0-2;U3KQA5;P78368;Q9HCP0;Q9Y6M4-3;Q9Y6M4-4;Q9Y6M4;Q9Y6M4-2;U3KQB3	K7ESB6;Q9Y6M4-6;Q9Y6M4-5;U3KQN9;Q9HCP0-2;U3KQA5;P78368;Q9HCP0;Q9Y6M4-3;Q9Y6M4-4;Q9Y6M4;Q9Y6M4-2;U3KQB3	Casein kinase I isoform gamma-2;Casein kinase I isoform gamma-1;Casein kinase I isoform gamma-3	Only_Day		TRUE	FALSE	FALSE
1511	CTSG	P08311	P08311	Cathepsin G	Only_Day		TRUE	FALSE	FALSE
1804	DPP6	E9PDL2;E9PF59;P42658-2;P42658	E9PDL2;E9PF59;P42658-2;P42658;Q8IYG9	Dipeptidyl aminopeptidase-like protein 6	Only_Day		TRUE	FALSE	FALSE
2038	EPB42	P16452;P16452-2;H3BTE6;F5H563	P16452;P16452-2;H3BTE6;F5H563;H3BPV8;H3BUR1	Erythrocyte membrane protein band 4.2	Only_Day		TRUE	FALSE	FALSE
2803	GOLGA4	H0Y6I0;Q13439-3;Q13439-4;Q13439;Q13439-5	H0Y6I0;Q13439-3;Q13439-4;Q13439;Q13439-5;C9JHJ5	Golgin subfamily A member 4	Only_Day		TRUE	FALSE	FALSE
3045	HBD	P02042;E9PFT6	P02042;E9PFT6	Hemoglobin subunit delta	Only_Day		TRUE	FALSE	FALSE
3159	HMGA1	P17096;P17096-3;H7BYM6	P17096;P17096-3;H7BYM6	High mobility group protein HMG-I/HMG-Y	Only_Day		TRUE	FALSE	FALSE
3426	CFI	G3XAM2;P05156;E7ETH0	G3XAM2;P05156;E7ETH0;D6R9Z8	Complement factor I;Complement factor I heavy chain;Complement factor I light chain	Only_Day		TRUE	FALSE	FALSE
3483	IGFALS	P35858;P35858-2	P35858;P35858-2	Insulin-like growth factor-binding protein complex acid labile subunit	Only_Day		TRUE	FALSE	FALSE
3631	INPP4A	Q96PE3-2;F5H860;Q96PE3-4;Q96PE3-3;Q96PE3	Q96PE3-2;F5H860;Q96PE3-4;Q96PE3-3;Q96PE3;B8ZZB2	Type I inositol 3,4-bisphosphate 4-phosphatase	Only_Day		TRUE	FALSE	FALSE
3672	ITGA1	P56199	P56199	Integrin alpha-1	Only_Day		TRUE	FALSE	FALSE
3716	JAK1	P23458	P23458	Tyrosine-protein kinase JAK1	Only_Day		TRUE	FALSE	FALSE
3728	JUP	P14923	P14923	Junction plakoglobin	Only_Day		TRUE	FALSE	FALSE
3745	KCNB1	Q14721	Q14721;Q92953	Potassium voltage-gated channel subfamily B member 1	Only_Day		TRUE	FALSE	FALSE
3839	KPNA3	O00505	O00505;H0Y4S9	Importin subunit alpha-3	Only_Day		TRUE	FALSE	FALSE
4240	MFGE8	Q08431-2;F5GZN3;F5H7N9;Q08431;Q08431-3;H0YKS8	Q08431-2;F5GZN3;F5H7N9;Q08431;Q08431-3;H0YKS8	Lactadherin;Lactadherin short form;Medin	Only_Day		TRUE	FALSE	FALSE
4359	MPZ	P25189;E7EWP3;P25189-2	P25189;E7EWP3;P25189-2	Myelin protein P0	Only_Day		TRUE	FALSE	FALSE
4437	MSH3	P20585	P20585	DNA mismatch repair protein Msh3	Only_Day		TRUE	FALSE	FALSE
4519	MT-CYB	P00156	P00156	Cytochrome b	Only_Day		TRUE	FALSE	FALSE
4535	MT-ND1	P03886	P03886	NADH-ubiquinone oxidoreductase chain 1	Only_Day		TRUE	FALSE	FALSE
4638	MYLK	Q15746-2;Q15746-6;Q15746;Q15746-7;Q15746-4;Q15746-3;B4DUE3;Q15746-5	Q15746-2;Q15746-6;Q15746;Q15746-7;Q15746-4;Q15746-3;B4DUE3;Q15746-5;D6R9C2;Q6P2N0;Q15746-8	Myosin light chain kinase, smooth muscle;Myosin light chain kinase, smooth muscle, deglutamylated form	Only_Day		TRUE	FALSE	FALSE
4686	NCBP1	Q09161	Q09161	Nuclear cap-binding protein subunit 1	Only_Day		TRUE	FALSE	FALSE
4804	NGFR	B4E096;P08138	B4E096;P08138	Tumor necrosis factor receptor superfamily member 16	Only_Day		TRUE	FALSE	FALSE
5257	PHKB	Q93100-4;Q93100-3;Q93100-2;Q93100	Q93100-4;Q93100-3;Q93100-2;Q93100;I3L0Z1;I3NHZ9;I3L213;H3BQ89	Phosphorylase b kinase regulatory subunit beta	Only_Day		TRUE	FALSE	FALSE
5321	PLA2G4A	E7EU42;P47712	E7EU42;P47712	Cytosolic phospholipase A2;Phospholipase A2;Lysophospholipase	Only_Day		TRUE	FALSE	FALSE
5360	PLTP	P55058-3;P55058-2;P55058;B3KUE5	P55058-3;P55058-2;P55058;B3KUE5	Phospholipid transfer protein	Only_Day		TRUE	FALSE	FALSE
5431	POLR2B	C9J4M6;C9J2Y9;P30876	C9J4M6;C9J2Y9;P30876	DNA-directed RNA polymerase;DNA-directed RNA polymerase II subunit RPB2	Only_Day		TRUE	FALSE	FALSE
5434	POLR2E	P19388	P19388	DNA-directed RNA polymerases I, II, and III subunit RPABC1	Only_Day		TRUE	FALSE	FALSE
6164	RPL34	P49207	P49207	60S ribosomal protein L34	Only_Day		TRUE	FALSE	FALSE
6305	SBF1	O95248;G5E933;O95248-4	O95248;G5E933;O95248-4	Myotubularin-related protein 5	Only_Day		TRUE	FALSE	FALSE
6427	SRSF2	J3QL05;J3KP15;B4DN89;Q01130;Q9BRL6-2;Q9BRL6	J3QL05;J3KP15;B4DN89;Q01130;Q9BRL6-2;Q9BRL6	Serine/arginine-rich splicing factor 2;Serine/arginine-rich splicing factor 8	Only_Day		TRUE	FALSE	FALSE
6522	SLC4A2	P04920-2;P04920-3;P04920;J3KNG9	P04920-2;P04920-3;P04920;J3KNG9;C9J459;C9JVC2;C9J722;C9J035;C9J9M9	Anion exchange protein 2	Only_Day		TRUE	FALSE	FALSE
6532	SLC6A4	J3KPR9;P31645;P31645-2	J3KPR9;P31645;P31645-2	Transporter;Sodium-dependent serotonin transporter	Only_Day		TRUE	FALSE	FALSE
6622	SNCA	P37840-2;E7EPV7;P37840;D6RA31;P37840-3	P37840-2;E7EPV7;P37840;D6RA31;P37840-3	Alpha-synuclein	Only_Day		TRUE	FALSE	FALSE
7145	TNS1	E9PGF5;E9PF55;Q9HBL0;Q59G71	E9PGF5;E9PF55;Q9HBL0;Q59G71;C9JI43;H7C3Z4;C9JFT7	Tensin-1	Only_Day		TRUE	FALSE	FALSE
7913	DEK	P35659;P35659-2;B4DFG0;D6RDA2;D6R9L5	P35659;P35659-2;B4DFG0;D6RDA2;D6R9L5;H0Y993;H0Y8X0	Protein DEK	Only_Day		TRUE	FALSE	FALSE
8073	PTP4A2	Q12974;R4GN50;E9PMY3;E9PML8;E9PJC0;E9PRR9;Q12974-2;Q12974-3	Q12974;R4GN50;E9PMY3;E9PML8;E9PJC0;E9PRR9;Q12974-2;Q12974-3;E9PL34	Protein tyrosine phosphatase type IVA 2	Only_Day		TRUE	FALSE	FALSE
8148	TAF15	K7EPT6;Q92804-2;Q92804	K7EPT6;Q92804-2;Q92804;K7EKB2	TATA-binding protein-associated factor 2N	Only_Day		TRUE	FALSE	FALSE
8639	AOC3	Q16853	Q16853;K7EQZ5;K7EL47;K7ESB3;K7EIK5;O75106-2;O75106	Membrane primary amine oxidase	Only_Day		TRUE	FALSE	FALSE
8857	FCGBP	Q9Y6R7	Q9Y6R7	IgGFc-binding protein	Only_Day		TRUE	FALSE	FALSE
9260	PDLIM7	Q9NR12-2;Q9NR12;Q9NR12-5;Q9NR12-6;Q9NR12-4;D6RH06;D6RF83;H7BYK4	Q9NR12-2;Q9NR12;Q9NR12-5;Q9NR12-6;Q9NR12-4;D6RH06;D6RF83;H7BYK4;D6RAN1;Q9NR12-3;H0Y8W6	PDZ and LIM domain protein 7	Only_Day		TRUE	FALSE	FALSE
9445	ITM2B	Q9Y287	Q9Y287;Q5W0A2	Integral membrane protein 2B;BRI2, membrane form;BRI2 intracellular domain;BRI2C, soluble form;Bri23 peptide	Only_Day		TRUE	FALSE	FALSE
9475	ROCK2	O75116;E9PF63	O75116;E9PF63;D6REE7;C9JFJ0	Rho-associated protein kinase 2	Only_Day		TRUE	FALSE	FALSE
9525	VPS4B	O75351	O75351;K7EL71;K7EKZ3	Vacuolar protein sorting-associated protein 4B	Only_Day		TRUE	FALSE	FALSE
9659	PDE4DIP	Q5VU43-3;Q5VU43;Q5VU43-4;E9PJ64;F8WAP3;E9PQG4;Q5VU43-6;Q5VU43-7;E9PL24;Q5VU43-2	Q5VU43-3;Q5VU43;Q5VU43-4;E9PJ64;F8WAP3;E9PQG4;Q5VU43-6;Q5VU43-7;E9PL24;Q5VU43-2	Myomegalin	Only_Day		TRUE	FALSE	FALSE
9810	RNF40	O75150-3;O75150;H3BP71;O75150-4	O75150-3;O75150;H3BP71;O75150-4;H3BS50;F8W8Z4	E3 ubiquitin-protein ligase BRE1B	Only_Day		TRUE	FALSE	FALSE
9815	GIT2	F8W822;Q14161-2;Q14161-11;R4GNG3;Q14161-7;Q14161-6;Q14161-10;F8WAK2;Q14161-8;F8VXI9;Q14161-4;Q14161-5;Q14161-3;Q14161;Q14161-9;F8W7V0	F8W822;Q14161-2;Q14161-11;R4GNG3;Q14161-7;Q14161-6;Q14161-10;F8WAK2;Q14161-8;F8VXI9;Q14161-4;Q14161-5;Q14161-3;Q14161;Q14161-9;F8W7V0	ARF GTPase-activating protein GIT2	Only_Day		TRUE	FALSE	FALSE
9879	DDX46	Q7L014;D6RJA6	Q7L014;D6RJA6;H0Y9U3	Probable ATP-dependent RNA helicase DDX46	Only_Day		TRUE	FALSE	FALSE
9917	FAM20B	O75063	O75063	Glycosaminoglycan xylosylkinase	Only_Day		TRUE	FALSE	FALSE
9967	THRAP3	Q9Y2W1	Q9Y2W1	Thyroid hormone receptor-associated protein 3	Only_Day		TRUE	FALSE	FALSE
10157	AASS	Q9UDR5;F8WAH1	Q9UDR5;F8WAH1;F8WE53	Alpha-aminoadipic semialdehyde synthase, mitochondrial;Lysine ketoglutarate reductase;Saccharopine dehydrogenase	Only_Day		TRUE	FALSE	FALSE
10319	LAMC3	Q9Y6N6;Q5JTC4	Q9Y6N6;Q5JTC4;H7BY04	Laminin subunit gamma-3	Only_Day		TRUE	FALSE	FALSE
10466	COG5	Q9UP83;Q9UP83-2;Q9UP83-3	Q9UP83;Q9UP83-2;Q9UP83-3;U3KQU7	Conserved oligomeric Golgi complex subunit 5	Only_Day		TRUE	FALSE	FALSE
10516	FBLN5	H0YJ31;Q9UBX5;G3V4U0;G3XA98	H0YJ31;Q9UBX5;G3V4U0;G3XA98	Fibulin-5	Only_Day		TRUE	FALSE	FALSE
10802	SEC24A	O95486	O95486;O95486-2	Protein transport protein Sec24A	Only_Day		TRUE	FALSE	FALSE
10965	ACOT2	P49753;B3KSA0;P49753-2	P49753;B3KSA0;P49753-2	Acyl-coenzyme A thioesterase 2, mitochondrial	Only_Day		TRUE	FALSE	FALSE
11079	RER1	O15258;Q5T092;Q5T091;Q5T093	O15258;Q5T092;Q5T091;Q5T093	Protein RER1	Only_Day		TRUE	FALSE	FALSE
11101	ATE1	B4E107;F5GXE4;O95260-2;B4DK25;H0Y5C2;O95260	B4E107;F5GXE4;O95260-2;B4DK25;H0Y5C2;O95260;B3KWA3	Arginyl-tRNA--protein transferase 1	Only_Day		TRUE	FALSE	FALSE
11117	EMILIN1	Q9Y6C2;H0Y7A0	Q9Y6C2;H0Y7A0	EMILIN-1	Only_Day		TRUE	FALSE	FALSE
11188	NISCH	Q9Y2I1;Q9Y2I1-4;Q9Y2I1-3;C9J715	Q9Y2I1;Q9Y2I1-4;Q9Y2I1-3;C9J715;Q9Y2I1-2	Nischarin	Only_Day		TRUE	FALSE	FALSE
11198	SUPT16H	Q9Y5B9	Q9Y5B9	FACT complex subunit SPT16	Only_Day		TRUE	FALSE	FALSE
23022	PALLD	Q8WX93-4;Q8WX93-8;Q8WX93-3;Q8WX93-2;Q8WX93-9;Q8WX93-5;Q8WX93;Q8WX93-7;H0YA05	Q8WX93-4;Q8WX93-8;Q8WX93-3;Q8WX93-2;Q8WX93-9;Q8WX93-5;Q8WX93;Q8WX93-7;H0YA05;D6R9F5;F8WA26	Palladin	Only_Day		TRUE	FALSE	FALSE
23047	PDS5B	Q9NTI5-2;Q9NTI5	Q9NTI5-2;Q9NTI5;Q9NTI5-5;A9IYQ1;Q9NTI5-3	Sister chromatid cohesion protein PDS5 homolog B	Only_Day		TRUE	FALSE	FALSE
23165	NUP205	Q92621	Q92621;U3KPX2;E7ET25	Nuclear pore complex protein Nup205	Only_Day		TRUE	FALSE	FALSE
23317	DNAJC13	O75165	O75165	DnaJ homolog subfamily C member 13	Only_Day		TRUE	FALSE	FALSE
23353	SUN1	H7C2K3;H0Y6N5;O94901-6;O94901-5;H0Y742;O94901-8;O94901;E9PHI4;O94901-9;A4D2Q0;E7EP45	H7C2K3;H0Y6N5;O94901-6;O94901-5;H0Y742;O94901-8;O94901;E9PHI4;O94901-9;A4D2Q0;E7EP45	SUN domain-containing protein 1	Only_Day		TRUE	FALSE	FALSE
23509	POFUT1	Q9H488;Q9H488-2	Q9H488;Q9H488-2;B4DUV4	GDP-fucose protein O-fucosyltransferase 1	Only_Day		TRUE	FALSE	FALSE
23589	CARHSP1	Q9Y2V2;H3BSW7;H3BUY4;H3BPY5;H3BNU9	Q9Y2V2;H3BSW7;H3BUY4;H3BPY5;H3BNU9;H3BTK3;I3L3X8	Calcium-regulated heat stable protein 1	Only_Day		TRUE	FALSE	FALSE
23633	KPNA6	F5H4G7;O60684;F5GYL8;Q5TFJ7;O15131	F5H4G7;O60684;F5GYL8;Q5TFJ7;O15131;S4R3E5;H0Y3K0	Importin subunit alpha;Importin subunit alpha-7;Importin subunit alpha-6	Only_Day		TRUE	FALSE	FALSE
23637	RABGAP1	Q9Y3P9;Q9Y3P9-2;Q9Y3P9-3	Q9Y3P9;Q9Y3P9-2;Q9Y3P9-3;B7Z2B4	Rab GTPase-activating protein 1	Only_Day		TRUE	FALSE	FALSE
23659	PLA2G15	Q8NCC3;H3BM47;B4DJW4;H3BPT3;H3BMU8	Q8NCC3;H3BM47;B4DJW4;H3BPT3;H3BMU8;I3L1Q6;J3QKT0;B4DPU0;J3QSE5;B4DUD1;P04180	Group XV phospholipase A2	Only_Day		TRUE	FALSE	FALSE
23780	APOL2	Q9BQE5;J3KQL8;E9PM95	Q9BQE5;J3KQL8;E9PM95;B0QYK8	Apolipoprotein L2	Only_Day		TRUE	FALSE	FALSE
25820	ARIH1	Q9Y4X5;H3BSK4;H3BNB9	Q9Y4X5;H3BSK4;H3BNB9	E3 ubiquitin-protein ligase ARIH1	Only_Day		TRUE	FALSE	FALSE
26090	ABHD12	Q8N2K0;Q8N2K0-2;Q8N2K0-3;I3L294	Q8N2K0;Q8N2K0-2;Q8N2K0-3;I3L294;I3L440;Q5T712;I3L1V0	Monoacylglycerol lipase ABHD12	Only_Day		TRUE	FALSE	FALSE
26103	LRIT1	Q9P2V4	Q9P2V4	Leucine-rich repeat, immunoglobulin-like domain and transmembrane domain-containing protein 1	Only_Day		TRUE	FALSE	FALSE
26270	FBXO6	Q9NRD1	Q9NRD1;J3KQ72	F-box only protein 6	Only_Day		TRUE	FALSE	FALSE
26960	NBEA	Q5T321;Q8NFP9;F5GXV7	Q5T321;Q8NFP9;F5GXV7;Q8NFP9-3;Q8NFP9-2	Neurobeachin	Only_Day		TRUE	FALSE	FALSE
27069	GHITM	Q5VT94;Q9H3K2	Q5VT94;Q9H3K2	Growth hormone-inducible transmembrane protein	Only_Day		TRUE	FALSE	FALSE
27175	TUBG2	Q9NRH3;P23258;K7EKE5;K7EIS0	Q9NRH3;P23258;K7EKE5;K7EIS0	Tubulin gamma-2 chain;Tubulin gamma-1 chain;Tubulin gamma chain	Only_Day		TRUE	FALSE	FALSE
28956	LAMTOR2	Q9Y2Q5;Q9Y2Q5-2;Q9Y2Q5-3	Q9Y2Q5;Q9Y2Q5-2;Q9Y2Q5-3	Ragulator complex protein LAMTOR2	Only_Day		TRUE	FALSE	FALSE
28965	SLC27A6	Q9Y2P4	Q9Y2P4;D6RAJ2	Long-chain fatty acid transport protein 6	Only_Day		TRUE	FALSE	FALSE
29119	CTNNA3	Q9UI47;Q9UI47-2	Q9UI47;Q9UI47-2;Q5SW23;F2Z2R0	Catenin alpha-3	Only_Day		TRUE	FALSE	FALSE
29927	SEC61A1	P61619;B4DR61;P61619-3	P61619;B4DR61;P61619-3	Protein transport protein Sec61 subunit alpha isoform 1	Only_Day		TRUE	FALSE	FALSE
30849	PIK3R4	Q99570	Q99570	Phosphoinositide 3-kinase regulatory subunit 4	Only_Day		TRUE	FALSE	FALSE
51110	LACTB2	Q53H82	Q53H82	Beta-lactamase-like protein 2	Only_Day		TRUE	FALSE	FALSE
51337	THEM6	Q8WUY1	Q8WUY1	Protein THEM6	Only_Day		TRUE	FALSE	FALSE
51594	NBAS	A2RRP1-2;A2RRP1;H0Y5G7	A2RRP1-2;A2RRP1;H0Y5G7;H7C1U4;H7BZU5;C9JCM7	Neuroblastoma-amplified sequence	Only_Day		TRUE	FALSE	FALSE
51652	CHMP3	Q9Y3E7;Q9Y3E7-2;Q9Y3E7-3;Q9Y3E7-4	Q9Y3E7;Q9Y3E7-2;Q9Y3E7-3;Q9Y3E7-4	Charged multivesicular body protein 3	Only_Day		TRUE	FALSE	FALSE
53918	PELO	Q9BRX2;REV__Q5JVM6;REV__Q96JX3	Q9BRX2;REV__Q5JVM6;REV__Q96JX3	Protein pelota homolog	Only_Day		TRUE	FALSE	FALSE
54505	DHX29	Q7Z478	Q7Z478	ATP-dependent RNA helicase DHX29	Only_Day		TRUE	FALSE	FALSE
54829	ASPN	Q9BXN1	Q9BXN1;Q5TBF2;C9JGC9	Asporin	Only_Day		TRUE	FALSE	FALSE
54939	COMMD4	Q9H0A8;H3BM91	Q9H0A8;H3BM91;H3BUL2;H3BPG2;Q9H0A8-2;H3BQF2	COMM domain-containing protein 4	Only_Day		TRUE	FALSE	FALSE
55031	USP47	Q96K76-2;E9PM46;Q96K76	Q96K76-2;E9PM46;Q96K76;Q96K76-3	Ubiquitin carboxyl-terminal hydrolase;Ubiquitin carboxyl-terminal hydrolase 47	Only_Day		TRUE	FALSE	FALSE
55151	TMEM38B	Q9NVV0;H7C4C1;H7C3B3	Q9NVV0;H7C4C1;H7C3B3	Trimeric intracellular cation channel type B	Only_Day		TRUE	FALSE	FALSE
55735	DNAJC11	B4DGD5;Q9NVH1-3;Q9NVH1-2;F5H1N1;Q9NVH1;Q9UMU8;Q5TH61	B4DGD5;Q9NVH1-3;Q9NVH1-2;F5H1N1;Q9NVH1;Q9UMU8;Q5TH61;B1AK20	DnaJ homolog subfamily C member 11	Only_Day		TRUE	FALSE	FALSE
55746	NUP133	F5H5C2;Q8WUM0;Q5T8N1	F5H5C2;Q8WUM0;Q5T8N1;Q5TDI3	Nuclear pore complex protein Nup133	Only_Day		TRUE	FALSE	FALSE
56052	ALG1	Q9BT22;K7EPU3;B4DP08	Q9BT22;K7EPU3;B4DP08;K7EQK1;K7EID2	Chitobiosyldiphosphodolichol beta-mannosyltransferase	Only_Day		TRUE	FALSE	FALSE
56172	ANKH	Q9HCJ1;B3KMG4	Q9HCJ1;B3KMG4	Progressive ankylosis protein homolog	Only_Day		TRUE	FALSE	FALSE
56241	SUSD2	Q9UGT4	Q9UGT4	Sushi domain-containing protein 2	Only_Day		TRUE	FALSE	FALSE
56829	ZC3HAV1	Q7Z2W4;C9J6P4;Q7Z2W4-2	Q7Z2W4;C9J6P4;Q7Z2W4-2;Q7Z2W4-4;Q7Z2W4-3;H7C5K1;G5E9U9;Q9H0J9	Zinc finger CCCH-type antiviral protein 1	Only_Day		TRUE	FALSE	FALSE
56983	POGLUT1	Q8NBL1;H7C5H0	Q8NBL1;H7C5H0;F8WEW4;B4DVA9	Protein O-glucosyltransferase 1	Only_Day		TRUE	FALSE	FALSE
57088	PLSCR4	Q9NRQ2-2;E9PHR9;Q9NRQ2	Q9NRQ2-2;E9PHR9;Q9NRQ2	Phospholipid scramblase 4	Only_Day		TRUE	FALSE	FALSE
57130	ATP13A1	Q9HD20;Q9HD20-2	Q9HD20;Q9HD20-2;H7C3H2;Q9HD20-3	Probable cation-transporting ATPase 13A1	Only_Day		TRUE	FALSE	FALSE
57132	CHMP1B	Q7LBR1	Q7LBR1	Charged multivesicular body protein 1b	Only_Day		TRUE	FALSE	FALSE
57609	DIP2B	Q9P265	Q9P265	Disco-interacting protein 2 homolog B	Only_Day		TRUE	FALSE	FALSE
63916	ELMO2	F5GZP8;Q7Z5G9;Q5JVZ5;Q96JJ3;B4DRL5;B4DZ20;Q5JVZ8;Q5JVZ4;H0YCM7	F5GZP8;Q7Z5G9;Q5JVZ5;Q96JJ3;B4DRL5;B4DZ20;Q5JVZ8;Q5JVZ4;H0YCM7;Q5JW01;Q92556-2;Q92556-3	Engulfment and cell motility protein 2	Only_Day		TRUE	FALSE	FALSE
64853	AIDA	Q96BJ3;F5H715	Q96BJ3;F5H715;Q96BJ3-3;Q96BJ3-2	Axin interactor, dorsalization-associated protein	Only_Day		TRUE	FALSE	FALSE
64951	MRPS24	Q96EL2	Q96EL2	28S ribosomal protein S24, mitochondrial	Only_Day		TRUE	FALSE	FALSE
79174	CRELD2	A6PWM2;Q6UXH1-3;Q6UXH1-2;Q6UXH1-4;Q6UXH1;Q6UXH1-6;Q6UXH1-5	A6PWM2;Q6UXH1-3;Q6UXH1-2;Q6UXH1-4;Q6UXH1;Q6UXH1-6;Q6UXH1-5	Cysteine-rich with EGF-like domain protein 2	Only_Day		TRUE	FALSE	FALSE
79735	TBC1D17	Q9HA65;Q9HA65-2;M0QYC9;M0R2L2	Q9HA65;Q9HA65-2;M0QYC9;M0R2L2;M0QXA2	TBC1 domain family member 17	Only_Day		TRUE	FALSE	FALSE
79902	NUP85	B4DPW1;J3QL54;B4DMQ3;J3KT10;Q9BW27;F5H0W7;J3QLH0;J3QS63;J3QL91;J3QLD4	B4DPW1;J3QL54;B4DMQ3;J3KT10;Q9BW27;F5H0W7;J3QLH0;J3QS63;J3QL91;J3QLD4;J3KS87;J3QLV0	Nuclear pore complex protein Nup85	Only_Day		TRUE	FALSE	FALSE
81565	NDEL1	A6NIZ0;Q9GZM8-3;Q9GZM8;Q9GZM8-2;J3QRZ1;Q9NXR1-2;Q9NXR1	A6NIZ0;Q9GZM8-3;Q9GZM8;Q9GZM8-2;J3QRZ1;Q9NXR1-2;Q9NXR1;I3L3G9;I3L2S8;I3L2R3;I3L2T8;J3KRK9;I3L533;J3QL85;I3L2R9;I3L522;J3QSD2	Nuclear distribution protein nudE-like 1;Nuclear distribution protein nudE homolog 1	Only_Day		TRUE	FALSE	FALSE
84317	CCDC115	Q96NT0;B8ZZ99;F8WCZ3;B4DJ47	Q96NT0;B8ZZ99;F8WCZ3;B4DJ47	Coiled-coil domain-containing protein 115	Only_Day		TRUE	FALSE	FALSE
84342	COG8	H3BQV3;Q96MW5	H3BQV3;Q96MW5;H3BMQ9;H3BSH5	Conserved oligomeric Golgi complex subunit 8	Only_Day		TRUE	FALSE	FALSE
85461	TANC1	Q9C0D5-2;Q9C0D5	Q9C0D5-2;Q9C0D5	Protein TANC1	Only_Day		TRUE	FALSE	FALSE
91289	LMF2	Q9BU23-3;Q9BU23-2;Q9BU23	Q9BU23-3;Q9BU23-2;Q9BU23	Lipase maturation factor 2	Only_Day		TRUE	FALSE	FALSE
91663	MYADM	C9JJV6;C9JZL8;C9J5M0;C9JC07;Q96S97	C9JJV6;C9JZL8;C9J5M0;C9JC07;Q96S97	Myeloid-associated differentiation marker	Only_Day		TRUE	FALSE	FALSE
103910	MYL12B	O14950	O14950	Myosin regulatory light chain 12B	Only_Day		TRUE	FALSE	FALSE
116496	FAM129A	Q9BZQ8	Q9BZQ8;H0Y7M9	Protein Niban	Only_Day		TRUE	FALSE	FALSE
116988	AGAP3	Q96P47;Q96P47-2;Q96P47-4;C9J975;Q96P47-3;E9PAL8	Q96P47;Q96P47-2;Q96P47-4;C9J975;Q96P47-3;E9PAL8;C9J8Z2;H7C4F1;H0Y873;Q9UPQ3-3;E7ESL9;B3KNZ8;Q9UPQ3-2;Q9UPQ3;E7EUN2	Arf-GAP with GTPase, ANK repeat and PH domain-containing protein 3	Only_Day		TRUE	FALSE	FALSE
126133	ALDH16A1	Q8IZ83-3;Q8IZ83;F8WBH3;F5H4B6	Q8IZ83-3;Q8IZ83;F8WBH3;F5H4B6;M0QY06;Q8IZ83-2	Aldehyde dehydrogenase family 16 member A1	Only_Day		TRUE	FALSE	FALSE
154807	VKORC1L1	Q8N0U8	Q8N0U8	Vitamin K epoxide reductase complex subunit 1-like protein 1	Only_Day		TRUE	FALSE	FALSE
171024	SYNPO2	Q9UMS6;Q9UMS6-3;H0Y9Y3;Q9UMS6-2	Q9UMS6;Q9UMS6-3;H0Y9Y3;Q9UMS6-2	Synaptopodin-2	Only_Day		TRUE	FALSE	FALSE
192683	SCAMP5	Q8TAC9;Q8TAC9-2;H3BP89;H3BU33;H3BTD1;H3BNB3;H3BT30;H3BS22;H3BNH7;H3BNW6;Q8TAC9-3;H3BMY4	Q8TAC9;Q8TAC9-2;H3BP89;H3BU33;H3BTD1;H3BNB3;H3BT30;H3BS22;H3BNH7;H3BNW6;Q8TAC9-3;H3BMY4	Secretory carrier-associated membrane protein 5	Only_Day		TRUE	FALSE	FALSE
199953	TMEM201	Q5SNT2-2;E9PBR6;Q5SNT2;H0Y4R5	Q5SNT2-2;E9PBR6;Q5SNT2;H0Y4R5	Transmembrane protein 201	Only_Day		TRUE	FALSE	FALSE
203547	VMA21	Q3ZAQ7;Q3ZAQ7-2	Q3ZAQ7;Q3ZAQ7-2	Vacuolar ATPase assembly integral membrane protein VMA21	Only_Day		TRUE	FALSE	FALSE
253143	PRR14L	Q5THK1-2;Q5THK1-4;Q5THK1;H7C1B0;H3BLU3;H7BZH1;Q5THK1-3	Q5THK1-2;Q5THK1-4;Q5THK1;H7C1B0;H3BLU3;H7BZH1;Q5THK1-3;C9J9V0	Protein PRR14L	Only_Day		TRUE	FALSE	FALSE
376497	SLC27A1	Q6PCB7;B7Z662	Q6PCB7;B7Z662;M0QZC9	Long-chain fatty acid transport protein 1	Only_Day		TRUE	FALSE	FALSE
414919	C8orf82	Q6P1X6-2;Q6P1X6;H0YF29	Q6P1X6-2;Q6P1X6;H0YF29	UPF0598 protein C8orf82	Only_Day		TRUE	FALSE	FALSE
494115	RBMXL1	Q96E39	Q96E39;B3KRG5;H3BUY5;Q8N7X1	RNA binding motif protein, X-linked-like-1	Only_Day		TRUE	FALSE	FALSE
100137047	JMJD7	B5MC20;P0C870;C9K0I3;P0C869-8;P0C869-7;P0C869-6	B5MC20;P0C870;C9K0I3;P0C869-8;P0C869-7;P0C869-6;H0Y9G9	JmjC domain-containing protein 7	Only_Day		TRUE	FALSE	FALSE
3512	IGJ	C9JA05;D6RHJ6;D6RD17;P01591	C9JA05;D6RHJ6;D6RD17;P01591	Immunoglobulin J chain	Only_Day		TRUE	FALSE	FALSE
3827	KNG1	P01042-2;P01042-3	P01042-2;P01042-3	Kininogen-1	Only_Day		TRUE	FALSE	FALSE
5339	PLEC	Q15149-8	Q15149-8	Plectin	Only_Day		TRUE	FALSE	FALSE
54629	FAM63B	J3KNL7;Q8NBR6-2;Q8NBR6;H0YLR1;H0YM15	J3KNL7;Q8NBR6-2;Q8NBR6;H0YLR1;H0YM15	Protein FAM63B	Only_Day		TRUE	FALSE	FALSE
25962	KIAA1429	Q69YN4-4;Q69YN4-2;Q69YN4-3;Q69YN4	Q69YN4-4;Q69YN4-2;Q69YN4-3;Q69YN4;H0YBN5	Protein virilizer homolog	Only_Day		TRUE	FALSE	FALSE
58497	PRUNE	Q86TP1;Q86TP1-2;Q86TP1-3	Q86TP1;Q86TP1-2;Q86TP1-3;Q86TP1-5;Q86TP1-7;Q86TP1-4;E9PCU1;Q86TP1-6;Q5SZG1;Q5SZF2	Protein prune homolog	Only_Day		TRUE	FALSE	FALSE
84520	C14orf142	Q9BXV9	Q9BXV9	Uncharacterized protein C14orf142	Only_Day		TRUE	FALSE	FALSE
80726	KIAA1683	Q9H0B3-2;Q9H0B3-5;Q9H0B3;Q9H0B3-4	Q9H0B3-2;Q9H0B3-5;Q9H0B3;Q9H0B3-4	Uncharacterized protein KIAA1683	Only_Day		TRUE	FALSE	FALSE
55178	RNMTL1	Q9HC36	Q9HC36	RNA methyltransferase-like protein 1	Only_Day		TRUE	FALSE	FALSE
27161	EIF2C2	Q9UKV8-2;Q9UKV8	Q9UKV8-2;Q9UKV8	Protein argonaute-2	Only_Day		TRUE	FALSE	FALSE
375790	AGRN	O00468-6;O00468-3;O00468-7;O00468-5;O00468-4;O00468;O00468-2	O00468-6;O00468-3;O00468-7;O00468-5;O00468-4;O00468;O00468-2;H0Y5U1	Agrin;Agrin N-terminal 110 kDa subunit;Agrin C-terminal 110 kDa subunit;Agrin C-terminal 90 kDa fragment;Agrin C-terminal 22 kDa fragment	4.44021	0.00055511	TRUE	TRUE	TRUE
6513	SLC2A1	P11166;C9JIM8	P11166;C9JIM8;A6NL68	Solute carrier family 2, facilitated glucose transporter member 1	3.74185	0.0042321	TRUE	TRUE	FALSE
3273	HRG	P04196	P04196	Histidine-rich glycoprotein	3.48374	0.00637146	TRUE	TRUE	FALSE
3501	IGHG2	P01859	P01859	Ig gamma-2 chain C region	3.22649	0.00799509	TRUE	TRUE	TRUE
4811	NID1	P14543-2;P14543	P14543-2;P14543	Nidogen-1	3.20686	0.00657253	TRUE	TRUE	FALSE
1291	COL6A1	P12109	P12109	Collagen alpha-1(VI) chain	3.11153	0.010358	TRUE	TRUE	FALSE
55832	CAND1	Q86VP6;Q86VP6-2	Q86VP6;Q86VP6-2;H0YH27;Q86VP6-3	Cullin-associated NEDD8-dissociated protein 1	3.03775	0.0102193	TRUE	TRUE	FALSE
8452	CUL3	Q13618;Q13618-2;Q13618-3	Q13618;Q13618-2;Q13618-3;H7C1L6;H7C399	Cullin-3	3.01039	0.012201	TRUE	TRUE	FALSE
2316	FLNA	P21333-2;P21333;Q5HY54	P21333-2;P21333;Q5HY54;E9PHF0;F8WE98;H0Y5C6;H0Y5F3;H7C2E7	Filamin-A	2.96399	0.00983618	TRUE	TRUE	FALSE
476	ATP1A1	P05023-4;P05023;P05023-3;P05023-2	P05023-4;P05023;P05023-3;P05023-2;Q5TC01;Q5TC02;Q5TC05	Sodium/potassium-transporting ATPase subunit alpha-1	2.90104	0.0170305	TRUE	TRUE	FALSE
5591	PRKDC	P78527;E7EUY0;P78527-2	P78527;E7EUY0;P78527-2;F5GX40;H0YG84	DNA-dependent protein kinase catalytic subunit	2.89265	0.0131979	TRUE	TRUE	FALSE
5413	SEPT5	Q99719;C9JM82;B4DJ62;E7EX32;G3XAH0;E7EQM7;E7EPG2;Q99719-2;F8W9E5	Q99719;C9JM82;B4DJ62;E7EX32;G3XAH0;E7EQM7;E7EPG2;Q99719-2;F8W9E5	Septin-5	2.78204	0.0148008	TRUE	TRUE	FALSE
291	SLC25A4	P12235	P12235	ADP/ATP translocase 1	2.58638	0.0236453	TRUE	TRUE	FALSE
51635	DHRS7	Q9Y394;H0YJ66;Q9Y394-2;H0YJE4	Q9Y394;H0YJ66;Q9Y394-2;H0YJE4;H0YJR8;G3V5J0	Dehydrogenase/reductase SDR family member 7	2.57393	0.0785249	FALSE	TRUE	FALSE
6144	RPL21	P46778;G3V1B3;M0R181	P46778;G3V1B3;M0R181	60S ribosomal protein L21	2.57161	0.0344617	TRUE	FALSE	FALSE
50804	MYEF2	Q9P2K5;Q9P2K5-2	Q9P2K5;Q9P2K5-2;H0YN19;H0YKS1;Q9P2K5-3;Q9P2K5-4	Myelin expression factor 2	2.56424	0.0783852	FALSE	TRUE	FALSE
3500	IGHG1	P01857	P01857	Ig gamma-1 chain C region	2.51872	0.0249092	TRUE	TRUE	FALSE
4060	LUM	P51884	P51884	Lumican	2.50757	0.0264806	TRUE	TRUE	FALSE
1292	COL6A2	P12110;P12110-3;P12110-2	P12110;P12110-3;P12110-2;C9JH44;H7C0M5	Collagen alpha-2(VI) chain	2.49153	0.0362425	TRUE	TRUE	FALSE
29952	DPP7	Q9UHL4	Q9UHL4;R4GMR2;R4GNE8;R4GN05;R4GMV4	Dipeptidyl peptidase 2	2.44067	0.027784	TRUE	TRUE	FALSE
7052	TGM2	P21980;B4DIT7;F5H6P0;P21980-2	P21980;B4DIT7;F5H6P0;P21980-2;A2A299;P21980-3;A2A2A0	Protein-glutamine gamma-glutamyltransferase 2	2.43844	0.0322411	TRUE	TRUE	FALSE
160	AP2A1	O95782-2;O95782	O95782-2;O95782;M0R2D9	AP-2 complex subunit alpha-1	2.39587	0.0303471	TRUE	TRUE	FALSE
4627	MYH9	P35579;P35579-2	P35579;P35579-2;Q5BKV1;B1AH99;REV__Q08AF3;REV__S4R3H4;REV__E7EQT4;REV__Q9UKV3-5;REV__Q9UKV3	Myosin-9	2.32633	0.0361869	TRUE	TRUE	FALSE
3263	HPX	P02790	P02790;CON__Q3SZV7	Hemopexin	2.32488	0.034694	TRUE	TRUE	FALSE
535	ATP6V0A1	Q93050-1;Q93050;F5H569;Q93050-3;B7Z641;B7Z2A9	Q93050-1;Q93050;F5H569;Q93050-3;B7Z641;B7Z2A9;F5H1T6;K7EN36;K7EM24;K7EPG4;K7ELZ6;Q9Y487;K7EQW2;K7ERA0;F5H847;F5GX48;K7ERA6;K7ENA1;Q9HBG4	V-type proton ATPase 116 kDa subunit a isoform 1	2.31893	0.0398403	TRUE	TRUE	FALSE
23521	RPL13A	P40429;M0QYS1	P40429;M0QYS1;Q6NVV1;M0QZU1	60S ribosomal protein L13a	2.3168	0.035574	TRUE	TRUE	FALSE
1173	AP2M1	Q96CW1-2;Q96CW1;E9PFW3;C9JJ47	Q96CW1-2;Q96CW1;E9PFW3;C9JJ47;C9JTK4;C9JGT8;C9JJD3;C9JPV8;H7C4C3	AP-2 complex subunit mu	2.30713	0.0361257	TRUE	TRUE	FALSE
23450	SF3B3	Q15393	Q15393;Q15393-3;Q15393-2;J3QRB2;J3QL37;I3L4G7;H3BMB0;J3QKV4	Splicing factor 3B subunit 3	2.27951	0.0430727	TRUE	TRUE	TRUE
1213	CLTC	Q00610-2;Q00610	Q00610-2;Q00610;J3KS13;K7EJJ5;J3KRF5;J3KSQ2;J3QL20;F5H5N6	Clathrin heavy chain 1	2.276	0.0383232	TRUE	TRUE	FALSE
80781	COL18A1	P39060-2;P39060-1;P39060;H7BXV5;H7C457	P39060-2;P39060-1;P39060;H7BXV5;H7C457	Collagen alpha-1(XVIII) chain;Endostatin	2.26486	0.0390214	TRUE	TRUE	FALSE
1	A1BG	P04217;M0R009;P04217-2	P04217;M0R009;P04217-2	Alpha-1B-glycoprotein	2.25961	0.0699223	FALSE	TRUE	FALSE
6184	RPN1	P04843;B7Z4L4	P04843;B7Z4L4;F8WF32	Dolichyl-diphosphooligosaccharide--protein glycosyltransferase subunit 1	2.25172	0.0427261	TRUE	TRUE	FALSE
718	C3	P01024	P01024;M0QYC8;M0R0Q9;M0R1Q1;M0QXZ3	Complement C3;Complement C3 beta chain;Complement C3 alpha chain;C3a anaphylatoxin;Acylation stimulating protein;Complement C3b alpha chain;Complement C3c alpha chain fragment 1;Complement C3dg fragment;Complement C3g fragment;Complement C3d fragment;Complement C3f fragment;Complement C3c alpha chain fragment 2	2.24729	0.0416012	TRUE	TRUE	FALSE
1778	DYNC1H1	Q14204	Q14204;H0YJ21;B4DLR6;B4DQ29;D6RIG4;Q9HCL0-2;Q9HCL0	Cytoplasmic dynein 1 heavy chain 1	2.23471	0.0435535	TRUE	TRUE	FALSE
3074	HEXB	P07686;Q5URX0	P07686;Q5URX0;H0YA83;H0Y9B6	Beta-hexosaminidase subunit beta;Beta-hexosaminidase subunit beta chain B;Beta-hexosaminidase subunit beta chain A	2.21284	0.0431361	TRUE	TRUE	FALSE
22795	NID2	Q14112-2;Q14112;H0YJV3	Q14112-2;Q14112;H0YJV3	Nidogen-2	2.1917	0.0450066	TRUE	TRUE	FALSE
142	PARP1	P09874	P09874;Q5VX84;Q5VX85	Poly [ADP-ribose] polymerase 1	2.18273	0.0456017	TRUE	TRUE	FALSE
3912	LAMB1	P07942;G3XAI2	P07942;G3XAI2;E7EPA6	Laminin subunit beta-1	2.1731	0.0467001	TRUE	TRUE	FALSE
515	ATP5F1	P24539;Q5QNZ2	P24539;Q5QNZ2	ATP synthase subunit b, mitochondrial	2.16376	0.0472373	TRUE	TRUE	FALSE
4513	MT-CO2	P00403	P00403	Cytochrome c oxidase subunit 2	2.16216	0.0473887	TRUE	TRUE	FALSE
7514	XPO1	O14980	O14980;C9JKM9;C9J673;H7BZC5;C9IZS4;C9JQ02;C9JV99;F8WF71;C9JF49;C9IYM2	Exportin-1	2.16189	0.0487541	TRUE	TRUE	FALSE
10054	UBA2	Q9UBT2;B3KWB9	Q9UBT2;B3KWB9;U3KQ93;K7ESK7;K7EPL2;U3KQ55;K7ES38	SUMO-activating enzyme subunit 2	2.13982	0.085349	FALSE	TRUE	FALSE
10128	LRPPRC	P42704	P42704;B8ZZ38;C9JCA9;H7C3W8	Leucine-rich PPR motif-containing protein, mitochondrial	2.13082	0.0524389	FALSE	TRUE	FALSE
3908	LAMA2	P24043	P24043	Laminin subunit alpha-2	2.12283	0.0547879	FALSE	TRUE	FALSE
9524	TECR	Q9NZ01;B3KSQ1	Q9NZ01;B3KSQ1;M0R3C3;Q9NZ01-2;M0QXM3;M0R329;B4DR74;Q9UPA5	Very-long-chain enoyl-CoA reductase	2.11797	0.0608047	FALSE	TRUE	FALSE
7018	TF	P02787;J3KN47	P02787;J3KN47;H7C5E8;C9JVG0;C9JB55;F8WCI6;CON__Q2HJF0;F8WEK9	Serotransferrin	2.0874	0.0604563	FALSE	TRUE	TRUE
8867	SYNJ1	O43426-2;C9JFZ1;O43426-4;O43426;J3KQV8;J3KPK1;C9JW66	O43426-2;C9JFZ1;O43426-4;O43426;J3KQV8;J3KPK1;C9JW66;O43426-5;C9J1Z6;H7BZC2;H7C3R5;H7BZ56	Synaptojanin-1	2.07433	0.0576633	FALSE	TRUE	FALSE
7407	VARS	P26640	P26640;B4DZ61;A2ABF4;H0Y426	Valine--tRNA ligase	2.06924	0.0584166	FALSE	TRUE	FALSE
83660	TLN2	Q9Y4G6;H0YMT1	Q9Y4G6;H0YMT1;H0YN01;REV__Q68DM5;REV__F5GYA2;REV__P13051-2;REV__P13051;Q9H427	Talin-2	2.05833	0.0575912	FALSE	TRUE	FALSE
259217	HSPA12A	O43301	O43301;K7ENF6;K7ELE6	Heat shock 70 kDa protein 12A	2.03872	0.0622806	FALSE	TRUE	FALSE
83693	HSDL1	Q3SXM5;Q3SXM5-2	Q3SXM5;Q3SXM5-2;H3BQI7;H3BT52;H3BNH5	Inactive hydroxysteroid dehydrogenase-like protein 1	2.01637	0.0861861	FALSE	TRUE	FALSE
9554	SEC22B	O75396	O75396	Vesicle-trafficking protein SEC22b	2.01251	0.0631449	FALSE	TRUE	FALSE
3913	LAMB2	P55268	P55268;F5H520;C9JM08;C9JMJ0;A4D0S4-2;A4D0S4-3;A4D0S4	Laminin subunit beta-2	2.01081	0.0628718	FALSE	TRUE	FALSE
7511	XPNPEP1	Q9NQW7;Q9NQW7-3;Q5T6H7;Q9NQW7-2;G8JLB2	Q9NQW7;Q9NQW7-3;Q5T6H7;Q9NQW7-2;G8JLB2;Q5T6H2;Q5T6H3;E9PFW2;O00462	Xaa-Pro aminopeptidase 1	2.00486	0.0939519	FALSE	TRUE	FALSE
3920	LAMP2	B4E2S7;P13473-2;P13473;P13473-3;B7Z2R9;H0YCG2	B4E2S7;P13473-2;P13473;P13473-3;B7Z2R9;H0YCG2	Lysosome-associated membrane glycoprotein 2	2.00191	0.0994382	FALSE	TRUE	FALSE
7045	TGFBI	Q15582;G8JLA8;H0Y8L3	Q15582;G8JLA8;H0Y8L3;S4R3C6;H0Y9D7;H0YAH8;H0YAB8;D6RBX4	Transforming growth factor-beta-induced protein ig-h3	2.00108	0.0664253	FALSE	TRUE	FALSE
50809	HP1BP3	Q5SSJ5;Q5SSJ5-2;B0QZK4;Q5SSJ5-3;Q5SWC8	Q5SSJ5;Q5SSJ5-2;B0QZK4;Q5SSJ5-3;Q5SWC8;B0QZK9;B0QZK8;Q5SSJ5-5	Heterochromatin protein 1-binding protein 3	1.9982	0.0643936	FALSE	TRUE	FALSE
3098	HK1	P19367;P19367-4;P19367-2;P19367-3;E7ENR4	P19367;P19367-4;P19367-2;P19367-3;E7ENR4;B1AR63;B1AR62;B1AR61;E9PB90;P52789;P52790	Hexokinase-1	1.99609	0.0755199	FALSE	TRUE	TRUE
1362	CPD	O75976;O75976-2	O75976;O75976-2;J3QQJ4;J3QRJ9	Carboxypeptidase D	1.99606	0.10676	FALSE	TRUE	FALSE
478	ATP1A3	M0R116;P13637;P13637-2;P13637-3	M0R116;P13637;P13637-2;P13637-3;M0QXF2;P54707;P54707-2;E9PRA5;P20648	Sodium/potassium-transporting ATPase subunit alpha-3	1.99117	0.0654325	FALSE	TRUE	FALSE
816	CAMK2B	Q13554-8;Q13554-5;Q13554-2;Q13554-4;Q13554;Q13554-7;Q13554-6;Q13554-3;B7Z1Z6	Q13554-8;Q13554-5;Q13554-2;Q13554-4;Q13554;Q13554-7;Q13554-6;Q13554-3;B7Z1Z6;H7BXS4;H7BZC6;E9PBE8;H7C394;E7ETC9;E7ERS6	Calcium/calmodulin-dependent protein kinase type II subunit beta	1.98588	0.163413	FALSE	TRUE	FALSE
2720	GLB1	P16278-3;P16278;P16278-2;E7EQ29	P16278-3;P16278;P16278-2;E7EQ29;C9JF15;F8WF40;C9J539;C9J4G9;C9JWX1;Q6UWU2-2;Q6UWU2	Beta-galactosidase	1.98381	0.0753419	FALSE	TRUE	FALSE
5837	PYGM	P11217;P11217-2	P11217;P11217-2	Glycogen phosphorylase, muscle form	1.9665	0.0763997	FALSE	TRUE	FALSE
9097	USP14	P54578-2;P54578;A6NJA2;B7Z4N8	P54578-2;P54578;A6NJA2;B7Z4N8;J3QQT6;J3KS55	Ubiquitin carboxyl-terminal hydrolase 14;Ubiquitin carboxyl-terminal hydrolase	1.95083	0.163319	FALSE	TRUE	FALSE
178	AGL	P35573;P35573-2;P35573-3	P35573;P35573-2;P35573-3	Glycogen debranching enzyme;4-alpha-glucanotransferase;Amylo-alpha-1,6-glucosidase	1.94761	0.070832	FALSE	TRUE	FALSE
1306	COL15A1	P39059	P39059	Collagen alpha-1(XV) chain;Endostatin	1.94643	0.0813301	FALSE	TRUE	FALSE
79143	MBOAT7	Q96N66;Q96N66-3;Q96N66-2;A9C4B8;M0R1Z5	Q96N66;Q96N66-3;Q96N66-2;A9C4B8;M0R1Z5;H7C2M4;C9J4E9	Lysophospholipid acyltransferase 7	1.924	0.10239	FALSE	TRUE	FALSE
183	AGT	P01019	P01019	Angiotensinogen;Angiotensin-1;Angiotensin-2;Angiotensin-3;Angiotensin-4;Angiotensin 1-9;Angiotensin 1-7;Angiotensin 1-5;Angiotensin 1-4	1.91529	0.121977	FALSE	TRUE	FALSE
9276	COPB2	B4DZI8;P35606	B4DZI8;P35606;D6R997;D6RBZ7;D6RCL6;D6RBG7;D6RBT6;H0YAC7;H0Y938	Coatomer subunit beta	1.9084	0.077221	FALSE	TRUE	FALSE
8239	USP9X	Q93008-1;Q93008;E9PFG1	Q93008-1;Q93008;E9PFG1;O00507-2;O00507;REV__F5H8J4;REV__F5H564;REV__Q01970;REV__Q504Z1;REV__O43432;REV__O43432-3	Probable ubiquitin carboxyl-terminal hydrolase FAF-X	1.89896	0.120269	FALSE	TRUE	FALSE
1314	COPA	P53621;P53621-2	P53621;P53621-2	Coatomer subunit alpha;Xenin;Proxenin	1.89689	0.0933734	FALSE	TRUE	FALSE
5742	PTGS1	P23219-3;P23219-2;P23219	P23219-3;P23219-2;P23219;P35354	Prostaglandin G/H synthase 1	1.89382	0.0780864	FALSE	TRUE	FALSE
6546	SLC8A1	P32418-5;P32418;P32418-3;P32418-4;P32418-2;F5H5B3;E7EV41	P32418-5;P32418;P32418-3;P32418-4;P32418-2;F5H5B3;E7EV41;E9PCL8;F2Z391;P57103-4;P57103-5;P57103-2;P57103-6;P57103-7;P57103	Sodium/calcium exchanger 1	1.89301	0.0932298	FALSE	TRUE	FALSE
3998	LMAN1	P49257	P49257	Protein ERGIC-53	1.89006	0.0917407	FALSE	TRUE	FALSE
6855	SYP	P08247;H7C4W3;F2Z3E1	P08247;H7C4W3;F2Z3E1;G5E9A2;B7Z359	Synaptophysin	1.87084	0.081177	FALSE	TRUE	FALSE
9093	DNAJA3	Q96EY1-2;Q96EY1;E7ES32	Q96EY1-2;Q96EY1;E7ES32	DnaJ homolog subfamily A member 3, mitochondrial	1.87002	0.0984483	FALSE	TRUE	FALSE
6142	RPL18A	M0R1A7;Q02543;M0R0P7;M0R3D6;M0R117	M0R1A7;Q02543;M0R0P7;M0R3D6;M0R117	60S ribosomal protein L18a	1.86691	0.180932	FALSE	TRUE	FALSE
6202	RPS8	Q5JR95;P62241	Q5JR95;P62241	40S ribosomal protein S8	1.85636	0.125642	FALSE	TRUE	FALSE
6723	SRM	P19623;K7EQ47	P19623;K7EQ47;K7EL89;K7EKM4;K7ESL0	Spermidine synthase	1.8392	0.144387	FALSE	TRUE	FALSE
8402	SLC25A11	I3L1P8;Q02978;Q02978-2	I3L1P8;Q02978;Q02978-2	Mitochondrial 2-oxoglutarate/malate carrier protein	1.83612	0.0933238	FALSE	TRUE	FALSE
51479	ANKFY1	Q9P2R3;Q9P2R3-2;Q9P2R3-4	Q9P2R3;Q9P2R3-2;Q9P2R3-4;I3L1Z9;I3L3P8;K7EPT2	Ankyrin repeat and FYVE domain-containing protein 1	1.82429	0.171283	FALSE	TRUE	FALSE
1660	DHX9	Q08211	Q08211;Q08211-2;REV__H0YA90;REV__Q7Z6J0-3	ATP-dependent RNA helicase A	1.82414	0.0915483	FALSE	TRUE	FALSE
527	ATP6V0C	P27449	P27449	V-type proton ATPase 16 kDa proteolipid subunit	1.82075	0.151568	FALSE	TRUE	FALSE
1642	DDB1	Q16531;F5GY55	Q16531;F5GY55;B4DG00;F5H4N9;F8WF81;F5GZ34;F5H6C5;F5H238;F5GWI0;F5H2L3;F5H0Y5;F5H775;F5H581;F5GZY8;F5H198;F5H7A0;F5GYG8	DNA damage-binding protein 1	1.80359	0.0918025	FALSE	TRUE	FALSE
7174	TPP2	P29144;Q5VZU9	P29144;Q5VZU9	Tripeptidyl-peptidase 2	1.80155	0.0920229	FALSE	TRUE	TRUE
5250	SLC25A3	Q00325-2;Q00325;F8VVM2	Q00325-2;Q00325;F8VVM2;F8VZL5;F8VWR4;F8VWQ0	Phosphate carrier protein, mitochondrial	1.79412	0.0990125	FALSE	TRUE	FALSE
3339	HSPG2	P98160	P98160;Q5SZJ2;Q5SZJ1	Basement membrane-specific heparan sulfate proteoglycan core protein;Endorepellin;LG3 peptide	1.79062	0.0941374	FALSE	TRUE	FALSE
4969	OGN	P20774;Q5TBF5	P20774;Q5TBF5	Mimecan	1.78316	0.0971683	FALSE	TRUE	FALSE
60482	SLC5A7	Q9GZV3;F5H382	Q9GZV3;F5H382	High affinity choline transporter 1	1.77743	0.165073	FALSE	TRUE	FALSE
2512	FTL	P02792	P02792	Ferritin light chain	1.77055	0.0973707	FALSE	TRUE	FALSE
2194	FASN	P49327	P49327	Fatty acid synthase;[Acyl-carrier-protein] S-acetyltransferase;[Acyl-carrier-protein] S-malonyltransferase;3-oxoacyl-[acyl-carrier-protein] synthase;3-oxoacyl-[acyl-carrier-protein] reductase;3-hydroxyacyl-[acyl-carrier-protein] dehydratase;Enoyl-[acyl-carrier-protein] reductase;Oleoyl-[acyl-carrier-protein] hydrolase	1.76416	0.105856	FALSE	TRUE	FALSE
10972	TMED10	P49755;G3V2K7	P49755;G3V2K7	Transmembrane emp24 domain-containing protein 10	1.75313	0.101222	FALSE	TRUE	FALSE
1977	EIF4E	P06730;P06730-2;P06730-3;D6RBW1;H0Y8J7	P06730;P06730-2;P06730-3;D6RBW1;H0Y8J7;D6RFJ3;D6RHE2;H0Y8X3;A6NMX2	Eukaryotic translation initiation factor 4E	1.74792	0.154317	FALSE	TRUE	FALSE
64121	RRAGC	Q9HB90;Q9NQL2	Q9HB90;Q9NQL2;Q9NQL2-2	Ras-related GTP-binding protein C;Ras-related GTP-binding protein D	1.73824	0.149352	FALSE	TRUE	FALSE
2	A2M	P01023	P01023;P20742-2;P20742;H0YGH6;H0YFH1;F8W7L3	Alpha-2-macroglobulin	1.73819	0.107242	FALSE	TRUE	FALSE
950	SCARB2	Q14108;Q14108-2	Q14108;Q14108-2;D6RDG0	Lysosome membrane protein 2	1.7359	0.10391	FALSE	TRUE	FALSE
55699	IARS2	F6SBX2;Q9NSE4	F6SBX2;Q9NSE4	Isoleucine--tRNA ligase, mitochondrial	1.72308	0.160732	FALSE	TRUE	FALSE
7373	COL14A1	Q05707;Q05707-2;Q05707-3;J3QT83	Q05707;Q05707-2;Q05707-3;J3QT83;Q4G0W3;H0YBB2	Collagen alpha-1(XIV) chain	1.71997	0.115406	FALSE	TRUE	FALSE
1428	CRYM	Q14894;H9KVC2;I3L325	Q14894;H9KVC2;I3L325;I3NI53;I3L2W5;I3L3Y1;I3L3J9	Thiomorpholine-carboxylate dehydrogenase	1.71459	0.107476	FALSE	TRUE	FALSE
10787	NCKAP1	Q9Y2A7;Q9Y2A7-2	Q9Y2A7;Q9Y2A7-2	Nck-associated protein 1	1.71228	0.140321	FALSE	TRUE	FALSE
1315	COPB1	P53618;E9PP73	P53618;E9PP73;E9PP63;E9PKQ1	Coatomer subunit beta	1.70287	0.115921	FALSE	TRUE	FALSE
9131	AIFM1	O95831-3;O95831;O95831-2;E9PMA0	O95831-3;O95831;O95831-2;E9PMA0;O95831-6;O95831-5;O95831-4	Apoptosis-inducing factor 1, mitochondrial	1.70193	0.110763	FALSE	TRUE	FALSE
373156	GSTK1	Q9Y2Q3;Q9Y2Q3-3;Q9Y2Q3-2;E9PFN5;Q9Y2Q3-4;C9JNT3	Q9Y2Q3;Q9Y2Q3-3;Q9Y2Q3-2;E9PFN5;Q9Y2Q3-4;C9JNT3	Glutathione S-transferase kappa 1	1.69982	0.160604	FALSE	TRUE	FALSE
3697	ITIH1	P19827;F5H7E1;P19827-2;P19827-3	P19827;F5H7E1;P19827-2;P19827-3;F8WAS2;H7C0N0;CON__Q0VCM5;H7C5I0	Inter-alpha-trypsin inhibitor heavy chain H1	1.69241	0.12552	FALSE	TRUE	FALSE
27430	MAT2B	Q9NZL9;Q9NZL9-4;Q9NZL9-2;Q9NZL9-3;H7C0X7	Q9NZL9;Q9NZL9-4;Q9NZL9-2;Q9NZL9-3;H7C0X7;E5RJR3;E5RFS9;Q9NZL9-5	Methionine adenosyltransferase 2 subunit beta	1.69211	0.11166	FALSE	TRUE	FALSE
129285	PPP1R21	Q6ZMI0;Q6ZMI0-2;Q6ZMI0-5;Q6ZMI0-3;Q6ZMI0-4	Q6ZMI0;Q6ZMI0-2;Q6ZMI0-5;Q6ZMI0-3;Q6ZMI0-4;H7C1Y1;F8W7E1;F8WBY8;F8WE40	Protein phosphatase 1 regulatory subunit 21	1.69067	0.115808	FALSE	TRUE	FALSE
1293	COL6A3	P12111-2;P12111;E9PCV6;E7ENL6;P12111-4;P12111-5;P12111-3	P12111-2;P12111;E9PCV6;E7ENL6;P12111-4;P12111-5;P12111-3;C9JNG9;I3L392	Collagen alpha-3(VI) chain	1.68536	0.112775	FALSE	TRUE	FALSE
1644	DDC	P20711;P20711-3;H7BZF7;P20711-4;P20711-2	P20711;P20711-3;H7BZF7;P20711-4;P20711-2;F8WER1	Aromatic-L-amino-acid decarboxylase	1.68137	0.118254	FALSE	TRUE	FALSE
8663	EIF3C	Q99613;B5ME19;H3BRV0	Q99613;B5ME19;H3BRV0;H3BPE3;H3BPE4;H3BTY8	Eukaryotic translation initiation factor 3 subunit C	1.67986	0.151284	FALSE	TRUE	FALSE
3698	ITIH2	Q5T985;P19823	Q5T985;P19823;Q5T987	Inter-alpha-trypsin inhibitor heavy chain H2	1.6684	0.125891	FALSE	TRUE	FALSE
6128	RPL6	Q02878	Q02878;F8VZ45;U3KQR5;F8VR69;F8VZA3;F8VWR1;F8VU16	60S ribosomal protein L6	1.66149	0.119846	FALSE	TRUE	FALSE
1272	CNTN1	Q12860;Q12860-2	Q12860;Q12860-2;Q12860-3;F8VUI9;H0YIJ1;F8VUI8;F8VQW3;F8VX96	Contactin-1	1.65593	0.118785	FALSE	TRUE	FALSE
6897	TARS	P26639;P26639-2;E7ERI3;G3XAN9	P26639;P26639-2;E7ERI3;G3XAN9	Threonine--tRNA ligase, cytoplasmic	1.65273	0.187347	FALSE	TRUE	FALSE
7178	TPT1	P13693;Q5W0H4;Q8TBK7;J3KPG2;E9PJF7;H0YCX0	P13693;Q5W0H4;Q8TBK7;J3KPG2;E9PJF7;H0YCX0;Q56UQ5;Q9HAU6	Translationally-controlled tumor protein	1.65217	0.120917	FALSE	TRUE	FALSE
488	ATP2A2	P16615-5;P16615-2;P16615-3;P16615;P16615-4;H7C5W9	P16615-5;P16615-2;P16615-3;P16615;P16615-4;H7C5W9;O14983-2;O14983;B3KY17;J3QSY6;H3BVB2	Sarcoplasmic/endoplasmic reticulum calcium ATPase 2	1.65087	0.126757	FALSE	TRUE	FALSE
2629	GBA	J3KQG4;P04062-2;P04062;F5H241;J3KQK9;P04062-3	J3KQG4;P04062-2;P04062;F5H241;J3KQK9;P04062-3	Glucosylceramidase	1.64941	0.133751	FALSE	TRUE	FALSE
4035	LRP1	Q07954	Q07954;H0YJI8;Q6PJ72;Q86SW0;Q7Z7K9	Prolow-density lipoprotein receptor-related protein 1;Low-density lipoprotein receptor-related protein 1 85 kDa subunit;Low-density lipoprotein receptor-related protein 1 515 kDa subunit;Low-density lipoprotein receptor-related protein 1 intracellular domain	1.63722	0.152778	FALSE	TRUE	FALSE
3514	IGKC	P01834	P01834	Ig kappa chain C region	1.6277	0.125315	FALSE	TRUE	FALSE
4133	MAP2	P11137-3;P11137	P11137-3;P11137;E7EV03;P11137-2;A8MZ31	Microtubule-associated protein 2	1.62473	0.130506	FALSE	TRUE	FALSE
7317	UBA1	P22314	P22314;Q5JRR6;Q5JRR9;Q5JRS0;Q5JRS2;Q5JRS3	Ubiquitin-like modifier-activating enzyme 1	1.61976	0.138606	FALSE	TRUE	FALSE
335	APOA1	P02647;F8W696	P02647;F8W696	Apolipoprotein A-I;Truncated apolipoprotein A-I	1.613	0.127775	FALSE	TRUE	FALSE
7094	TLN1	Q9Y490;Q5TCU6	Q9Y490;Q5TCU6	Talin-1	1.60691	0.12908	FALSE	TRUE	FALSE
3910	LAMA4	Q16363-2;Q16363	Q16363-2;Q16363;H0Y351;H0YAQ5;E5RFQ2;H0YAP9	Laminin subunit alpha-4	1.60344	0.143342	FALSE	TRUE	FALSE
224	ALDH3A2	P51648;P51648-2;J3QRD1	P51648;P51648-2;J3QRD1;I3L1M4;J3QS00;J3KTD9;I3L2W1;J3QKK9;J3KTG1;E9PJV0;C9JGJ2;I3L0X1;P48448;S4R374;P43353-2;S4R3R5;P43353	Fatty aldehyde dehydrogenase	1.58896	0.183829	FALSE	TRUE	FALSE
26024	PTCD1	P56134-4;C9JJT5;P56134-3;P56134-2;F5H4H2;P56134;C9JU26;G3V325	P56134-4;C9JJT5;P56134-3;P56134-2;F5H4H2;P56134;C9JU26;G3V325	ATP synthase subunit f, mitochondrial	1.58204	0.19071	FALSE	TRUE	FALSE
8895	CPNE3	O75131;E5RG68	O75131;E5RG68;E5RHZ0;H0YB26;E5RJ85;E5RG97;E5RFT7;Q7Z6C8;Q8IYJ1;Q96A23;Q9UBL6-2;Q96A23-2;Q9HCH3;Q9UBL6	Copine-3	1.56442	0.180422	FALSE	TRUE	FALSE
3837	KPNB1	Q14974;B7ZAV6;F5H4R7;J3KTM9	Q14974;B7ZAV6;F5H4R7;J3KTM9;J3QR48;J3QKQ5;J3KS06;J3QRG4	Importin subunit beta-1	1.56097	0.147127	FALSE	TRUE	FALSE
64856	VWA1	Q6PCB0;J3QLP3	Q6PCB0;J3QLP3;J3QRR0;Q6PCB0-2	von Willebrand factor A domain-containing protein 1	1.55662	0.144036	FALSE	TRUE	FALSE
10075	HUWE1	Q7Z6Z7-2;Q7Z6Z7-3;Q7Z6Z7;H0Y5W0	Q7Z6Z7-2;Q7Z6Z7-3;Q7Z6Z7;H0Y5W0;Q5H962;H0Y659;H0Y7U1;A5YM72-2	E3 ubiquitin-protein ligase HUWE1	1.54875	0.172601	FALSE	TRUE	FALSE
6521	SLC4A1	P02730	P02730	Band 3 anion transport protein	1.54452	0.154865	FALSE	TRUE	FALSE
7384	UQCRC1	P31930	P31930	Cytochrome b-c1 complex subunit 1, mitochondrial	1.53827	0.146592	FALSE	TRUE	FALSE
6191	RPS4X	P62701	P62701;A6NH36	40S ribosomal protein S4, X isoform	1.52819	0.151717	FALSE	TRUE	FALSE
284119	PTRF	Q6NZI2;Q6NZI2-2	Q6NZI2;Q6NZI2-2;Q6NZI2-3	Polymerase I and transcript release factor	1.5195	0.159907	FALSE	TRUE	FALSE
7419	VDAC3	Q9Y277;Q9Y277-2;F5H740	Q9Y277;Q9Y277-2;F5H740;E5RFP6;E5RJN6;E5RHZ6;E5RHE1;E5RK27;E5RFL1	Voltage-dependent anion-selective channel protein 3	1.51808	0.200633	FALSE	TRUE	FALSE
6642	SNX1	Q13596;Q13596-2;Q13596-3;A6NKH4;H0YK42	Q13596;Q13596-2;Q13596-3;A6NKH4;H0YK42;H0YK43;J3KPH4;H0YKD5;H0YKL5;H0YK58	Sorting nexin-1	1.50455	0.154821	FALSE	TRUE	FALSE
93185	IGSF8	Q969P0-3;Q969P0;C9J8Z4	Q969P0-3;Q969P0;C9J8Z4;Q969P0-2	Immunoglobulin superfamily member 8	1.49717	0.256195	FALSE	TRUE	FALSE
4048	LTA4H	P09960;P09960-4;P09960-2;P09960-3	P09960;P09960-4;P09960-2;P09960-3;B4DEH5	Leukotriene A-4 hydrolase	1.48045	0.161415	FALSE	TRUE	FALSE
490	ATP2B1	P20020-6;P20020-3;P20020-4;P20020;P20020-5;P20020-2;E7ERY9	P20020-6;P20020-3;P20020-4;P20020;P20020-5;P20020-2;E7ERY9;H0YHH6;F8W1V5	Plasma membrane calcium-transporting ATPase 1	1.46365	0.176088	FALSE	TRUE	FALSE
55690	PACS1	Q6VY07;Q6VY07-2	Q6VY07;Q6VY07-2;B4DF77;E9PPK2;E9PNZ9;E9PSG7;E9PNG7;E9PSE1;H0YCU5;F8W0B1;H0YF56	Phosphofurin acidic cluster sorting protein 1	1.45726	0.191973	FALSE	TRUE	FALSE
633	BGN	A6NLG9;P21810	A6NLG9;P21810	Biglycan	1.45335	0.166877	FALSE	TRUE	FALSE
55737	VPS35	Q96QK1	Q96QK1;I3L4S0;I3L4P4;H0YFB5;F5H0N1;Q9UJX4-3;F5H0F9;Q9UJX4	Vacuolar protein sorting-associated protein 35	1.44011	0.171034	FALSE	TRUE	FALSE
3075	CFH	P08603;P08603-2;F8WDX4	P08603;P08603-2;F8WDX4;Q5TFM2;Q6NSD3;Q02985-2;Q02985	Complement factor H	1.43461	0.238181	FALSE	TRUE	FALSE
23157	SEPT6	Q14141-2;Q14141-4;B1AMS2;Q14141;F5H1J5;B4E049	Q14141-2;Q14141-4;B1AMS2;Q14141;F5H1J5;B4E049;Q14141-3	Septin-6	1.43192	0.238219	FALSE	TRUE	FALSE
10013	HDAC6	Q9UBN7;B4DZH6;Q9UBN7-2	Q9UBN7;B4DZH6;Q9UBN7-2;A6NDI8;E7EPS2;E7EUZ1;E7EP63;E7ER52;H7C0Z9;C9J172;E9PEH1	Histone deacetylase 6	1.43002	0.233005	FALSE	TRUE	FALSE
53	ACP2	E9PHY0;P11117;E9PP23;E9PQY3;F5GWV7;B7Z7D2	E9PHY0;P11117;E9PP23;E9PQY3;F5GWV7;B7Z7D2;G5EA28;E9PKW9;P11117-2;E9PQW9;B7Z6U3	Lysosomal acid phosphatase	1.42863	0.283075	FALSE	TRUE	FALSE
6206	RPS12	P25398	P25398	40S ribosomal protein S12	1.41764	0.177162	FALSE	TRUE	FALSE
7385	UQCRC2	P22695;H3BRG4;H3BSJ9	P22695;H3BRG4;H3BSJ9;H3BP04;H3BUE4;H3BUI9	Cytochrome b-c1 complex subunit 2, mitochondrial	1.4133	0.17969	FALSE	TRUE	FALSE
26999	CYFIP2	Q96F07-2;E7EVF4;E7EVJ5;Q96F07;E7EWA4;F5H583;E7EW33;H7C229	Q96F07-2;E7EVF4;E7EVJ5;Q96F07;E7EWA4;F5H583;E7EW33;H7C229;E5RFQ0	Cytoplasmic FMR1-interacting protein 2	1.41241	0.19019	FALSE	TRUE	FALSE
4719	NDUFS1	P28331;P28331-2;P28331-4;P28331-5;B4DJ81;P28331-3	P28331;P28331-2;P28331-4;P28331-5;B4DJ81;P28331-3;C9JPQ5;F8WDL5	NADH-ubiquinone oxidoreductase 75 kDa subunit, mitochondrial	1.40707	0.181266	FALSE	TRUE	FALSE
10594	PRPF8	Q6P2Q9	Q6P2Q9;I3L0J9;I3L3Z8;I3L1T8	Pre-mRNA-processing-splicing factor 8	1.39898	0.205971	FALSE	TRUE	FALSE
6203	RPS9	P46781;B5MCT8;C9JM19	P46781;B5MCT8;C9JM19;F2Z3C0;A8MXK4	40S ribosomal protein S9	1.39723	0.184122	FALSE	TRUE	FALSE
5917	RARS	P54136;P54136-2;F5H3T8	P54136;P54136-2;F5H3T8;E5RJM9;E5RH09	Arginine--tRNA ligase, cytoplasmic	1.39317	0.221561	FALSE	TRUE	FALSE
5549	PRELP	P51888	P51888	Prolargin	1.38544	0.187362	FALSE	TRUE	FALSE
6275	S100A4	P26447	P26447	Protein S100-A4	1.38525	0.245613	FALSE	TRUE	FALSE
80760	ITIH5	Q86UX2-2;C9J2H1;G5E9D8;Q86UX2;J3KQ60;Q86UX2-3	Q86UX2-2;C9J2H1;G5E9D8;Q86UX2;J3KQ60;Q86UX2-3;Q86UX2-4;H7C5A6	Inter-alpha-trypsin inhibitor heavy chain H5	1.38496	0.187128	FALSE	TRUE	FALSE
9349	RPL23	P62829;J3KT29;J3KTJ3;C9JD32;B9ZVP7	P62829;J3KT29;J3KTJ3;C9JD32;B9ZVP7	60S ribosomal protein L23	1.38451	0.299435	FALSE	TRUE	FALSE
27020	NPTN	Q9Y639;Q9UFM8;Q9Y639-4;H7BXJ1;Q9Y639-5;F5GZD0;Q9Y639-1;Q9Y639-3	Q9Y639;Q9UFM8;Q9Y639-4;H7BXJ1;Q9Y639-5;F5GZD0;Q9Y639-1;Q9Y639-3;H3BQ94;H3BU51;F5GYM7	Neuroplastin	1.38389	0.265344	FALSE	TRUE	FALSE
3376	IARS	P41252;J3KR24	P41252;J3KR24;Q5TCC4;Q5TCC5;Q5TCD1;Q5TCC6	Isoleucine--tRNA ligase, cytoplasmic	1.38337	0.224045	FALSE	TRUE	FALSE
283209	PGM2L1	Q6PCE3	Q6PCE3	Glucose 1,6-bisphosphate synthase	1.38112	0.187686	FALSE	TRUE	FALSE
10484	SEC23A	Q15436;F5H365;B3KXI2;F5H6C4	Q15436;F5H365;B3KXI2;F5H6C4;G3V3G5;G3V2R6;G3V5X8;G3V4Q2;G3V4V1;G3V1W4;G3V5K1	Protein transport protein Sec23A	1.38023	0.210443	FALSE	TRUE	FALSE
2266	FGG	P02679-2;C9JEU5;P02679;C9JC84	P02679-2;C9JEU5;P02679;C9JC84	Fibrinogen gamma chain	1.3764	0.189138	FALSE	TRUE	FALSE
3276	PRMT1	E9PKG1;Q99873-3;Q99873-2;Q99873-4;Q99873;H7C2I1;E9PQ98;E9PIX6;E9PNR9;H0YDE4	E9PKG1;Q99873-3;Q99873-2;Q99873-4;Q99873;H7C2I1;E9PQ98;E9PIX6;E9PNR9;H0YDE4;Q9NR22-2;Q9NR22;E9PMZ2;E9PMW9;E9PI83	Protein arginine N-methyltransferase 1	1.37497	0.225518	FALSE	TRUE	FALSE
10131	TRAP1	F5H897;Q12931;I3L0K7	F5H897;Q12931;I3L0K7;I3L239;I3L253;I3L2D5	Heat shock protein 75 kDa, mitochondrial	1.37388	0.191265	FALSE	TRUE	FALSE
1981	EIF4G1	Q04637-6;Q04637-7;Q04637-5;E7EX73;Q04637-4;E9PGM1;Q04637-3;E7EUU4;Q04637;Q04637-8;Q04637-9	Q04637-6;Q04637-7;Q04637-5;E7EX73;Q04637-4;E9PGM1;Q04637-3;E7EUU4;Q04637;Q04637-8;Q04637-9;C9JF13;C9J6B6;C9K073;C9J2Z7;H7C0V6;H7C044;REV__Q8NEG2-2;REV__Q8NEG2;REV__F5H7J8;REV__C9JQZ6;REV__J3KQX6	Eukaryotic translation initiation factor 4 gamma 1	1.3598	0.274816	FALSE	TRUE	FALSE
2331	FMOD	Q06828	Q06828	Fibromodulin	1.3569	0.218601	FALSE	TRUE	FALSE
1632	ECI1	P42126-2;P42126;Q96DC0;H3BS70	P42126-2;P42126;Q96DC0;H3BS70	Enoyl-CoA delta isomerase 1, mitochondrial	1.35439	0.198205	FALSE	TRUE	FALSE
10093	ARPC4	P59998;F8WCF6;P59998-3;R4GN08;P59998-4;H7C0A3;F8WDD7;P59998-2	P59998;F8WCF6;P59998-3;R4GN08;P59998-4;H7C0A3;F8WDD7;P59998-2;F8WDW3;F8WE39	Actin-related protein 2/3 complex subunit 4	1.3509	0.198459	FALSE	TRUE	FALSE
3843	IPO5	O00410;O00410-3;B4E0R6;H0Y8C6;O00410-2	O00410;O00410-3;B4E0R6;H0Y8C6;O00410-2;E7ETV3;E7EQT5;C9JZD8;E7EWK4;E7EX05;E7EV12;C9JMV5;C9JQT6;E7ESA1;E7ESZ1;E7ETV8;H0Y3V4;C9J875;C9JXE0;C9JZ53	Importin-5	1.34422	0.233418	FALSE	TRUE	FALSE
5834	PYGB	P11216	P11216;H0Y4Z6	Glycogen phosphorylase, brain form	1.34152	0.200054	FALSE	TRUE	FALSE
3069	HDLBP	Q00341;Q00341-2;H0Y394	Q00341;Q00341-2;H0Y394;H7C0A4;C9JIZ1;H7C2D1;C9JZI8;C9J5E5;H7BZC3;C9JHZ8;C9JES8;C9JHS7;C9JT62;C9JK79;C9JMQ6;C9JQ82;C9JBS3;C9JEJ8;C9JKQ5;C9JHN6;C9JHS9;C9J739	Vigilin	1.34116	0.253816	FALSE	TRUE	FALSE
4059	BCAM	P50895;K7ENU8	P50895;K7ENU8;K7ERB7	Basal cell adhesion molecule	1.33984	0.242427	FALSE	TRUE	FALSE
2686	GGT7	Q9UJ14	Q9UJ14;Q9UJ14-5;A2A2G5;Q9UJ14-4	Gamma-glutamyltransferase 7;Gamma-glutamyltransferase 7 heavy chain;Gamma-glutamyltransferase 7 light chain	1.33736	0.327689	FALSE	TRUE	FALSE
10550	ARL6IP5	O75915	O75915;F8WF90;C9JQU6;F8WF33	PRA1 family protein 3	1.33705	0.211702	FALSE	TRUE	FALSE
23530	NNT	Q13423;E9PCX7	Q13423;E9PCX7;D6RAI5;D6RHU2;D6RCR6;H0Y8P5	NAD(P) transhydrogenase, mitochondrial	1.32783	0.207391	FALSE	TRUE	FALSE
10137	RBM12	Q9NTZ6	Q9NTZ6;A6PVI1;A6PVI0;Q5JX62	RNA-binding protein 12	1.31578	0.318956	FALSE	TRUE	FALSE
58533	SNX6	Q9UNH7;Q9UNH7-2;B4DJS7;G3V5X9	Q9UNH7;Q9UNH7-2;B4DJS7;G3V5X9;H0YJF8;G3V4Z5;G3V5U2;G3V2U1;Q86XE0-2;Q86XE0	Sorting nexin-6	1.30985	0.211539	FALSE	TRUE	FALSE
3615	IMPDH2	H0Y4R1;P12268	H0Y4R1;P12268;E7ETK5	Inosine-5-monophosphate dehydrogenase 2	1.30577	0.262503	FALSE	TRUE	FALSE
1938	EEF2	P13639	P13639	Elongation factor 2	1.3003	0.219818	FALSE	TRUE	FALSE
3842	TNPO1	Q92973-2;Q92973;Q92973-3	Q92973-2;Q92973;Q92973-3;B4DSC0;E7EW37;S4R398	Transportin-1	1.29398	0.303824	FALSE	TRUE	FALSE
47	ACLY	P53396;P53396-2;B4E3P0	P53396;P53396-2;B4E3P0;K7EIE7;K7ESG8	ATP-citrate synthase	1.28617	0.22352	FALSE	TRUE	FALSE
5213	PFKM	P08237;P08237-3;P08237-2	P08237;P08237-3;P08237-2;F8VX13;F8VNX2;F8VZQ1;F8VP00;F8VW30;F8VSL1;F8VZI0;F8W1J8;F8VSF7;F8VUB8;F8VTQ3;F8VYK8;F8VVE3;H0YIS9	6-phosphofructokinase, muscle type	1.28266	0.22233	FALSE	TRUE	FALSE
3915	LAMC1	P11047	P11047	Laminin subunit gamma-1	1.27968	0.238189	FALSE	TRUE	FALSE
223	ALDH9A1	P49189;B4DXY7	P49189;B4DXY7	4-trimethylaminobutyraldehyde dehydrogenase	1.26806	0.225467	FALSE	TRUE	FALSE
3700	ITIH4	Q14624-3;Q14624-2;Q14624;B7ZKJ8;Q14624-4;H7C0L5;F5GXQ1	Q14624-3;Q14624-2;Q14624;B7ZKJ8;Q14624-4;H7C0L5;F5GXQ1	Inter-alpha-trypsin inhibitor heavy chain H4;70 kDa inter-alpha-trypsin inhibitor heavy chain H4;35 kDa inter-alpha-trypsin inhibitor heavy chain H4	1.26427	0.22564	FALSE	TRUE	FALSE
51454	GULP1	Q9UBP9-3;Q9UBP9-4;Q9UBP9	Q9UBP9-3;Q9UBP9-4;Q9UBP9	PTB domain-containing engulfment adapter protein 1	1.26402	0.294095	FALSE	TRUE	FALSE
79026	AHNAK	Q09666	Q09666;E9PJZ0;E9PKR9;E9PJC6;E9PLK4;Q09666-2;E9PQE3;P48552	Neuroblast differentiation-associated protein AHNAK	1.25164	0.235469	FALSE	TRUE	FALSE
58477	SRPRB	Q9Y5M8;H7C4H2	Q9Y5M8;H7C4H2;C9J5Z8	Signal recognition particle receptor subunit beta	1.24963	0.349481	FALSE	TRUE	FALSE
871	SERPINH1	P50454;E9PPV6;E9PR70;E9PKH2;E9PK86;E9PMI5	P50454;E9PPV6;E9PR70;E9PKH2;E9PK86;E9PMI5;E9PNX1;E9PJH8;E9PIG2;E9PRS3;E9PQ34;H0YEP8;E9PLA6	Serpin H1	1.24871	0.250503	FALSE	TRUE	FALSE
7060	THBS4	P35443;E7ES19	P35443;E7ES19;B4DKJ3;G3XAP6;CON__ENSEMBL:ENSBTAP00000006074;P49747	Thrombospondin-4	1.24687	0.286758	FALSE	TRUE	FALSE
6122	RPL3	P39023;G5E9G0;B5MCW2;H7C422;H7C3M2	P39023;G5E9G0;B5MCW2;H7C422;H7C3M2;F8WCR1	60S ribosomal protein L3	1.24323	0.242214	FALSE	TRUE	FALSE
7415	VCP	P55072	P55072;C9JUP7;C9IZA5;E7EQM8	Transitional endoplasmic reticulum ATPase	1.23165	0.249455	FALSE	TRUE	FALSE
3927	LASP1	Q14847;Q14847-2;C9J9W2;B4DGQ0	Q14847;Q14847-2;C9J9W2;B4DGQ0;F6S2S5;K7ESD6	LIM and SH3 domain protein 1	1.23141	0.312432	FALSE	TRUE	FALSE
6836	SURF4	O15260-2;Q5T8U5;O15260;B7Z6A4	O15260-2;Q5T8U5;O15260;B7Z6A4	Surfeit locus protein 4	1.22944	0.240399	FALSE	TRUE	FALSE
11160	ERLIN2	O94905;E5RHW4	O94905;E5RHW4;E5RJ09;O94905-2;O94905-3	Erlin-2	1.22901	0.239904	FALSE	TRUE	FALSE
3611	ILK	Q13418;B7Z418;B7Z1I0	Q13418;B7Z418;B7Z1I0;E9PM54;E9PNR4	Integrin-linked protein kinase	1.2164	0.29886	FALSE	TRUE	FALSE
4646	MYO6	Q9UM54-6;E7EW20;Q9UM54-5;Q9UM54-2;Q9UM54-4;Q9UM54-1;Q9UM54	Q9UM54-6;E7EW20;Q9UM54-5;Q9UM54-2;Q9UM54-4;Q9UM54-1;Q9UM54;Q5JVM0	Unconventional myosin-VI	1.1895	0.253596	FALSE	TRUE	FALSE
5176	SERPINF1	P36955	P36955;I3L4N7;I3L107;I3L4F9;I3L4Z0;I3L2R7;I3L3Z3;I3L425;I3L1U4	Pigment epithelium-derived factor	1.18918	0.258193	FALSE	TRUE	FALSE
50810	HDGFRP3	Q9Y3E1;H3BTV7	Q9Y3E1;H3BTV7;H3BPQ6;H3BPM9	Hepatoma-derived growth factor-related protein 3	1.18718	0.334157	FALSE	TRUE	FALSE
7165	TPD52L2	O43399-4;O43399-3;O43399-5;O43399-7;O43399-2;O43399;O43399-6	O43399-4;O43399-3;O43399-5;O43399-7;O43399-2;O43399;O43399-6	Tumor protein D54	1.18369	0.362934	FALSE	TRUE	FALSE
79837	PIP4K2C	Q8TBX8-3;Q8TBX8;Q8TBX8-2	Q8TBX8-3;Q8TBX8;Q8TBX8-2;H0YIJ6;F8VNT5;F8VU68	Phosphatidylinositol 5-phosphate 4-kinase type-2 gamma	1.17991	0.261703	FALSE	TRUE	FALSE
4637	MYL6	J3KND3;G8JLA2;F8W1R7;P60660-2;P60660;G3V1V0;B7Z6Z4;G3V1Y7;F8VPF3;F8VZU9;F8W180	J3KND3;G8JLA2;F8W1R7;P60660-2;P60660;G3V1V0;B7Z6Z4;G3V1Y7;F8VPF3;F8VZU9;F8W180;H0YI43;F8VXL3	Myosin light polypeptide 6	1.17523	0.26327	FALSE	TRUE	FALSE
79751	SLC25A22	Q9H936;E9PJH7;E9PS95	Q9H936;E9PJH7;E9PS95;K4DIA8;K4DIA2;K4DIB0;K4DIB2;E9PQ36;K4DIB8;E9PI74;K4DIB3;E9PJY0;K4DIB6;K4DIB4	Mitochondrial glutamate carrier 1	1.17214	0.268835	FALSE	TRUE	FALSE
5007	OSBP	P22059	P22059;H0YCV6	Oxysterol-binding protein 1	1.17009	0.335272	FALSE	TRUE	FALSE
10313	RTN3	O95197-3;O95197-4;O95197-7;O95197-2;O95197;O95197-5	O95197-3;O95197-4;O95197-7;O95197-2;O95197;O95197-5;F5H617	Reticulon-3	1.16444	0.264428	FALSE	TRUE	FALSE
1968	EIF2S3	P41091;Q2VIR3;Q2VIR3-2;F8W810	P41091;Q2VIR3;Q2VIR3-2;F8W810;H7BZU1	Eukaryotic translation initiation factor 2 subunit 3;Putative eukaryotic translation initiation factor 2 subunit 3-like protein	1.16325	0.352722	FALSE	TRUE	FALSE
3417	IDH1	O75874	O75874;C9J4N6;C9JJE5;C9JLU6	Isocitrate dehydrogenase [NADP] cytoplasmic	1.16019	0.26594	FALSE	TRUE	FALSE
11100	HNRNPUL1	Q9BUJ2-2;Q9BUJ2;Q9BUJ2-3;Q9BUJ2-4;B7Z4B8;M0R3F1;M0QYZ0	Q9BUJ2-2;Q9BUJ2;Q9BUJ2-3;Q9BUJ2-4;B7Z4B8;M0R3F1;M0QYZ0;M0QYM5;M0R0K8;M0QYI8;M0R203;M0R247;M0QZV6	Heterogeneous nuclear ribonucleoprotein U-like protein 1	1.15927	0.36588	FALSE	TRUE	FALSE
2180	ACSL1	E7EPM6;P33121-2;P33121;B7Z452;B7Z3Z9;D6RER0	E7EPM6;P33121-2;P33121;B7Z452;B7Z3Z9;D6RER0;H0Y9U7;H0Y9Z9;D6RG07	Long-chain-fatty-acid--CoA ligase 1	1.15757	0.358196	FALSE	TRUE	FALSE
8760	CDS2	O95674	O95674;E7EQ83;F6VWC5;Q92903	Phosphatidate cytidylyltransferase 2	1.15445	0.352498	FALSE	TRUE	FALSE
6187	RPS2	P15880;E9PMM9;E9PQD7;H0YEN5;E9PPT0;I3L404	P15880;E9PMM9;E9PQD7;H0YEN5;E9PPT0;I3L404;E9PM36;H3BNG3;H0YE27	40S ribosomal protein S2	1.15012	0.272512	FALSE	TRUE	FALSE
10423	CDIPT	O14735;H3BTV1;B3KY94;H3BUR9	O14735;H3BTV1;B3KY94;H3BUR9;O14735-2	CDP-diacylglycerol--inositol 3-phosphatidyltransferase	1.14912	0.364779	FALSE	TRUE	FALSE
84457	PHYHIPL	Q96FC7-2;Q96FC7	Q96FC7-2;Q96FC7	Phytanoyl-CoA hydroxylase-interacting protein-like	1.14766	0.364272	FALSE	TRUE	FALSE
1655	DDX5	P17844;J3KTA4;B4DLW8	P17844;J3KTA4;B4DLW8;J3QSF1;J3QRQ7;J3KRZ1;J3KRX8;J3QR02;J3QRN5;J3QLG9;J3QR62	Probable ATP-dependent RNA helicase DDX5	1.14704	0.271734	FALSE	TRUE	FALSE
3799	KIF5B	P33176	P33176	Kinesin-1 heavy chain	1.14141	0.273658	FALSE	TRUE	FALSE
6390	SDHB	P21912	P21912	Succinate dehydrogenase [ubiquinone] iron-sulfur subunit, mitochondrial	1.13783	0.274891	FALSE	TRUE	FALSE
374354	NHLRC2	Q8NBF2	Q8NBF2;Q8NBF2-2	NHL repeat-containing protein 2	1.12865	0.277019	FALSE	TRUE	FALSE
9900	SV2A	Q7L0J3-2;Q7L0J3	Q7L0J3-2;Q7L0J3	Synaptic vesicle glycoprotein 2A	1.12691	0.326104	FALSE	TRUE	FALSE
8209	C21orf33	P30042;H7C2G3;P30042-2;H7C1F6;F2Z2Q0;H7BYH1	P30042;H7C2G3;P30042-2;H7C1F6;F2Z2Q0;H7BYH1	ES1 protein homolog, mitochondrial	1.12632	0.279761	FALSE	TRUE	FALSE
9761	MLEC	Q14165;F5H1S8;H0YG07	Q14165;F5H1S8;H0YG07;F5GX14	Malectin	1.12151	0.28222	FALSE	TRUE	FALSE
94081	SFXN1	Q9H9B4;S4R2X2;D6RFI0;D6RDG7	Q9H9B4;S4R2X2;D6RFI0;D6RDG7;D6RAE9	Sideroflexin-1	1.1148	0.283272	FALSE	TRUE	FALSE
5730	PTGDS	P41222;H0Y5A1;F8W7I2;Q5SQ11	P41222;H0Y5A1;F8W7I2;Q5SQ11;Q5SQ12	Prostaglandin-H2 D-isomerase	1.1058	0.329219	FALSE	TRUE	FALSE
80777	CYB5B	J3KNF8;H3BUX2;O43169;D6RFH4	J3KNF8;H3BUX2;O43169;D6RFH4;J3QR91	Cytochrome b5 type B	1.10113	0.381483	FALSE	TRUE	FALSE
162	AP1B1	Q10567-3;Q10567-2;Q10567;Q10567-4;C9J1E7	Q10567-3;Q10567-2;Q10567;Q10567-4;C9J1E7;H7C034	AP-1 complex subunit beta-1	1.09738	0.29181	FALSE	TRUE	FALSE
2058	EPRS	P07814	P07814	Bifunctional glutamate/proline--tRNA ligase;Glutamate--tRNA ligase;Proline--tRNA ligase	1.09057	0.293365	FALSE	TRUE	FALSE
9045	RPL14	P50914;E7EPB3	P50914;E7EPB3	60S ribosomal protein L14	1.08684	0.394121	FALSE	TRUE	FALSE
2762	GMDS	O60547;O60547-2	O60547;O60547-2	GDP-mannose 4,6 dehydratase	1.07322	0.389492	FALSE	TRUE	FALSE
9948	WDR1	O75083;D6RD66;O75083-3	O75083;D6RD66;O75083-3	WD repeat-containing protein 1	1.06947	0.304982	FALSE	TRUE	FALSE
7247	TSN	Q15631;E9PGT1;H7C1D4;Q15631-2	Q15631;E9PGT1;H7C1D4;Q15631-2	Translin	1.06083	0.308176	FALSE	TRUE	FALSE
818	CAMK2G	Q13555-4;Q13555-2;Q13555-8;Q13555;Q13555-6;Q13555-10;Q5SWX3;Q13555-3;Q13555-5;Q13555-7;Q13555-9;Q8WU40;H0Y6G2	Q13555-4;Q13555-2;Q13555-8;Q13555;Q13555-6;Q13555-10;Q5SWX3;Q13555-3;Q13555-5;Q13555-7;Q13555-9;Q8WU40;H0Y6G2;E7EQE4;B4DVQ3;D6RHX9	Calcium/calmodulin-dependent protein kinase type II subunit gamma	1.05848	0.354614	FALSE	TRUE	FALSE
2244	FGB	P02675;D6REL8	P02675;D6REL8;CON__P02676	Fibrinogen beta chain;Fibrinopeptide B;Fibrinogen beta chain	1.0582	0.308177	FALSE	TRUE	FALSE
8664	EIF3D	B4DVY1;O15371	B4DVY1;O15371;B0QYA4;B0QYA3;B0QYA5;B0QYA8;B0QYA6;B0QYA7	Eukaryotic translation initiation factor 3 subunit D	1.05795	0.398957	FALSE	TRUE	FALSE
8565	YARS	P54577	P54577	Tyrosine--tRNA ligase, cytoplasmic	1.05504	0.30877	FALSE	TRUE	FALSE
10541	ANP32B	Q92688-2;Q92688;Q5T6W8	Q92688-2;Q92688;Q5T6W8	Acidic leucine-rich nuclear phosphoprotein 32 family member B	1.0548	0.373582	FALSE	TRUE	FALSE
54332	GDAP1	Q8TB36-2;Q8TB36	Q8TB36-2;Q8TB36	Ganglioside-induced differentiation-associated protein 1	1.05448	0.312847	FALSE	TRUE	FALSE
4141	MARS	P56192;A6NC17;B3KVK7	P56192;A6NC17;B3KVK7;H0YIP0;H0YHV5;H0YI94;H0YIC2;H0YHL6;H0YI27;F5H2V6	Methionine--tRNA ligase, cytoplasmic	1.04629	0.384629	FALSE	TRUE	FALSE
25782	RAB3GAP2	Q9H2M9	Q9H2M9;H7C4Y9;Q9H2M9-2;F8WDJ2	Rab3 GTPase-activating protein non-catalytic subunit	1.04413	0.357903	FALSE	TRUE	FALSE
471	ATIC	P31939;P31939-2;F5GWY2	P31939;P31939-2;F5GWY2;H7C1S2;H7C084;C9JLK0;H7BZU3;F8WEF0	Bifunctional purine biosynthesis protein PURH;Phosphoribosylaminoimidazolecarboxamide formyltransferase;IMP cyclohydrolase	1.0426	0.314921	FALSE	TRUE	FALSE
10449	ACAA2	P42765;K7EME0	P42765;K7EME0;K7EJ68;K7ER88;K7EJB1	3-ketoacyl-CoA thiolase, mitochondrial	1.03077	0.365131	FALSE	TRUE	FALSE
11338	U2AF2	P26368-2;P26368;K7ENG2	P26368-2;P26368;K7ENG2;K7ELP8	Splicing factor U2AF 65 kDa subunit	1.01851	0.398845	FALSE	TRUE	FALSE
3182	HNRNPAB	D6R9P3;D6RD18;Q99729-3;D6RBZ0;Q99729-2;Q99729-4;Q99729	D6R9P3;D6RD18;Q99729-3;D6RBZ0;Q99729-2;Q99729-4;Q99729	Heterogeneous nuclear ribonucleoprotein A/B	1.00524	0.434641	FALSE	TRUE	FALSE
81	ACTN4	O43707;O43707-2	O43707;O43707-2;O43707-3;F5GXS2;K7EP19;D6RH00;B7Z4P8	Alpha-actinin-4	0.997728	0.335313	FALSE	TRUE	FALSE
5300	PIN1	Q13526;K7EN45;K7EMU7	Q13526;K7EN45;K7EMU7;O15428	Peptidyl-prolyl cis-trans isomerase NIMA-interacting 1	0.99636	0.416888	FALSE	TRUE	FALSE
25939	SAMHD1	Q9Y3Z3;Q9Y3Z3-4;Q9Y3Z3-2;Q9Y3Z3-3	Q9Y3Z3;Q9Y3Z3-4;Q9Y3Z3-2;Q9Y3Z3-3;A6NDZ3	SAM domain and HD domain-containing protein 1	0.993059	0.339372	FALSE	TRUE	FALSE
11311	VPS45	Q9NRW7;F5GYC3;F5H8K1;Q5T4Q0	Q9NRW7;F5GYC3;F5H8K1;Q5T4Q0	Vacuolar protein sorting-associated protein 45	0.988896	0.370227	FALSE	TRUE	FALSE
23170	TTLL12	Q14166	Q14166	Tubulin--tyrosine ligase-like protein 12	0.988328	0.387459	FALSE	TRUE	FALSE
4666	NACA	F8VZJ2;H0YHX9;Q13765;Q13765-2;E9PAV3;F8W0W4;F8W1N5;F8VNW4	F8VZJ2;H0YHX9;Q13765;Q13765-2;E9PAV3;F8W0W4;F8W1N5;F8VNW4;F8VZ58	Nascent polypeptide-associated complex subunit alpha	0.988198	0.340939	FALSE	TRUE	FALSE
8803	SUCLA2	F5GXC8;Q9P2R7-2;Q9P2R7;F5H5G8;Q5T9Q5	F5GXC8;Q9P2R7-2;Q9P2R7;F5H5G8;Q5T9Q5;Q5T9Q8	Succinyl-CoA ligase [ADP-forming] subunit beta, mitochondrial	0.979705	0.344043	FALSE	TRUE	FALSE
1973	EIF4A1	P60842;J3KT12;P60842-2;J3QS69;J3KTB5;J3KSZ0;J3QL43	P60842;J3KT12;P60842-2;J3QS69;J3KTB5;J3KSZ0;J3QL43;J3QR64;J3QLN6;J3KS25;J3QKZ9;B4E102;J3KS93;J3QL52	Eukaryotic initiation factor 4A-I	0.969905	0.40712	FALSE	TRUE	FALSE
1650	DDOST	P39656;E7EWT1	P39656;E7EWT1;U3KQ84	Dolichyl-diphosphooligosaccharide--protein glycosyltransferase 48 kDa subunit	0.966921	0.355353	FALSE	TRUE	FALSE
26275	HIBCH	Q6NVY1;Q6NVY1-2;B9A058	Q6NVY1;Q6NVY1-2;B9A058;F8W8A6;B8ZZZ0;H7C126;H7C1A5;H7C400;H7BYI7	3-hydroxyisobutyryl-CoA hydrolase, mitochondrial	0.966866	0.35154	FALSE	TRUE	FALSE
1743	DLST	P36957;B7Z5W8	P36957;B7Z5W8;Q86SW4;H0YJF9;G3V5M3;G3V3F0	Dihydrolipoyllysine-residue succinyltransferase component of 2-oxoglutarate dehydrogenase complex, mitochondrial	0.955008	0.355089	FALSE	TRUE	FALSE
79188	TMEM43	Q9BTV4	Q9BTV4	Transmembrane protein 43	0.947805	0.448041	FALSE	TRUE	FALSE
29957	SLC25A24	Q6NUK1-2;Q6NUK1	Q6NUK1-2;Q6NUK1	Calcium-binding mitochondrial carrier protein SCaMC-1	0.946118	0.45642	FALSE	TRUE	FALSE
5536	PPP5C	H0YDU8;P53041;A8MU39	H0YDU8;P53041;A8MU39	Serine/threonine-protein phosphatase;Serine/threonine-protein phosphatase 5	0.945404	0.43095	FALSE	TRUE	FALSE
8125	ANP32A	H0YN26;P39687	H0YN26;P39687;H7BZ09;O95626;O43423	Acidic leucine-rich nuclear phosphoprotein 32 family member A	0.938305	0.367647	FALSE	TRUE	FALSE
23020	SNRNP200	O75643	O75643;B4E0P5;O75643-2;C9JAQ9	U5 small nuclear ribonucleoprotein 200 kDa helicase	0.936842	0.392098	FALSE	TRUE	FALSE
26973	CHORDC1	Q9UHD1;Q9UHD1-2;E9PHZ2	Q9UHD1;Q9UHD1-2;E9PHZ2;E9PPQ5;E9PIZ4;E9PSD5	Cysteine and histidine-rich domain-containing protein 1	0.93619	0.432014	FALSE	TRUE	FALSE
3146	HMGB1	P09429;Q5T7C4;Q5T7C6	P09429;Q5T7C4;Q5T7C6;Q5T7C0;B2RPK0	High mobility group protein B1	0.934563	0.371647	FALSE	TRUE	FALSE
113675	SDSL	Q96GA7;F8VYZ3	Q96GA7;F8VYZ3;H0YID3;F8VZ97;H0YIA2	Serine dehydratase-like	0.930687	0.377657	FALSE	TRUE	FALSE
6748	SSR4	P51571;H7C1C6;A6NLM8	P51571;H7C1C6;A6NLM8	Translocon-associated protein subunit delta	0.930372	0.368101	FALSE	TRUE	FALSE
23673	STX12	Q86Y82;B1AJQ6	Q86Y82;B1AJQ6	Syntaxin-12	0.923103	0.418828	FALSE	TRUE	FALSE
682	BSG	P35613;P35613-2;P35613-4	P35613;P35613-2;P35613-4;I3L192	Basigin	0.919891	0.374226	FALSE	TRUE	FALSE
5714	PSMD8	R4GMR5;P48556;K7EJR3;K7EJC1	R4GMR5;P48556;K7EJR3;K7EJC1;K7ERW6;K7ENY6	26S proteasome non-ATPase regulatory subunit 8	0.91796	0.377188	FALSE	TRUE	FALSE
8854	ALDH1A2	O94788;O94788-2;H0YMG7;O94788-4;O94788-3	O94788;O94788-2;H0YMG7;O94788-4;O94788-3;H0YKL3;Q9UED3;E9PF31	Retinal dehydrogenase 2	0.917839	0.442894	FALSE	TRUE	FALSE
5709	PSMD3	O43242;B4DT72	O43242;B4DT72;H0YGV8	26S proteasome non-ATPase regulatory subunit 3	0.917393	0.379419	FALSE	TRUE	FALSE
8604	SLC25A12	O75746;B3KR64	O75746;B3KR64;F8W9J0;H0YFB2;B4DGK6	Calcium-binding mitochondrial carrier protein Aralar1	0.913013	0.398982	FALSE	TRUE	FALSE
292	SLC25A5	P05141	P05141	ADP/ATP translocase 2	0.912158	0.441486	FALSE	TRUE	FALSE
1736	DKC1	O60832;O60832-2;C9IYT0;H7C0M1	O60832;O60832-2;C9IYT0;H7C0M1;H7C2Q9;H7BZF2;H7C2Q2	H/ACA ribonucleoprotein complex subunit 4	0.899811	0.46395	FALSE	FALSE	TRUE
51121	RPL26L1	Q9UNX3;J3QRI7;J3QQQ9;J3QQV1;E5RIT6;J3QRC4;P61254;J3KTJ8	Q9UNX3;J3QRI7;J3QQQ9;J3QQV1;E5RIT6;J3QRC4;P61254;J3KTJ8;E5RHH1;J3KSS0;J3KS10	60S ribosomal protein L26-like 1;60S ribosomal protein L26	0.896925	0.387945	FALSE	TRUE	FALSE
6229	RPS24	P62847-2;E7ETK0;P62847-3;P62847;P62847-4	P62847-2;E7ETK0;P62847-3;P62847;P62847-4	40S ribosomal protein S24	0.894308	0.443719	FALSE	TRUE	FALSE
3005	H1F0	P07305-2;P07305	P07305-2;P07305	Histone H1.0	0.888312	0.4043	FALSE	TRUE	FALSE
9920	KBTBD11	O94819	O94819	Kelch repeat and BTB domain-containing protein 11	0.887524	0.390044	FALSE	TRUE	FALSE
27044	SND1	Q7KZF4	Q7KZF4;H7C597	Staphylococcal nuclease domain-containing protein 1	0.88649	0.389854	FALSE	TRUE	FALSE
8065	CUL5	Q93034	Q93034;H0YCA0	Cullin-5	0.877959	0.395116	FALSE	TRUE	FALSE
3911	LAMA5	O15230	O15230;F2Z2S4;Q5JTP4;E2QRK0;Q16787-3;Q16787	Laminin subunit alpha-5	0.877821	0.417213	FALSE	TRUE	FALSE
25930	PTPN23	Q9H3S7;B4DST5	Q9H3S7;B4DST5;C9JD91;R4GMM7	Tyrosine-protein phosphatase non-receptor type 23	0.877429	0.452865	FALSE	TRUE	FALSE
9899	SV2B	Q7L1I2;Q7L1I2-2	Q7L1I2;Q7L1I2-2;B3KT41;Q496J9	Synaptic vesicle glycoprotein 2B	0.876088	0.410312	FALSE	TRUE	FALSE
83988	NCALD	P61601;E5RIZ1;E5RGA9;E5RHC8;E5RIG4;E5RIA5;E5RI95;E5RHE8;E5RI78;E5RJJ6;E5RGZ0	P61601;E5RIZ1;E5RGA9;E5RHC8;E5RIG4;E5RIA5;E5RI95;E5RHE8;E5RI78;E5RJJ6;E5RGZ0;E5RK89;E5RFL9;E5RJT1;E5RIX3	Neurocalcin-delta	0.873707	0.424763	FALSE	TRUE	FALSE
5707	PSMD1	Q99460-2;Q99460	Q99460-2;Q99460;C9J9M4;H7C378;H7BZR6;F8WCE3	26S proteasome non-ATPase regulatory subunit 1	0.870327	0.437295	FALSE	TRUE	FALSE
6237	RRAS	P10301	P10301;E9PQK5;E9PQC5	Ras-related protein R-Ras	0.869311	0.45166	FALSE	TRUE	FALSE
4351	MPI	H3BPB8;P34949;F5GX71;P34949-2;H3BPP3;H3BP57;H3BT48;H3BUZ9;H3BMZ9;H3BPM5	H3BPB8;P34949;F5GX71;P34949-2;H3BPP3;H3BP57;H3BT48;H3BUZ9;H3BMZ9;H3BPM5;H3BNY8;H3BT46;H3BQX0;B4DYB8;H3BPU7;H3BU66;H3BN01;H3BUG1	Mannose-6-phosphate isomerase	0.865105	0.403782	FALSE	TRUE	FALSE
6147	RPL23A	P62750;H7BY10;K7EJV9;K7ERT8;A8MUS3;K7EMA7	P62750;H7BY10;K7EJV9;K7ERT8;A8MUS3;K7EMA7	60S ribosomal protein L23a	0.862042	0.406198	FALSE	TRUE	FALSE
51495	PTPLAD1	Q9P035;H3BS72;H3BPZ1;B4DRF4	Q9P035;H3BS72;H3BPZ1;B4DRF4;H3BRL8;H3BMZ1	Very-long-chain (3R)-3-hydroxyacyl-[acyl-carrier protein] dehydratase 3	0.857914	0.463749	FALSE	TRUE	FALSE
22908	SACM1L	Q9NTJ5;E9PGZ4;B4DK71	Q9NTJ5;E9PGZ4;B4DK71;F8WDN7;C9JV50;F8WD07;F8WCQ2	Phosphatidylinositide phosphatase SAC1	0.854064	0.460043	FALSE	TRUE	FALSE
3421	IDH3G	P51553;P51553-2;E9PF84;G5E9Q7;E7EQB8;H7C1W2	P51553;P51553-2;E9PF84;G5E9Q7;E7EQB8;H7C1W2;H7C1R3;H0Y5Q7	Isocitrate dehydrogenase [NAD] subunit gamma, mitochondrial	0.853587	0.477335	FALSE	TRUE	FALSE
5265	SERPINA1	P01009;P01009-2;P01009-3	P01009;P01009-2;P01009-3;G3V2B9;G3V544;G3V5R8;G3V387	Alpha-1-antitrypsin;Short peptide from AAT	0.842762	0.417689	FALSE	TRUE	FALSE
134510	UBLCP1	Q8WVY7	Q8WVY7	Ubiquitin-like domain-containing CTD phosphatase 1	0.837666	0.488479	FALSE	TRUE	TRUE
51449	PCYOX1	Q9UHG3;B7Z3Y2;B7Z9P8;F8W8W4	Q9UHG3;B7Z3Y2;B7Z9P8;F8W8W4;C9K055;C9JM55;C9JGT6	Prenylcysteine oxidase 1	0.834932	0.41828	FALSE	TRUE	FALSE
5004	ORM1	P02763	P02763	Alpha-1-acid glycoprotein 1	0.832397	0.419042	FALSE	TRUE	FALSE
57019	CIAPIN1	H3BV90;Q6FI81;H3BT65;Q6FI81-3;H3BUG4;H3BPG7	H3BV90;Q6FI81;H3BT65;Q6FI81-3;H3BUG4;H3BPG7;H3BQ23;Q6FI81-2	Anamorsin	0.829989	0.483508	FALSE	TRUE	FALSE
51014	TMED7	Q9Y3B3-2;Q9Y3B3;Q86XR7-2	Q9Y3B3-2;Q9Y3B3;Q86XR7-2	Transmembrane emp24 domain-containing protein 7	0.819214	0.464621	FALSE	TRUE	FALSE
6059	ABCE1	P61221;D6R9I9	P61221;D6R9I9	ATP-binding cassette sub-family E member 1	0.81808	0.426992	FALSE	TRUE	FALSE
64422	ATG3	Q9NT62;Q9NT62-2	Q9NT62;Q9NT62-2;F8WDI0;C9JNW8	Ubiquitin-like-conjugating enzyme ATG3	0.80915	0.466087	FALSE	TRUE	FALSE
5184	PEPD	P12955;P12955-2;P12955-3	P12955;P12955-2;P12955-3;K7EQ51;K7ES25	Xaa-Pro dipeptidase	0.800709	0.477186	FALSE	TRUE	FALSE
6011	GRK1	Q15835	Q15835	Rhodopsin kinase	0.794562	0.489991	FALSE	TRUE	FALSE
55288	RHOT1	Q8IXI2-4;Q8IXI2;Q8IXI2-5;Q8IXI2-2;Q8IXI2-7;Q8IXI2-3;H7BXZ6;J3KSX7;Q8IXI2-6	Q8IXI2-4;Q8IXI2;Q8IXI2-5;Q8IXI2-2;Q8IXI2-7;Q8IXI2-3;H7BXZ6;J3KSX7;Q8IXI2-6;J3KSR5;K7EIQ7;Q8IXI1-2	Mitochondrial Rho GTPase 1;Mitochondrial Rho GTPase	0.794193	0.486063	FALSE	TRUE	FALSE
57136	APMAP	Q9HDC9;H0Y512;Q9HDC9-2	Q9HDC9;H0Y512;Q9HDC9-2	Adipocyte plasma membrane-associated protein	0.790315	0.444058	FALSE	TRUE	FALSE
8943	AP3D1	O14617;O14617-5;O14617-4;O14617-2;G5E988;O14617-3;E7EMM2	O14617;O14617-5;O14617-4;O14617-2;G5E988;O14617-3;E7EMM2;K7ELX8;K7ERW8	AP-3 complex subunit delta-1	0.78897	0.467324	FALSE	TRUE	FALSE
26092	TOR1AIP1	J3KN66;Q5JTV8	J3KN66;Q5JTV8;H0Y4R4;Q5JTV8-2;E9PKD1;H0YD16	Torsin-1A-interacting protein 1	0.788147	0.49684	FALSE	TRUE	FALSE
29993	PACSIN1	F6U236;Q9BY11	F6U236;Q9BY11	Protein kinase C and casein kinase substrate in neurons protein 1	0.781102	0.485268	FALSE	TRUE	FALSE
5690	PSMB2	P49721	P49721	Proteasome subunit beta type-2	0.780418	0.447971	FALSE	TRUE	FALSE
201626	PDE12	F6T1Q0;Q6L8Q7-2;Q6L8Q7	F6T1Q0;Q6L8Q7-2;Q6L8Q7	2,5-phosphodiesterase 12	0.78006	0.480437	FALSE	TRUE	FALSE
6197	RPS6KA3	P51812;F5GYC4;B4DG22;B7ZB17	P51812;F5GYC4;B4DG22;B7ZB17;B1AXG1;B1AXG2;Q9UK32;B7ZL90	Ribosomal protein S6 kinase alpha-3	0.773136	0.465777	FALSE	TRUE	FALSE
119	ADD2	P35612;P35612-4;P35612-3;P35612-2;P35612-8	P35612;P35612-4;P35612-3;P35612-2;P35612-8;C9JTM0;P35612-5;P35612-6;C9J080;C9J299;P35612-7	Beta-adducin	0.771753	0.4539	FALSE	TRUE	FALSE
6284	S100A13	Q99584	Q99584	Protein S100-A13	0.766154	0.502607	FALSE	TRUE	FALSE
7086	TKT	P29401;P29401-2;B4E022	P29401;P29401-2;B4E022;E9PFF2;F8W888;F8WAX4	Transketolase	0.763418	0.458268	FALSE	TRUE	FALSE
10946	SF3A3	Q12874;E7EUT8	Q12874;E7EUT8	Splicing factor 3A subunit 3	0.761434	0.503337	FALSE	TRUE	FALSE
57468	SLC12A5	Q9H2X9-2;Q9H2X9	Q9H2X9-2;Q9H2X9;Q5VZ42;B7Z3T3;Q9Y666	Solute carrier family 12 member 5	0.760123	0.464842	FALSE	TRUE	FALSE
5571	PRKAG1	P54619-2;P54619;P54619-3;F8W9D1;F8VYY9;H0YIC9	P54619-2;P54619;P54619-3;F8W9D1;F8VYY9;H0YIC9;H0YHF8;F8VVA3;F8VPF5;F8VZX1;F8VSL2;F8VSH3;F8VRY2	5-AMP-activated protein kinase subunit gamma-1	0.757975	0.495418	FALSE	TRUE	FALSE
2317	FLNB	O75369-2;O75369-9;O75369;O75369-8;O75369-6;O75369-3;E7EN95;O75369-7;O75369-5;O75369-4	O75369-2;O75369-9;O75369;O75369-8;O75369-6;O75369-3;E7EN95;O75369-7;O75369-5;O75369-4;H7C5L4;Q8WXT3	Filamin-B	0.755383	0.499084	FALSE	TRUE	FALSE
55210	ATAD3A	Q9NVI7-2;Q9NVI7-3;H0Y2W2;Q9NVI7;Q5SV16	Q9NVI7-2;Q9NVI7-3;H0Y2W2;Q9NVI7;Q5SV16;Q5T2N8;Q5T9A4;Q5T9A4-3;A6NFL3;Q5T9A4-2	ATPase family AAA domain-containing protein 3A	0.753011	0.523115	FALSE	TRUE	FALSE
51520	LARS	F5H698;B4DER1;Q9P2J5;B4DJ10	F5H698;B4DER1;Q9P2J5;B4DJ10	Leucine--tRNA ligase, cytoplasmic	0.747436	0.502008	FALSE	TRUE	FALSE
25874	MPC2	Q5R3B4;O95563	Q5R3B4;O95563	Mitochondrial pyruvate carrier 2	0.746594	0.503246	FALSE	TRUE	TRUE
55236	UBA6	A0AVT1;A0AVT1-2	A0AVT1;A0AVT1-2;A0AVT1-4;A0AVT1-3;H0Y8S8	Ubiquitin-like modifier-activating enzyme 6	0.745357	0.517263	FALSE	TRUE	FALSE
8453	CUL2	Q13617;Q13617-2;Q5T2B5;R4GNH8	Q13617;Q13617-2;Q5T2B5;R4GNH8;Q5T2B4;Q5T2B7	Cullin-2	0.743034	0.531813	FALSE	TRUE	FALSE
10920	COPS8	Q99627-2;Q99627;E9PGT6;B8ZZP3;H7C3S9	Q99627-2;Q99627;E9PGT6;B8ZZP3;H7C3S9	COP9 signalosome complex subunit 8	0.741773	0.52593	FALSE	TRUE	FALSE
1593	CYP27A1	Q02318	Q02318;C9J1K5;F8WD90	Sterol 26-hydroxylase, mitochondrial	0.738611	0.525333	FALSE	TRUE	FALSE
9852	EPM2AIP1	Q7L775	Q7L775	EPM2A-interacting protein 1	0.73534	0.504401	FALSE	TRUE	FALSE
5720	PSME1	Q06323;H0YNE3;Q06323-2	Q06323;H0YNE3;Q06323-2;H0YLU2;H0YKK6	Proteasome activator complex subunit 1	0.728104	0.48124	FALSE	TRUE	FALSE
9559	VPS26A	O75436;F5H4L7;G3V1N8;S4R3Q6;O75436-2	O75436;F5H4L7;G3V1N8;S4R3Q6;O75436-2;S4R2Y3	Vacuolar protein sorting-associated protein 26A	0.726297	0.505725	FALSE	TRUE	FALSE
4691	NCL	P19338;H7BY16	P19338;H7BY16	Nucleolin	0.716688	0.487604	FALSE	TRUE	FALSE
1363	CPE	P16870-2;P16870	P16870-2;P16870;D6R930;H0YAM0;D6RF88;C9JE88	Carboxypeptidase E	0.713871	0.522232	FALSE	TRUE	FALSE
6643	SNX2	O60749;B4DEK4	O60749;B4DEK4;D6RC15	Sorting nexin-2	0.713091	0.523864	FALSE	TRUE	FALSE
4841	NONO	Q15233;Q15233-2;H7C367;C9JYS8	Q15233;Q15233-2;H7C367;C9JYS8;C9IZL7;C9J4X2	Non-POU domain-containing octamer-binding protein	0.710788	0.48958	FALSE	TRUE	FALSE
883	CCBL1	Q16773;B7Z4W5;Q16773-3;Q5T278;Q16773-2;Q5T276	Q16773;B7Z4W5;Q16773-3;Q5T278;Q16773-2;Q5T276;Q5T277	Kynurenine--oxoglutarate transaminase 1	0.70527	0.539554	FALSE	TRUE	FALSE
3309	HSPA5	P11021	P11021	78 kDa glucose-regulated protein	0.698562	0.496509	FALSE	TRUE	FALSE
3068	HDGF	P51858;A8K8G0;P51858-2;P51858-3	P51858;A8K8G0;P51858-2;P51858-3	Hepatoma-derived growth factor	0.686428	0.544953	FALSE	TRUE	FALSE
293	SLC25A6	P12236;I7HJJ0	P12236;I7HJJ0;Q9H0C2	ADP/ATP translocase 3	0.684652	0.504726	FALSE	TRUE	FALSE
51144	HSD17B12	Q53GQ0	Q53GQ0;E9PI21;Q96EA9	Estradiol 17-beta-dehydrogenase 12	0.680562	0.50771	FALSE	TRUE	FALSE
9632	SEC24C	E7EP00;G5EA31;P53992	E7EP00;G5EA31;P53992;B4DZT4	Protein transport protein Sec24C	0.678822	0.541695	FALSE	TRUE	FALSE
2286	FKBP2	P26885	P26885;F5H0N4	Peptidyl-prolyl cis-trans isomerase FKBP2	0.6773	0.548658	FALSE	TRUE	TRUE
58517	RBM25	P49756	P49756;P49756-2;P49756-3;E9PQU5;H0YE46	RNA-binding protein 25	0.674439	0.565901	FALSE	TRUE	FALSE
140735	DYNLL2	Q96FJ2	Q96FJ2	Dynein light chain 2, cytoplasmic	0.673051	0.54374	FALSE	TRUE	FALSE
8359	HIST1H4A	P62805	P62805	Histone H4	0.670368	0.51323	FALSE	TRUE	FALSE
6141	RPL18	G3V203;Q07020;J3QQ67;F8VYV2;F8VWC5;H0YHA7;F8VUA6	G3V203;Q07020;J3QQ67;F8VYV2;F8VWC5;H0YHA7;F8VUA6;F8VXR6	60S ribosomal protein L18	0.668162	0.518907	FALSE	TRUE	FALSE
8243	SMC1A	Q14683	Q14683;G8JLG1;H0Y7K8	Structural maintenance of chromosomes protein 1A	0.662455	0.519385	FALSE	TRUE	FALSE
6888	TALDO1	P37837;F2Z393	P37837;F2Z393;E9PM01;E9PKI8	Transaldolase	0.662267	0.518407	FALSE	TRUE	FALSE
57805	KIAA1967	Q8N163;Q8N163-2;H0YB24;G3V119	Q8N163;Q8N163-2;H0YB24;G3V119;H0YC69;E5RGU7;E5RFJ3;H0YC58;E5RHJ4;E9PNP6;I3L400;I3L0W2;Q96Q15-2;J3KRA9;Q96Q15;I3L0C1	DBIRD complex subunit KIAA1967	0.655761	0.512974	FALSE	TRUE	FALSE
6136	RPL12	P30050	P30050;P30050-2	60S ribosomal protein L12	0.655558	0.524867	FALSE	TRUE	FALSE
1666	DECR1	B7Z6B8;Q16698;E5RJG7;E5RFV2	B7Z6B8;Q16698;E5RJG7;E5RFV2;E5RJD2;E5RID6;H0YAW3	2,4-dienoyl-CoA reductase, mitochondrial	0.64621	0.528667	FALSE	TRUE	FALSE
2597	GAPDH	P04406	P04406	Glyceraldehyde-3-phosphate dehydrogenase	0.639362	0.536035	FALSE	TRUE	FALSE
9380	GRHPR	Q9UBQ7;U3KQ56;Q5T946	Q9UBQ7;U3KQ56;Q5T946;Q9H636	Glyoxylate reductase/hydroxypyruvate reductase	0.632205	0.537917	FALSE	TRUE	FALSE
7251	TSG101	F5H442;Q99816;Q99816-2	F5H442;Q99816;Q99816-2;J3QKS4;J3QRU6	Tumor susceptibility gene 101 protein	0.630712	0.503673	FALSE	TRUE	FALSE
2243	FGA	P02671;P02671-2	P02671;P02671-2;REV__Q9UKV0-10;REV__Q9UKV0-3;REV__Q9UKV0-4;REV__Q9UKV0-2;REV__Q9UKV0;REV__Q9UQL6-2;REV__Q9UKV0-5;REV__Q9UKV0-7;REV__Q9UQL6;REV__Q9UQL6-3	Fibrinogen alpha chain;Fibrinopeptide A;Fibrinogen alpha chain	0.625291	0.556593	FALSE	TRUE	FALSE
3326	HSP90AB1	P08238	P08238;Q58FF7	Heat shock protein HSP 90-beta	0.616235	0.547963	FALSE	TRUE	FALSE
29924	EPN1	Q9Y6I3-3;Q9Y6I3;Q9Y6I3-1	Q9Y6I3-3;Q9Y6I3;Q9Y6I3-1;D6R907;D6RBI9	Epsin-1	0.597916	0.497397	FALSE	TRUE	FALSE
445	ASS1	P00966	P00966;Q5T6L5;Q5T6L6;Q5T6L7	Argininosuccinate synthase	0.592103	0.565692	FALSE	TRUE	FALSE
1066	CES1	P23141;P23141-2;P23141-3	P23141;P23141-2;P23141-3;H3BQV8;H3BSU0;H3BQR4;Q9UKY3-2;Q9UKY3	Liver carboxylesterase 1	0.59059	0.595091	FALSE	TRUE	FALSE
55198	APPL2	Q8NEU8;Q8NEU8-3;Q8NEU8-2	Q8NEU8;Q8NEU8-3;Q8NEU8-2;F8VXB0;H0YH86;F8VWV2;F8VS86	DCC-interacting protein 13-beta	0.590487	0.514253	FALSE	TRUE	FALSE
6124	RPL4	P36578;H3BM89	P36578;H3BM89;H3BTP7;H3BU31	60S ribosomal protein L4	0.581272	0.576418	FALSE	TRUE	FALSE
84328	LZIC	Q8WZA0;B4E2N0;K7ES95	Q8WZA0;B4E2N0;K7ES95	Protein LZIC	0.580063	0.534164	FALSE	TRUE	FALSE
6876	TAGLN	Q01995;H0YCU9	Q01995;H0YCU9;E9PJ32	Transgelin	0.57953	0.582997	FALSE	TRUE	FALSE
3308	HSPA4	P34932	P34932	Heat shock 70 kDa protein 4	0.569526	0.581759	FALSE	TRUE	FALSE
6767	ST13	P50502;H7C3I1;Q8NFI4;F6VDH7;Q8IZP2	P50502;H7C3I1;Q8NFI4;F6VDH7;Q8IZP2;F8WAQ7	Hsc70-interacting protein;Putative protein FAM10A5;Putative protein FAM10A4	0.56797	0.57946	FALSE	TRUE	FALSE
53916	RAB4B	P61018;P61018-2;M0R0X1;M0R1E0	P61018;P61018-2;M0R0X1;M0R1E0	Ras-related protein Rab-4B	0.567712	0.555911	FALSE	TRUE	FALSE
759	CA1	P00915;E5RHP7;E5RH81;E5RFE7;E5RIF9;E5RG43;H0YBE2	P00915;E5RHP7;E5RH81;E5RFE7;E5RIF9;E5RG43;H0YBE2;E5RFL2;E5RJI8;E5RGU8;E5RII2;E5RJF6;E5RG81;E5RHS7	Carbonic anhydrase 1	0.567327	0.580312	FALSE	TRUE	FALSE
4200	ME2	P23368;P23368-2	P23368;P23368-2	NAD-dependent malic enzyme, mitochondrial	0.559419	0.589602	FALSE	TRUE	FALSE
54940	OCIAD1	Q9NX40;D6RDK6;D6RBN5;D6RG39;D6RIT9;Q9NX40-3;Q9NX40-2;Q9NX40-4	Q9NX40;D6RDK6;D6RBN5;D6RG39;D6RIT9;Q9NX40-3;Q9NX40-2;Q9NX40-4;D6RI08;D6RDK1;D6RIV2;D6R9T5;D6R918;D6RBC5;D6RDI5;D6RA54;D6RC55	OCIA domain-containing protein 1	0.558615	0.510416	FALSE	TRUE	FALSE
55004	LAMTOR1	Q6IAA8;F5GX19;F5H3Y3;H0YFI1;F5H479	Q6IAA8;F5GX19;F5H3Y3;H0YFI1;F5H479	Ragulator complex protein LAMTOR1	0.555142	0.589153	FALSE	TRUE	FALSE
6139	RPL17	J3QQT2;J3KRX5;P18621;P18621-3;J3QS96;P18621-2;J3QLC8;J3KRB3	J3QQT2;J3KRX5;P18621;P18621-3;J3QS96;P18621-2;J3QLC8;J3KRB3;J3KSJ0	60S ribosomal protein L17	0.55499	0.588557	FALSE	TRUE	FALSE
5520	PPP2R2A	P63151;P63151-2	P63151;P63151-2;E5RFR9;E5RIY1;Q00005-6;Q00005;Q00005-2;Q00005-3;Q00005-4;Q00005-5;Q00005-7;F5GXJ6;Q9Y2T4-3;Q9Y2T4-4;Q9Y2T4-2;Q9Y2T4	Serine/threonine-protein phosphatase 2A 55 kDa regulatory subunit B alpha isoform	0.549913	0.568244	FALSE	TRUE	FALSE
4670	HNRNPM	P52272;P52272-2;M0QZM1	P52272;P52272-2;M0QZM1;M0R2T0;M0R2I7;M0QY96;M0QYL3	Heterogeneous nuclear ribonucleoprotein M	0.548194	0.596266	FALSE	TRUE	FALSE
81611	ANP32E	Q9BTT0;Q9BTT0-3;Q5TB19;E9PLC4;Q9BTT0-2	Q9BTT0;Q9BTT0-3;Q5TB19;E9PLC4;Q9BTT0-2;E9PPH5;Q5TB25;E9PI45	Acidic leucine-rich nuclear phosphoprotein 32 family member E	0.547492	0.612331	FALSE	TRUE	FALSE
112936	VPS26B	Q4G0F5	Q4G0F5;H0YCI7	Vacuolar protein sorting-associated protein 26B	0.545044	0.595432	FALSE	TRUE	FALSE
10434	LYPLA1	E5RGR0;O75608-2;O75608	E5RGR0;O75608-2;O75608	Acyl-protein thioesterase 1	0.542097	0.628255	FALSE	TRUE	FALSE
9793	CKAP5	Q14008;Q14008-3;Q14008-2	Q14008;Q14008-3;Q14008-2;E9PQH5;H0YEK7;H0YCF6;H0YDX5	Cytoskeleton-associated protein 5	0.531749	0.626887	FALSE	TRUE	FALSE
9789	SPCS2	Q15005;E9PI68;E9PL01;E9PRB9	Q15005;E9PI68;E9PL01;E9PRB9;H0YE04	Signal peptidase complex subunit 2	0.528219	0.617703	FALSE	TRUE	FALSE
10985	GCN1L1	Q92616	Q92616	Translational activator GCN1	0.526798	0.628434	FALSE	TRUE	FALSE
9748	SLK	Q9H2G2;Q9H2G2-2	Q9H2G2;Q9H2G2-2	STE20-like serine/threonine-protein kinase	0.524629	0.541854	FALSE	TRUE	FALSE
51119	SBDS	Q9Y3A5	Q9Y3A5;F8WE72	Ribosome maturation protein SBDS	0.524616	0.629724	FALSE	TRUE	FALSE
65992	DDRGK1	Q96HY6;Q96HY6-2	Q96HY6;Q96HY6-2	DDRGK domain-containing protein 1	0.51237	0.618389	FALSE	TRUE	FALSE
55229	PANK4	E9PHT6;Q9NVE7;H0YA26	E9PHT6;Q9NVE7;H0YA26;H0Y9E4;H0YA31	Pantothenate kinase 4	0.509084	0.547503	FALSE	TRUE	FALSE
2534	FYN	P06241;P06241-3;P06241-2;Q5R3A8	P06241;P06241-3;P06241-2;Q5R3A8;E5RGM6;E5RI25;E5RFM0;E5RGT0;E5RH71;E5RIX5;E5RFS5	Tyrosine-protein kinase Fyn	0.508962	0.595341	FALSE	TRUE	FALSE
12	SERPINA3	P01011;G3V5I3;P01011-2	P01011;G3V5I3;P01011-2;G3V3A0;P01011-3	Alpha-1-antichymotrypsin;Alpha-1-antichymotrypsin His-Pro-less	0.507816	0.619907	FALSE	TRUE	FALSE
10947	AP3M2	P53677;E5RJ52;E7ER80;Q7Z472	P53677;E5RJ52;E7ER80;Q7Z472;H0YBA0;H0YAY4;H0YBM0;E5RGF3;E5RI83	AP-3 complex subunit mu-2	0.498181	0.570472	FALSE	TRUE	FALSE
9775	EIF4A3	P38919	P38919;I3L3H2;J3QQP0	Eukaryotic initiation factor 4A-III	0.498008	0.626718	FALSE	TRUE	FALSE
7879	RAB7A	P51149;C9J8S3;C9J4V0;C9J592;C9J4S4;C9IZZ0	P51149;C9J8S3;C9J4V0;C9J592;C9J4S4;C9IZZ0;C9J7D1	Ras-related protein Rab-7a	0.490374	0.633932	FALSE	TRUE	FALSE
22827	PUF60	Q9UHX1-4;Q9UHX1-6;Q9UHX1-3;Q9UHX1-5;Q9UHX1-2;Q9UHX1;E9PQ56;H0YEM1	Q9UHX1-4;Q9UHX1-6;Q9UHX1-3;Q9UHX1-5;Q9UHX1-2;Q9UHX1;E9PQ56;H0YEM1;E9PN18;E9PMU7;H0YCP8;E9PL19	Poly(U)-binding-splicing factor PUF60	0.485396	0.636267	FALSE	TRUE	FALSE
25814	ATXN10	Q9UBB4-2;Q9UBB4	Q9UBB4-2;Q9UBB4;B1AHE3;H0Y7N2	Ataxin-10	0.482532	0.656381	FALSE	TRUE	FALSE
4129	MAOB	B7Z242;P27338;B7Z5H3	B7Z242;P27338;B7Z5H3;H0YCD8	Amine oxidase [flavin-containing] B	0.478355	0.640538	FALSE	TRUE	FALSE
23197	FAF2	Q96CS3	Q96CS3;D6RBG6	FAS-associated factor 2	0.474976	0.644465	FALSE	TRUE	FALSE
23352	UBR4	Q5T4S7-3;Q5T4S7-4;Q5T4S7;Q5T4S7-2	Q5T4S7-3;Q5T4S7-4;Q5T4S7;Q5T4S7-2;Q5T4S7-5;B4DYV5;B4DPF6;Q5T4S7-6;Q5TBN9	E3 ubiquitin-protein ligase UBR4	0.473779	0.653799	FALSE	TRUE	FALSE
3190	HNRNPK	Q5T6W5;P61978-3;P61978;P61978-2;Q5T6W2	Q5T6W5;P61978-3;P61978;P61978-2;Q5T6W2;Q5T6W1;S4R457;S4R359	Heterogeneous nuclear ribonucleoprotein K	0.460597	0.653242	FALSE	TRUE	FALSE
23576	DDAH1	O94760;O94760-2;B4DYP1;B4DGT0	O94760;O94760-2;B4DYP1;B4DGT0	N(G),N(G)-dimethylarginine dimethylaminohydrolase 1	0.449428	0.660991	FALSE	TRUE	FALSE
3320	HSP90AA1	P07900;P07900-2;Q86U12	P07900;P07900-2;Q86U12;G3V2J8;Q14568;Q58FG0;Q58FG1;REV__H3BMH3	Heat shock protein HSP 90-alpha	0.44665	0.662598	FALSE	TRUE	FALSE
3315	HSPB1	P04792;F8WE04	P04792;F8WE04;C9J3N8	Heat shock protein beta-1	0.443466	0.665539	FALSE	TRUE	FALSE
2729	GCLC	P48506	P48506;H0Y9I7;D6RGF8;H0YAB6;D6R959	Glutamate--cysteine ligase catalytic subunit	0.429008	0.58277	FALSE	TRUE	FALSE
9354	UBE4A	Q14139;Q14139-2;B7Z7P0	Q14139;Q14139-2;B7Z7P0	Ubiquitin conjugation factor E4 A	0.418219	0.641799	FALSE	TRUE	FALSE
10133	OPTN	Q96CV9-2;Q96CV9;Q96CV9-3	Q96CV9-2;Q96CV9;Q96CV9-3;H7C1H4	Optineurin	0.417818	0.660329	FALSE	TRUE	FALSE
444	ASPH	Q12797-10;Q12797	Q12797-10;Q12797;E5RHK2;E5RG29;Q12797-9;Q12797-6;Q12797-5;Q12797-8;Q12797-2;E5RG56;E5RHJ2;G3XAN5;Q12797-7;Q12797-4;Q12797-3;O14879	Aspartyl/asparaginyl beta-hydroxylase	0.417573	0.667029	FALSE	TRUE	FALSE
51024	FIS1	Q9Y3D6	Q9Y3D6	Mitochondrial fission 1 protein	0.414788	0.686026	FALSE	TRUE	FALSE
23065	EMC1	Q8N766-4;Q8N766-2;Q8N766;Q8N766-3	Q8N766-4;Q8N766-2;Q8N766;Q8N766-3;Q5TG59;H7C4E3	ER membrane protein complex subunit 1	0.411949	0.669961	FALSE	TRUE	FALSE
92140	MTDH	Q86UE4;E5RJU9	Q86UE4;E5RJU9;H0YB56;H0YBE0;H0YBJ8	Protein LYRIC	0.404844	0.711951	FALSE	TRUE	FALSE
5447	POR	P16435;H0Y4R2;E7EVY7;F5H468;E7EMD0;E7EPN3	P16435;H0Y4R2;E7EVY7;F5H468;E7EMD0;E7EPN3;E7EWU0;C9JU80	NADPH--cytochrome P450 reductase	0.404471	0.657808	FALSE	TRUE	FALSE
358	AQP1	P29972;B4E220;K7N7A8;P29972-4;P29972-2;P29972-3	P29972;B4E220;K7N7A8;P29972-4;P29972-2;P29972-3	Aquaporin-1	0.399841	0.669801	FALSE	TRUE	FALSE
5095	PCCA	P05165-2;P05165;P05165-3	P05165-2;P05165;P05165-3;H0Y5U0;Q5JTW6;H0Y798;Q5JVH2;H0Y4B9	Propionyl-CoA carboxylase alpha chain, mitochondrial	0.39758	0.700871	FALSE	TRUE	FALSE
5682	PSMA1	P25786;P25786-2;F5GX11	P25786;P25786-2;F5GX11;B4DEV8	Proteasome subunit alpha type-1	0.391032	0.702322	FALSE	TRUE	FALSE
4282	MIF	P14174	P14174	Macrophage migration inhibitory factor	0.389706	0.703507	FALSE	TRUE	FALSE
27101	CACYBP	Q9HB71;Q9HB71-3	Q9HB71;Q9HB71-3;B2ZWH1;Q9HB71-2	Calcyclin-binding protein	0.387339	0.587541	FALSE	TRUE	FALSE
6251	RSU1	Q15404;Q15404-2	Q15404;Q15404-2	Ras suppressor protein 1	0.3845	0.651477	FALSE	TRUE	FALSE
57026	PDXP	Q96GD0	Q96GD0;B1AHD3	Pyridoxal phosphate phosphatase	0.381663	0.709587	FALSE	TRUE	FALSE
2079	ERH	P84090	P84090;G3V279	Enhancer of rudimentary homolog	0.380087	0.71415	FALSE	TRUE	FALSE
4926	NUMA1	Q14980-2;Q14980;Q14980-4;Q14980-3	Q14980-2;Q14980;Q14980-4;Q14980-3;H0YFY6;F5H4J1;F5H6Y5;Q9BTE9;K4DIE0;F5H0Z7;F5H763;F5GZW1;F5H2F3;F5H3L6;F5H1L0;F5H7R5;F5H4Y4;F5GWA2;F5GWK2;F5H073;F5H068;F8W6T3	Nuclear mitotic apparatus protein 1	0.377754	0.728494	FALSE	TRUE	FALSE
340267	COL28A1	Q2UY09;Q2UY09-3;Q2UY09-2	Q2UY09;Q2UY09-3;Q2UY09-2;H7C3P2	Collagen alpha-1(XXVIII) chain	0.37753	0.723814	FALSE	TRUE	FALSE
400	ARL1	B4DWW1;P40616;F8VYN9;B4DZG7	B4DWW1;P40616;F8VYN9;B4DZG7;F8VP63;F8VP99;F8W1Z8;A6NH57	ADP-ribosylation factor-like protein 1	0.375502	0.726171	FALSE	TRUE	FALSE
55742	PARVA	Q9NVD7;J3KNQ4;F5H1R9;B7Z952;E9PS97	Q9NVD7;J3KNQ4;F5H1R9;B7Z952;E9PS97;Q9NVD7-2	Alpha-parvin	0.36646	0.68798	FALSE	TRUE	FALSE
81567	TXNDC5	Q86UY0;Q8NBS9;Q8NBS9-2	Q86UY0;Q8NBS9;Q8NBS9-2	Thioredoxin domain-containing protein 5	0.363377	0.720887	FALSE	TRUE	FALSE
79784	MYH14	Q7Z406;Q7Z406-6;F2Z2U8;Q7Z406-2;G8JLL9;Q7Z406-4;Q7Z406-5	Q7Z406;Q7Z406-6;F2Z2U8;Q7Z406-2;G8JLL9;Q7Z406-4;Q7Z406-5;M0QY43	Myosin-14	0.356529	0.638582	FALSE	TRUE	FALSE
54414	SIAE	Q9HAT2;Q9HAT2-2	Q9HAT2;Q9HAT2-2	Sialate O-acetylesterase	0.351166	0.733735	FALSE	TRUE	FALSE
103	ADAR	P55265-5;P55265;P55265-4;E7ENU4;P55265-3;H0YCK3;P55265-2	P55265-5;P55265;P55265-4;E7ENU4;P55265-3;H0YCK3;P55265-2	Double-stranded RNA-specific adenosine deaminase	0.347668	0.715964	FALSE	TRUE	FALSE
3053	SERPIND1	P05546	P05546	Heparin cofactor 2	0.341335	0.698406	FALSE	TRUE	FALSE
3030	HADHA	P40939	P40939;H0YFD6;B4DYP2	Trifunctional enzyme subunit alpha, mitochondrial;Long-chain enoyl-CoA hydratase;Long chain 3-hydroxyacyl-CoA dehydrogenase	0.340159	0.739856	FALSE	TRUE	FALSE
7284	TUFM	P49411	P49411;H3BNU3	Elongation factor Tu, mitochondrial	0.337607	0.742561	FALSE	TRUE	FALSE
5949	RBP3	P10745	P10745	Retinol-binding protein 3	0.335462	0.742877	FALSE	TRUE	FALSE
5717	PSMD11	O00231;O00231-2	O00231;O00231-2;J3QRY4;J3QS13;J3KSW3	26S proteasome non-ATPase regulatory subunit 11	0.332811	0.746176	FALSE	TRUE	FALSE
50863	NTM	B7Z1I4;Q9P121-4;B7Z1Z5;Q9P121-3;Q9P121-2;Q9P121	B7Z1I4;Q9P121-4;B7Z1Z5;Q9P121-3;Q9P121-2;Q9P121;H7BZ62;F8VTR5	Neurotrimin	0.331757	0.560495	FALSE	TRUE	FALSE
2147	F2	P00734;E9PIT3	P00734;E9PIT3;C9JV37;CON__P00735	Prothrombin;Activation peptide fragment 1;Activation peptide fragment 2;Thrombin light chain;Thrombin heavy chain	0.33001	0.709401	FALSE	TRUE	FALSE
9689	BZW1	Q7L1Q6;Q7L1Q6-4;Q7L1Q6-3;Q7L1Q6-2;C9IZ80	Q7L1Q6;Q7L1Q6-4;Q7L1Q6-3;Q7L1Q6-2;C9IZ80;H0Y503;C9JFN4;C9J188;C9JWF5;C9JV57	Basic leucine zipper and W2 domain-containing protein 1	0.32326	0.582198	FALSE	TRUE	FALSE
527	ATP6V0C	H3BNI4	H3BNI4	V-type proton ATPase proteolipid subunit	0.322584	0.754359	FALSE	TRUE	FALSE
5947	RBP1	P09455;H0YAK8;P09455-2;P09455-3	P09455;H0YAK8;P09455-2;P09455-3	Retinol-binding protein 1	0.318047	0.75717	FALSE	TRUE	FALSE
214	ALCAM	Q13740-2;Q13740;F5GXJ9	Q13740-2;Q13740;F5GXJ9;H7C543;Q6ZS95	CD166 antigen	0.317343	0.764902	FALSE	TRUE	FALSE
2739	GLO1	Q04760;Q04760-2	Q04760;Q04760-2	Lactoylglutathione lyase	0.312507	0.760237	FALSE	TRUE	FALSE
116985	ARAP1	Q96P48-3;Q96P48;Q96P48-7;E7EU13;Q96P48-2;Q96P48-4;Q96P48-1;Q96P48-5	Q96P48-3;Q96P48;Q96P48-7;E7EU13;Q96P48-2;Q96P48-4;Q96P48-1;Q96P48-5;F5GWN4;F8WBT0;F5GWQ2	Arf-GAP with Rho-GAP domain, ANK repeat and PH domain-containing protein 1	0.31151	0.722154	FALSE	TRUE	FALSE
10342	TFG	Q92734-2;Q92734;C9JJP5;C9JUE0;C9JTY3	Q92734-2;Q92734;C9JJP5;C9JUE0;C9JTY3	Protein TFG	0.30934	0.759797	FALSE	TRUE	FALSE
5781	PTPN11	Q06124-2;Q06124;Q06124-3	Q06124-2;Q06124;Q06124-3;H0YF12	Tyrosine-protein phosphatase non-receptor type 11	0.308484	0.774899	FALSE	TRUE	FALSE
10094	ARPC3	O15145;C9JZD1	O15145;C9JZD1;F8VR50	Actin-related protein 2/3 complex subunit 3	0.30842	0.764576	FALSE	TRUE	FALSE
11112	HIBADH	P31937	P31937;H7BZL2	3-hydroxyisobutyrate dehydrogenase, mitochondrial	0.303413	0.766732	FALSE	TRUE	FALSE
10419	PRMT5	O14744;O14744-2;G3V5W5;B4DX49;A8MTP3;B4DV00;H0YJX6	O14744;O14744-2;G3V5W5;B4DX49;A8MTP3;B4DV00;H0YJX6;G3V580;G3V5L5;G3V2L6;C9JSX3;G3V2X6;H0YJ77;G3V5T6;H0YJD3;G3V507;G3V2F5;H7BZ44	Protein arginine N-methyltransferase 5;Protein arginine N-methyltransferase 5, N-terminally processed	0.303358	0.700326	FALSE	TRUE	FALSE
9927	MFN2	O95140	O95140;O95140-2;Q5JXC5	Mitofusin-2	0.295387	0.6325	FALSE	TRUE	FALSE
54987	C1orf123	Q9NWV4;B1ARP7	Q9NWV4;B1ARP7	UPF0587 protein C1orf123	0.288431	0.536939	FALSE	TRUE	FALSE
210	ALAD	P13716;B7Z3I9;P13716-2	P13716;B7Z3I9;P13716-2;B7ZBK6	Delta-aminolevulinic acid dehydratase	0.276476	0.78913	FALSE	TRUE	FALSE
3306	HSPA2	P54652	P54652	Heat shock-related 70 kDa protein 2	0.271691	0.790477	FALSE	TRUE	FALSE
10856	RUVBL2	Q9Y230;B3KQ59;M0R0Y3	Q9Y230;B3KQ59;M0R0Y3;M0QXI6;M0R0Z0	RuvB-like 2	0.271139	0.791199	FALSE	TRUE	FALSE
9377	COX5A	P20674;H3BNX8;H3BRM5;H3BV69	P20674;H3BNX8;H3BRM5;H3BV69;H3BRI0	Cytochrome c oxidase subunit 5A, mitochondrial	0.269896	0.793872	FALSE	TRUE	FALSE
9805	SCRN1	Q12765;Q12765-2;Q12765-3;C9K052	Q12765;Q12765-2;Q12765-3;C9K052;B8ZZP4;C9J7U9;B4DIV7	Secernin-1	0.266011	0.795537	FALSE	TRUE	FALSE
85476	GFM1	Q96RP9;Q96RP9-2;C9IZ01;F8WAU4	Q96RP9;Q96RP9-2;C9IZ01;F8WAU4	Elongation factor G, mitochondrial	0.264352	0.543781	FALSE	TRUE	FALSE
9782	MATR3	A8MXP9;P43243;D6REM6;D6R991;B3KM87;P43243-2	A8MXP9;P43243;D6REM6;D6R991;B3KM87;P43243-2;H0Y8T4;D6RBK5;D6RBI2;D6RE02;D6RIA2;D6RAM9;D6RAY2;D6R8Z5;D6RB45;D6R9F3;D6RBS2;D6RCM3;D6REK4	Matrin-3	0.263009	0.798286	FALSE	TRUE	FALSE
3303	HSPA1A	P08107;P08107-2;E7EP94	P08107;P08107-2;E7EP94	Heat shock 70 kDa protein 1A/1B	0.259314	0.800712	FALSE	TRUE	FALSE
27095	TRAPPC3	O43617-2;O43617	O43617-2;O43617;A6NKE1	Trafficking protein particle complex subunit 3	0.255775	0.621699	FALSE	TRUE	FALSE
3956	LGALS1	P09382	P09382	Galectin-1	0.251254	0.80706	FALSE	TRUE	FALSE
5203	PFDN4	Q9NQP4;E9PQY2	Q9NQP4;E9PQY2	Prefoldin subunit 4	0.250919	0.57591	FALSE	TRUE	FALSE
7536	SF1	Q15637-4;Q15637-6;Q15637-3;Q15637-2;Q15637;Q15637-5;Q15637-7	Q15637-4;Q15637-6;Q15637-3;Q15637-2;Q15637;Q15637-5;Q15637-7;B4DX42;F8WEV5;C9J792;H7C561	Splicing factor 1	0.250106	0.807131	FALSE	TRUE	FALSE
7296	TXNRD1	E9PIR7;B2R5P6;Q16881-5;E2QRB9;Q16881-2;B7Z2S5;Q16881-4;E9PNQ6;E7ESI6;Q16881-3;E7EW10;Q16881-6;B7Z904;Q16881;F5H780;E9PMY9;E9PKD3	E9PIR7;B2R5P6;Q16881-5;E2QRB9;Q16881-2;B7Z2S5;Q16881-4;E9PNQ6;E7ESI6;Q16881-3;E7EW10;Q16881-6;B7Z904;Q16881;F5H780;E9PMY9;E9PKD3;E9PIZ5;E9PQI3;E9PLT3;E9PKI4	Thioredoxin reductase 1, cytoplasmic	0.246449	0.735299	FALSE	TRUE	FALSE
4684	NCAM1	P13591-1;P13591;S4R389;P13591-4;P13591-3;S4R3Z6;R4GMN9;P13591-5;H7BYX6	P13591-1;P13591;S4R389;P13591-4;P13591-3;S4R3Z6;R4GMN9;P13591-5;H7BYX6;P13591-6	Neural cell adhesion molecule 1	0.236932	0.816975	FALSE	TRUE	FALSE
8407	TAGLN2	P37802	P37802	Transgelin-2	0.233106	0.82009	FALSE	TRUE	FALSE
23305	ACSL6	Q9UKU0;Q9UKU0-9;Q9UKU0-1;E7ERD7;Q9UKU0-5;Q9UKU0-3;Q9UKU0-6;Q9UKU0-8;Q9UKU0-7;Q9UKU0-2;G3V1S9;C9J8C7	Q9UKU0;Q9UKU0-9;Q9UKU0-1;E7ERD7;Q9UKU0-5;Q9UKU0-3;Q9UKU0-6;Q9UKU0-8;Q9UKU0-7;Q9UKU0-2;G3V1S9;C9J8C7;C9J3Z0;C9JT10;C9JPA5;C9J4I1;C9JK59	Long-chain-fatty-acid--CoA ligase 6	0.230994	0.822478	FALSE	TRUE	FALSE
6625	SNRNP70	P08621;P08621-2;P08621-3;M0QYR1	P08621;P08621-2;P08621-3;M0QYR1;P08621-4	U1 small nuclear ribonucleoprotein 70 kDa	0.230478	0.802303	FALSE	TRUE	FALSE
10493	VAT1	Q99536;B4DPX4;B0AZP7	Q99536;B4DPX4;B0AZP7;K7ESA3;K7ERT7;K7ENX2;K7EM19;K7EJM4;K7ER81;Q9NQW1-5;Q9NQW1	Synaptic vesicle membrane protein VAT-1 homolog	0.226582	0.825428	FALSE	TRUE	FALSE
8766	RAB11A	P62491;H3BSC1;P62491-2;J3KQP6;H3BMH2;B4DQU5	P62491;H3BSC1;P62491-2;J3KQP6;H3BMH2;B4DQU5;H3BN38;P57735	Ras-related protein Rab-11A	0.225473	0.619724	FALSE	TRUE	FALSE
7431	VIM	P08670;B0YJC4	P08670;B0YJC4;B0YJC5;Q5JVS8	Vimentin	0.223217	0.827966	FALSE	TRUE	FALSE
6782	HSPA13	P48723;F5GWS8	P48723;F5GWS8	Heat shock 70 kDa protein 13	0.222767	0.820873	FALSE	TRUE	FALSE
11124	FAF1	B3KT28;Q9UNN5;B4DEJ6;B1ANM7;Q9UNN5-2	B3KT28;Q9UNN5;B4DEJ6;B1ANM7;Q9UNN5-2	FAS-associated factor 1	0.221577	0.573441	FALSE	TRUE	FALSE
3032	HADHB	B4E2W0;P55084;F5GZQ3;B5MD38	B4E2W0;P55084;F5GZQ3;B5MD38;C9JEY0;C9JE81;C9K0M0	Trifunctional enzyme subunit beta, mitochondrial;3-ketoacyl-CoA thiolase	0.219151	0.83055	FALSE	TRUE	FALSE
63827	BCAN	Q96GW7;Q96GW7-2	Q96GW7;Q96GW7-2;Q5T3I6;Q5T3I7;Q5T3I8	Brevican core protein	0.216483	0.630018	FALSE	TRUE	FALSE
6277	S100A6	P06703;R4GN98	P06703;R4GN98	Protein S100-A6	0.213999	0.834129	FALSE	TRUE	FALSE
9230	RAB11B	Q15907;B4DMK0	Q15907;B4DMK0;M0R2D0	Ras-related protein Rab-11B	0.211304	0.836741	FALSE	TRUE	FALSE
8404	SPARCL1	B4E2Z0;Q14515	B4E2Z0;Q14515	SPARC-like protein 1	0.211205	0.836546	FALSE	TRUE	FALSE
593	BCKDHA	P12694;F5H5P2;B4DP47	P12694;F5H5P2;B4DP47;F5GXU9;H0YH31	2-oxoisovalerate dehydrogenase subunit alpha, mitochondrial	0.210391	0.685863	FALSE	TRUE	FALSE
10043	TOM1	O60784;E7EPD0;O60784-2;O60784-4;O60784-3;B0QY01;B3KUU1	O60784;E7EPD0;O60784-2;O60784-4;O60784-3;B0QY01;B3KUU1;B0QY02;H7BYN7;F8WB30;F8WAW7;F8WE29;F8WBB0	Target of Myb protein 1	0.208837	0.694379	FALSE	TRUE	FALSE
3895	KTN1	Q86UP2;Q86UP2-2;Q86UP2-3	Q86UP2;Q86UP2-2;Q86UP2-3;G3V4Y7;H0YJZ8;B7Z6P3;G3V5G2;H0YJV5;H0YJP2;G3V5P0	Kinectin	0.205004	0.841792	FALSE	TRUE	FALSE
5092	PCBD1	P61457	P61457	Pterin-4-alpha-carbinolamine dehydratase	0.199355	0.772295	FALSE	TRUE	FALSE
4722	NDUFS3	O75489	O75489;B4DFM8;E9PS48;E9PKL8;G3V194	NADH dehydrogenase [ubiquinone] iron-sulfur protein 3, mitochondrial	0.198794	0.847726	FALSE	TRUE	FALSE
2517	FUCA1	P04066	P04066	Tissue alpha-L-fucosidase	0.19059	0.637025	FALSE	TRUE	FALSE
7919	DDX39B	Q13838;Q13838-2;F8VQ10;B4DP52;Q5STU3;F6WLT2;F6UJC5	Q13838;Q13838-2;F8VQ10;B4DP52;Q5STU3;F6WLT2;F6UJC5;F6UN21;F6TRA5;F6S4E6;O00148-2;H0Y400;B4DIJ6;K7EQN7;B1Q2N1;H0YCC6;F6QYI9;K7EPJ3;F6R6M7;K7EN69;K7ENP6;F6QWI5;K7EL56;K7EIL8;F6U6E2;F6S2B7;F6SXL5;E7EMX2;K7EN25	Spliceosome RNA helicase DDX39B	0.190399	0.783785	FALSE	TRUE	FALSE
5019	OXCT1	P55809;E9PDW2	P55809;E9PDW2;B7Z528;Q9BYC2	Succinyl-CoA:3-ketoacid coenzyme A transferase 1, mitochondrial	0.185578	0.855838	FALSE	TRUE	FALSE
334	APLP2	Q06481;Q06481-2;Q06481-3;Q06481-6;Q06481-5;Q06481-4;F5GZY0;F5H845	Q06481;Q06481-2;Q06481-3;Q06481-6;Q06481-5;Q06481-4;F5GZY0;F5H845;E9PQS3;E9PSC7;E9PK76	Amyloid-like protein 2	0.182295	0.858655	FALSE	TRUE	FALSE
3418	IDH2	P48735;B4DFL2;B4DSZ6;H0YL11	P48735;B4DFL2;B4DSZ6;H0YL11;REV__I3L471;REV__I3L4U7;REV__I3L4H1;REV__Q00169;REV__F5GWE5	Isocitrate dehydrogenase [NADP], mitochondrial;Isocitrate dehydrogenase [NADP]	0.181089	0.859907	FALSE	TRUE	FALSE
120	ADD3	Q9UEY8-2;Q9UEY8	Q9UEY8-2;Q9UEY8	Gamma-adducin	0.180431	0.860622	FALSE	TRUE	FALSE
11240	PADI2	Q9Y2J8;B4DIU3;Q96DA7	Q9Y2J8;B4DIU3;Q96DA7	Protein-arginine deiminase type-2	0.17677	0.863619	FALSE	TRUE	FALSE
26003	GORASP2	Q9H8Y8;B4DKT0;Q9H8Y8-2	Q9H8Y8;B4DKT0;Q9H8Y8-2	Golgi reassembly-stacking protein 2	0.17632	0.714515	FALSE	TRUE	FALSE
1347	COX7A2	P14406;D6RIE3;D6RGV5;H0UI06;D6R9C3	P14406;D6RIE3;D6RGV5;H0UI06;D6R9C3	Cytochrome c oxidase subunit 7A2, mitochondrial	0.174948	0.815985	FALSE	TRUE	FALSE
4673	NAP1L1	F8VV59;B7Z9C2;B3KNT8;F8W0J6;F5H4R6;H0YIV4;P55209;H0YHC3;F8W118;F8VY35;B3KV44;F8W543;H0YH88;F8W020;F8VUX1;F8VXI6;F8VRJ2;F8VVB5	F8VV59;B7Z9C2;B3KNT8;F8W0J6;F5H4R6;H0YIV4;P55209;H0YHC3;F8W118;F8VY35;B3KV44;F8W543;H0YH88;F8W020;F8VUX1;F8VXI6;F8VRJ2;F8VVB5;F8VUC3;B7Z4K9	Nucleosome assembly protein 1-like 1	0.173089	0.70076	FALSE	TRUE	TRUE
9578	CDC42BPB	Q9Y5S2;H0YLY0	Q9Y5S2;H0YLY0;H0YLR5	Serine/threonine-protein kinase MRCK beta	0.172374	0.581258	FALSE	TRUE	FALSE
7841	MOGS	Q13724-2;Q13724;C9J8D4	Q13724-2;Q13724;C9J8D4;C9JDQ1	Mannosyl-oligosaccharide glucosidase	0.170065	0.826833	FALSE	TRUE	FALSE
8991	SELENBP1	Q13228;A6PVW9;Q13228-2;Q13228-3	Q13228;A6PVW9;Q13228-2;Q13228-3;H0Y532;A6PVX1;F2Z2W8;F8WCR4;C9JVL0	Selenium-binding protein 1	0.169234	0.869377	FALSE	TRUE	FALSE
7175	TPR	P12270	P12270;Q5SWX9	Nucleoprotein TPR	0.162547	0.777359	FALSE	TRUE	FALSE
4478	MSN	P26038	P26038;E9PNP4	Moesin	0.158964	0.878385	FALSE	TRUE	FALSE
203	AK1	P00568;Q5T9B7;H0Y4J6	P00568;Q5T9B7;H0Y4J6;H0YID2	Adenylate kinase isoenzyme 1	0.156528	0.879746	FALSE	TRUE	FALSE
4860	PNP	P00491;G3V5M2	P00491;G3V5M2;G3V393;G3V2H3;B1AQ20;Q8WW52-2;Q8WW52	Purine nucleoside phosphorylase	0.153536	0.880945	FALSE	TRUE	FALSE
8883	NAE1	Q13564-2;Q13564;A8MU28;A6NCK0	Q13564-2;Q13564;A8MU28;A6NCK0;H3BMR3;J3QRA5;J3KTE3;J3QLH4;J3KRK3;H3BQW6	NEDD8-activating enzyme E1 regulatory subunit	0.150451	0.780762	FALSE	TRUE	FALSE
23019	CNOT1	A5YKK6-2;A5YKK6;A5YKK6-3;B5MDN3	A5YKK6-2;A5YKK6;A5YKK6-3;B5MDN3;A5YKK6-4;H3BMZ2;H3BVC9	CCR4-NOT transcription complex subunit 1	0.149125	0.666565	FALSE	TRUE	FALSE
8338	HIST2H2AC	Q16777;Q6FI13;Q99878;Q96KK5;Q9BTM1;P20671;P0C0S8;H0YFX9;Q9BTM1-2	Q16777;Q6FI13;Q99878;Q96KK5;Q9BTM1;P20671;P0C0S8;H0YFX9;Q9BTM1-2	Histone H2A type 2-C;Histone H2A type 2-A;Histone H2A type 1-J;Histone H2A type 1-H;Histone H2A.J;Histone H2A type 1-D;Histone H2A type 1;Histone H2A	0.147989	0.88483	FALSE	TRUE	FALSE
1965	EIF2S1	P05198;G3V4T5;H0YJS4	P05198;G3V4T5;H0YJS4	Eukaryotic translation initiation factor 2 subunit 1	0.142161	0.890098	FALSE	TRUE	FALSE
9733	SART3	Q15020;F8VV04;B7ZKM0	Q15020;F8VV04;B7ZKM0;Q15020-2;F8VVK9;F8VZM2;F8W667;H0YHU8	Squamous cell carcinoma antigen recognized by T-cells 3	0.141821	0.675555	FALSE	TRUE	FALSE
8659	ALDH4A1	P30038;P30038-2;P30038-3	P30038;P30038-2;P30038-3;Q5TF55	Delta-1-pyrroline-5-carboxylate dehydrogenase, mitochondrial	0.140885	0.892175	FALSE	TRUE	FALSE
3614	IMPDH1	P20839;E7EQS0;P20839-3;P20839-7;P20839-5;P20839-6;P20839-2;P20839-4;C9J381	P20839;E7EQS0;P20839-3;P20839-7;P20839-5;P20839-6;P20839-2;P20839-4;C9J381;C9K0R9;C9J029;H7C5T1;H7C511	Inosine-5-monophosphate dehydrogenase 1;Inosine-5-monophosphate dehydrogenase	0.138777	0.83756	FALSE	TRUE	FALSE
84823	LMNB2	J9JID7;Q03252	J9JID7;Q03252	Lamin-B2	0.138615	0.892495	FALSE	TRUE	FALSE
6814	STXBP3	O00186	O00186	Syntaxin-binding protein 3	0.137084	0.764568	FALSE	TRUE	FALSE
10135	NAMPT	P43490;Q5SYT8	P43490;Q5SYT8;C9JG65;C9JF35	Nicotinamide phosphoribosyltransferase	0.136931	0.893542	FALSE	TRUE	FALSE
114971	PTPMT1	Q8WUK0-2;Q8WUK0;Q8WUK0-3;E9PQM0	Q8WUK0-2;Q8WUK0;Q8WUK0-3;E9PQM0	Phosphatidylglycerophosphatase and protein-tyrosine phosphatase 1	0.135986	0.565482	FALSE	FALSE	TRUE
2224	FDPS	P14324-2;P14324	P14324-2;P14324	Farnesyl pyrophosphate synthase	0.132731	0.768293	FALSE	TRUE	FALSE
5605	MAP2K2	P36507;G5E9C7	P36507;G5E9C7;M0R1B6;O60928-2;H7C4D1	Dual specificity mitogen-activated protein kinase kinase 2	0.126291	0.902019	FALSE	TRUE	FALSE
8635	RNASET2	D6REQ6;D6RHI9;O00584;H0YAE9	D6REQ6;D6RHI9;O00584;H0YAE9;O00584-2;Q07343-4;Q07343-2;Q07343-3;Q07343	Ribonuclease T2	0.122122	0.672991	FALSE	TRUE	FALSE
6717	SRI	C9J0K6;B4DKK2;P30626-2;P30626	C9J0K6;B4DKK2;P30626-2;P30626;B4DHQ6	Sorcin	0.118941	0.907439	FALSE	TRUE	FALSE
10130	PDIA6	B7Z254;Q15084;F8WA83;B5MCQ5;Q15084-2	B7Z254;Q15084;F8WA83;B5MCQ5;Q15084-2	Protein disulfide-isomerase A6	0.118109	0.909792	FALSE	TRUE	TRUE
7874	USP7	B7Z815;Q93009;F5H8E5;H3BND8	B7Z815;Q93009;F5H8E5;H3BND8;F5H2X1;H3BUV0;H3BTM1;H3BRA2;H3BQD1;H3BMF6	Ubiquitin carboxyl-terminal hydrolase;Ubiquitin carboxyl-terminal hydrolase 7	0.117816	0.788234	FALSE	TRUE	FALSE
5859	QARS	P47897;B4DWJ2;H7C0R3	P47897;B4DWJ2;H7C0R3;C9JSG9;B7Z840;C9J165;F2Z2V6	Glutamine--tRNA ligase	0.101329	0.741872	FALSE	TRUE	FALSE
7082	TJP1	Q07157;G3V1L9;Q07157-2;G5E9E7	Q07157;G3V1L9;Q07157-2;G5E9E7;H0YKB1;H0Y3R8;H0YLT6	Tight junction protein ZO-1	0.100309	0.92276	FALSE	TRUE	FALSE
5236	PGM1	P36871;P36871-2;P36871-3	P36871;P36871-2;P36871-3	Phosphoglucomutase-1	0.0976788	0.925525	FALSE	TRUE	FALSE
1742	DLG4	P78352-3;P78352;P78352-2	P78352-3;P78352;P78352-2;C9JYG3;O14909;C9JWP9;K7EQM6	Disks large homolog 4	0.0951625	0.926445	FALSE	TRUE	FALSE
23071	ERP44	Q9BS26	Q9BS26	Endoplasmic reticulum resident protein 44	0.0944275	0.92693	FALSE	TRUE	FALSE
9054	NFS1	Q9Y697-2;Q9Y697;Q9Y697-3;B4DNL7;F2Z2E7	Q9Y697-2;Q9Y697;Q9Y697-3;B4DNL7;F2Z2E7;H7C0I5;H0YGN5;F8WER8;A2A2M1;F8WB23;Q8WV90	Cysteine desulfurase, mitochondrial	0.0894824	0.690177	FALSE	TRUE	TRUE
5869	RAB5B	P61020;P61020-2;F8VUA5	P61020;P61020-2;F8VUA5	Ras-related protein Rab-5B	0.089399	0.930771	FALSE	TRUE	FALSE
11331	PHB2	Q99623;J3KPX7;F5GY37;Q99623-2;F5GWA7;F5H3X6	Q99623;J3KPX7;F5GY37;Q99623-2;F5GWA7;F5H3X6;F5H0C5;F5H2D2;U3KPZ5	Prohibitin-2	0.0880145	0.933457	FALSE	TRUE	FALSE
2934	GSN	P06396-2;F5H1A8;P06396-3;P06396;Q5T0H9	P06396-2;F5H1A8;P06396-3;P06396;Q5T0H9;CON__Q3SX14;Q5T0H8;Q5T0I0;Q5T0H7;Q5T0I1;REV__F5H555;REV__H0YJM7;REV__Q6TDU7-4;REV__Q6TDU7-2;REV__Q6TDU7;REV__F8W8F9	Gelsolin	0.0872538	0.932754	FALSE	TRUE	FALSE
6472	SHMT2	P34897-3;P34897;P34897-2;B4DLV4;G3V2Y4;H0YIZ0	P34897-3;P34897;P34897-2;B4DLV4;G3V2Y4;H0YIZ0;G3V5L0;G3V4W5;G3V540;G3V2D2;G3V241;G3V3Y8;G3V4T0;G3V4X0;G3V2W0;G3V2E4	Serine hydroxymethyltransferase, mitochondrial;Serine hydroxymethyltransferase	0.077376	0.644723	FALSE	TRUE	FALSE
10269	ZMPSTE24	O75844	O75844	CAAX prenyl protease 1 homolog	0.0740576	0.690123	FALSE	TRUE	FALSE
55361	PI4K2A	Q9BTU6;E9PAM4	Q9BTU6;E9PAM4	Phosphatidylinositol 4-kinase type 2-alpha	0.0695087	0.648999	FALSE	TRUE	FALSE
51673	TPPP3	Q9BW30	Q9BW30	Tubulin polymerization-promoting protein family member 3	0.0685724	0.759289	FALSE	TRUE	FALSE
361	AQP4	P55087;P55087-2	P55087;P55087-2	Aquaporin-4	0.0678597	0.842823	FALSE	TRUE	FALSE
3043	HBB	P68871;F8W6P5	P68871;F8W6P5	Hemoglobin subunit beta;LVV-hemorphin-7	0.0618731	0.95267	FALSE	TRUE	FALSE
528	ATP6V1C1	P21283;E7EV59	P21283;E7EV59	V-type proton ATPase subunit C 1	0.0614887	0.952554	FALSE	TRUE	FALSE
25934	NIPSNAP3A	Q9UFN0	Q9UFN0	Protein NipSnap homolog 3A	0.0604201	0.953684	FALSE	TRUE	FALSE
5595	MAPK3	P27361;P27361-2;E9PQW4;P27361-3;E9PBK7;B3KR49;E9PJF0	P27361;P27361-2;E9PQW4;P27361-3;E9PBK7;B3KR49;E9PJF0;H0YEX6;E9PRH7;H0YDH9;K7ELV1;K7EN18;Q16659	Mitogen-activated protein kinase 3	0.0552542	0.957791	FALSE	TRUE	FALSE
726	CAPN5	O15484;E7EV01	O15484;E7EV01;K7EP62;E9PS73	Calpain-5	0.0502923	0.67472	FALSE	TRUE	FALSE
351	APP	E9PG40;P05067-11;P05067-8;P05067;P05067-10;E9PEV0;P05067-4;P05067-6;P05067-7;P05067-9;P05067-3;P05067-5;H7C104;H7C0V9	E9PG40;P05067-11;P05067-8;P05067;P05067-10;E9PEV0;P05067-4;P05067-6;P05067-7;P05067-9;P05067-3;P05067-5;H7C104;H7C0V9;H7C2L2;P05067-2	Amyloid beta A4 protein;N-APP;Soluble APP-alpha;Soluble APP-beta;C99;Beta-amyloid protein 42;Beta-amyloid protein 40;C83;P3(42);P3(40);C80;Gamma-secretase C-terminal fragment 59;Gamma-secretase C-terminal fragment 57;Gamma-secretase C-terminal fragment 50;C31	0.0500747	0.849888	FALSE	TRUE	FALSE
51678	MPP6	Q9NZW5;B8ZZG1	Q9NZW5;B8ZZG1;C9J4Q3;C9JGI8;F8WCD2	MAGUK p55 subfamily member 6	0.0493217	0.744905	FALSE	TRUE	FALSE
1982	EIF4G2	P78344-2;H0Y3P2;P78344;D3DQV9;E9PKF8	P78344-2;H0Y3P2;P78344;D3DQV9;E9PKF8;H0YCH5;H0YE22;H0YD77;H0YEC5;H0YE44;H0YCF8	Eukaryotic translation initiation factor 4 gamma 2	0.0376501	0.801832	FALSE	TRUE	FALSE
2885	GRB2	P62993;P62993-2	P62993;P62993-2;J3KT38;J3QRL5;J3QLF6	Growth factor receptor-bound protein 2	0.033191	0.741932	FALSE	TRUE	FALSE
2318	FLNC	Q14315;Q14315-2	Q14315;Q14315-2	Filamin-C	0.0311173	0.823025	FALSE	TRUE	FALSE
1267	CNP	P09543-2;P09543	P09543-2;P09543;K7ERC4;B4DFN6;C9K0L8;K7ERZ0;K7EN66	2,3-cyclic-nucleotide 3-phosphodiesterase	0.0310348	0.9762	FALSE	TRUE	FALSE
6138	RPL15	E7EQV9;P61313;E7ENU7;E7EX53	E7EQV9;P61313;E7ENU7;E7EX53;P61313-2;E7ERA2	Ribosomal protein L15;60S ribosomal protein L15	0.0273395	0.884525	FALSE	TRUE	FALSE
5245	PHB	P35232;C9JW96;C9JZ20;E7ESE2;E9PCW0	P35232;C9JW96;C9JZ20;E7ESE2;E9PCW0;B4DY47;D6RBK0	Prohibitin	0.0267091	0.97881	FALSE	TRUE	FALSE
6745	SSR1	E9PAL7;C9IZQ1;C9J3L8;C9J5W0;P43307;P43307-2;F5H5Y2	E9PAL7;C9IZQ1;C9J3L8;C9J5W0;P43307;P43307-2;F5H5Y2	Translocon-associated protein subunit alpha	0.0231794	0.982361	FALSE	TRUE	FALSE
5725	PTBP1	P26599;P26599-2;P26599-3;K7EKJ7;K7ES59	P26599;P26599-2;P26599-3;K7EKJ7;K7ES59;K7ELW5;K7EK45;A6NLN1	Polypyrimidine tract-binding protein 1	0.0216032	0.983156	FALSE	TRUE	FALSE
58527	ABRACL	Q9P1F3	Q9P1F3;Q5SZC9	Costars family protein ABRACL	0.0179941	0.594779	FALSE	TRUE	FALSE
6185	RPN2	P04844-2;P04844	P04844-2;P04844;Q5JYR7;Q5JYR4;F2Z3K5;Q5JYR3	Dolichyl-diphosphooligosaccharide--protein glycosyltransferase subunit 2	0.015228	0.987155	FALSE	TRUE	FALSE
801	CALM1	P62158;H0Y7A7;E7ETZ0;E7EMB3;M0QZ52;F8WBR5;G3V479;Q96HY3	P62158;H0Y7A7;E7ETZ0;E7EMB3;M0QZ52;F8WBR5;G3V479;Q96HY3;G3V361;G3V226;C9J7T9;P02585	Calmodulin	0.0138305	0.988021	FALSE	TRUE	FALSE
55753	OGDHL	Q9ULD0;Q9ULD0-2;Q9ULD0-3	Q9ULD0;Q9ULD0-2;Q9ULD0-3	2-oxoglutarate dehydrogenase-like, mitochondrial	0.0115721	0.662819	FALSE	TRUE	FALSE
55163	PNPO	Q9NVS9;B4E1D7;B4E0V0;B4E152	Q9NVS9;B4E1D7;B4E0V0;B4E152;J3QQV6	Pyridoxine-5-phosphate oxidase	0.0109715	0.99107	FALSE	TRUE	FALSE
11315	PARK7	Q99497;K7ELW0;K7EN27	Q99497;K7ELW0;K7EN27	Protein DJ-1	0.00931249	0.981482	FALSE	TRUE	FALSE
306	ANXA3	P12429;D6RA82;D6RFG5	P12429;D6RA82;D6RFG5;D6RCA8;D6RAZ8;D6RFJ9	Annexin A3;Annexin	0.00758967	0.665474	FALSE	TRUE	FALSE
10991	SLC38A3	Q99624	Q99624	Sodium-coupled neutral amino acid transporter 3	0.00567861	0.815516	FALSE	TRUE	FALSE
5295	PIK3R1	P27986;P27986-4;P27986-3;P27986-2;P27986-5	P27986;P27986-4;P27986-3;P27986-2;P27986-5;H0YBC2;E5RJY0;E5RHI0;E5RGI8;H0YB27;Q92569;F6TDL0;Q92569-3;E7EMU8;Q92569-2;O00459	Phosphatidylinositol 3-kinase regulatory subunit alpha	0.00503809	0.622501	FALSE	TRUE	FALSE
159	ADSS	P30520	P30520	Adenylosuccinate synthetase isozyme 2	-0.0063837	0.57922	FALSE	TRUE	FALSE
6902	TBCA	E5RIW3;O75347;E5RJD8;E5RHG6;E5RIX8;B4DT30	E5RIW3;O75347;E5RJD8;E5RHG6;E5RIX8;B4DT30	Tubulin-specific chaperone A	-0.0127505	0.98916	FALSE	TRUE	FALSE
8533	COPS3	Q9UNS2;Q9UNS2-2;H7C3P9	Q9UNS2;Q9UNS2-2;H7C3P9;C9JLV5;J3KTQ1;J3QKR0;J3QL22;J3QS85;K7ELN6;K7ES36	COP9 signalosome complex subunit 3	-0.0150583	0.986675	FALSE	TRUE	FALSE
5214	PFKP	Q01813;Q01813-2	Q01813;Q01813-2;B1APP8;B1APP6;Q5VSR5;H0Y757;Q5VSR6;H0Y3Y3	6-phosphofructokinase type C	-0.0199417	0.854253	FALSE	TRUE	FALSE
7334	UBE2N	P61088;F8VQQ8;F8VSD4;Q5JXB2	P61088;F8VQQ8;F8VSD4;Q5JXB2;F8VZ29	Ubiquitin-conjugating enzyme E2 N;Putative ubiquitin-conjugating enzyme E2 N-like	-0.0227632	0.73563	FALSE	TRUE	FALSE
10204	NUTF2	P61970;H3BRV9	P61970;H3BRV9	Nuclear transport factor 2	-0.0243367	0.980314	FALSE	TRUE	FALSE
7263	TST	Q16762	Q16762;B1AH48	Thiosulfate sulfurtransferase	-0.037149	0.642098	FALSE	TRUE	FALSE
56954	NIT2	Q9NQR4	Q9NQR4;H7C579	Omega-amidase NIT2	-0.056562	0.687652	FALSE	TRUE	TRUE
8567	MADD	Q8WXG6;Q8WXG6-7;Q8WXG6-8;Q8WXG6-5;Q8WXG6-4;Q8WXG6-3;Q8WXG6-2;Q8WXG6-6	Q8WXG6;Q8WXG6-7;Q8WXG6-8;Q8WXG6-5;Q8WXG6-4;Q8WXG6-3;Q8WXG6-2;Q8WXG6-6;C9J6B0;F8W8U2;C9JM97;C9JLZ9;C9K0L0	MAP kinase-activating death domain protein	-0.0607965	0.700397	FALSE	TRUE	FALSE
1975	EIF4B	P23588;E7EX17;F8VX11;F8VYE9;F8VSC7;F8VP89;B4DS13;F8W0K0	P23588;E7EX17;F8VX11;F8VYE9;F8VSC7;F8VP89;B4DS13;F8W0K0;F8VRU1	Eukaryotic translation initiation factor 4B	-0.0608277	0.82563	FALSE	TRUE	FALSE
1465	CSRP1	E9PP21;P21291;E9PND2	E9PP21;P21291;E9PND2;E9PS42	Cysteine and glycine-rich protein 1	-0.0611182	0.89276	FALSE	TRUE	FALSE
22803	XRN2	Q9H0D6;B4DZC3;Q9H0D6-2	Q9H0D6;B4DZC3;Q9H0D6-2	5-3 exoribonuclease 2	-0.068965	0.712684	FALSE	TRUE	FALSE
11168	PSIP1	O75475;O75475-3;O75475-2	O75475;O75475-3;O75475-2	PC4 and SFRS1-interacting protein	-0.0711105	0.945453	FALSE	TRUE	FALSE
10540	DCTN2	Q13561;Q13561-3;Q13561-2;F5H2S7;F5H223;F8W1I6;H0YI98;F8VW18	Q13561;Q13561-3;Q13561-2;F5H2S7;F5H223;F8W1I6;H0YI98;F8VW18;F8VX93;F8VRV7;H0YHL1;F8W0U6	Dynactin subunit 2	-0.0738453	0.942737	FALSE	TRUE	FALSE
10652	YKT6	O15498;B4DR94	O15498;B4DR94	Synaptobrevin homolog YKT6	-0.0747984	0.601912	FALSE	TRUE	TRUE
353	APRT	P07741;P07741-2;H3BQZ9;H3BQB1;H3BQF1	P07741;P07741-2;H3BQZ9;H3BQB1;H3BQF1;H3BSW3	Adenine phosphoribosyltransferase	-0.074854	0.942	FALSE	TRUE	FALSE
28976	ACAD9	Q9H845;H0Y8Z9	Q9H845;H0Y8Z9	Acyl-CoA dehydrogenase family member 9, mitochondrial	-0.0765457	0.594208	FALSE	TRUE	FALSE
10382	TUBB4A	P04350	P04350;M0R278;M0QY85;M0QZL7;M0R1I1;M0R0X0;M0QY37;M0QX14;M0QYM7	Tubulin beta-4A chain	-0.0787488	0.938883	FALSE	TRUE	FALSE
28080	ATP5O	P48047;H7C0C1	P48047;H7C0C1;H7C086;H7C068	ATP synthase subunit O, mitochondrial	-0.0828496	0.935275	FALSE	TRUE	FALSE
3612	IMPA1	P29218;P29218-3;E5RIP7;H0YBL1;E5RG94;E5RHE9;E5RG13;E5RI82;P29218-2;E5RGY4;E5RIF4	P29218;P29218-3;E5RIP7;H0YBL1;E5RG94;E5RHE9;E5RG13;E5RI82;P29218-2;E5RGY4;E5RIF4	Inositol monophosphatase 1	-0.0856926	0.933463	FALSE	TRUE	FALSE
2173	FABP7	O15540;Q9H047	O15540;Q9H047	Fatty acid-binding protein, brain	-0.100816	0.921285	FALSE	TRUE	FALSE
1476	CSTB	P04080	P04080	Cystatin-B	-0.101045	0.921237	FALSE	TRUE	FALSE
10658	CELF1	Q92879-5;Q92879-2;Q92879-3;Q92879-6;Q92879;Q92879-4;G5EA30;E9PQK4;E9PSH0;E9PKU1	Q92879-5;Q92879-2;Q92879-3;Q92879-6;Q92879;Q92879-4;G5EA30;E9PQK4;E9PSH0;E9PKU1;E9PKA1;F5H4Y5;F5H0D8	CUGBP Elav-like family member 1	-0.106449	0.918817	FALSE	TRUE	FALSE
55862	ECHDC1	Q9NTX5-6;Q9NTX5-2;Q9NTX5;H0Y5L2;Q9NTX5-3	Q9NTX5-6;Q9NTX5-2;Q9NTX5;H0Y5L2;Q9NTX5-3;J3KP84;E9PPG7;E9PRU6;F2Z2D6;Q9NTX5-5;E9PJS8;E9PLY6;E9PIU8;H0YCS9;Q9NTX5-4;H0Y525	Ethylmalonyl-CoA decarboxylase	-0.10862	0.684381	FALSE	TRUE	FALSE
64359	NXN	Q6DKJ4;Q6DKJ4-3	Q6DKJ4;Q6DKJ4-3;I3L4V6;Q6DKJ4-2;B4DNN6	Nucleoredoxin	-0.116125	0.66051	FALSE	TRUE	FALSE
3632	INPP5A	Q5T1B5;Q14642;Q5T1B4	Q5T1B5;Q14642;Q5T1B4;Q5T1B3;H0Y2W5	Type I inositol 1,4,5-trisphosphate 5-phosphatase	-0.117238	0.565764	FALSE	TRUE	FALSE
928	CD9	A6NNI4;P21926;G8JLH6;F5GXT1	A6NNI4;P21926;G8JLH6;F5GXT1	CD9 antigen	-0.126627	0.901309	FALSE	TRUE	FALSE
5860	QDPR	P09417;B3KW71;B7Z415;D6RGG7	P09417;B3KW71;B7Z415;D6RGG7;H0Y8F7;D6RHJ7	Dihydropteridine reductase	-0.132749	0.896567	FALSE	TRUE	FALSE
811	CALR	P27797;K7EJB9	P27797;K7EJB9;K7EL50	Calreticulin	-0.138501	0.893101	FALSE	TRUE	FALSE
10147	SUGP2	Q8IX01-4;Q8IX01-3;Q8IX01;M0R2Z9;M0R3F6;E7ETX7	Q8IX01-4;Q8IX01-3;Q8IX01;M0R2Z9;M0R3F6;E7ETX7;M0R065;M0R2Y3;M0R216	SURP and G-patch domain-containing protein 2	-0.138828	0.824144	FALSE	TRUE	FALSE
55854	ZC3H15	Q8WU90	Q8WU90;B4DMW2;H7C466;F8WB26	Zinc finger CCCH domain-containing protein 15	-0.141534	0.536331	FALSE	FALSE	TRUE
9926	LPGAT1	Q92604	Q92604	Acyl-CoA:lysophosphatidylglycerol acyltransferase 1	-0.144078	0.783681	FALSE	TRUE	FALSE
735	C9	P02748	P02748;CON__Q3MHN2;REV__Q4AC99;Q96BY6-2	Complement component C9;Complement component C9a;Complement component C9b	-0.146087	0.722402	FALSE	TRUE	FALSE
29968	PSAT1	Q9Y617;Q9Y617-2	Q9Y617;Q9Y617-2	Phosphoserine aminotransferase	-0.147959	0.884825	FALSE	TRUE	FALSE
10213	PSMD14	O00487	O00487;C9JW37	26S proteasome non-ATPase regulatory subunit 14	-0.149333	0.88397	FALSE	TRUE	FALSE
23312	DMXL2	Q8TDJ6;Q8TDJ6-3;Q8TDJ6-2	Q8TDJ6;Q8TDJ6-3;Q8TDJ6-2;H0YLM8;H0YM41	DmX-like protein 2	-0.155817	0.718836	FALSE	TRUE	FALSE
57408	LRTM1	Q9HBL6;Q9HBL6-2	Q9HBL6;Q9HBL6-2	Leucine-rich repeat and transmembrane domain-containing protein 1	-0.156607	0.878546	FALSE	TRUE	FALSE
3021	H3F3B	K7EK07;P84243;Q71DI3;Q16695;P68431;K7EMV3;B4DEB1;K7ES00;Q6NXT2	K7EK07;P84243;Q71DI3;Q16695;P68431;K7EMV3;B4DEB1;K7ES00;Q6NXT2;K7EP01	Histone H3;Histone H3.3;Histone H3.2;Histone H3.1t;Histone H3.1;Histone H3.3C	-0.15766	0.876231	FALSE	TRUE	FALSE
5955	RCN2	Q14257;F8WCY5;A8MXP8	Q14257;F8WCY5;A8MXP8;H0YL43	Reticulocalbin-2	-0.159893	0.79802	FALSE	TRUE	FALSE
9685	CLINT1	Q14677;Q14677-3;Q14677-2	Q14677;Q14677-3;Q14677-2;H0YD52	Clathrin interactor 1	-0.162615	0.790797	FALSE	TRUE	FALSE
553115	PEF1	Q9UBV8	Q9UBV8	Peflin	-0.165057	0.654939	FALSE	TRUE	FALSE
23171	GPD1L	Q8N335;C9JFA7;C9K0P5;C9JM46	Q8N335;C9JFA7;C9K0P5;C9JM46	Glycerol-3-phosphate dehydrogenase 1-like protein	-0.165271	0.832773	FALSE	TRUE	FALSE
9590	AKAP12	Q02952-3;Q02952-2;Q02952	Q02952-3;Q02952-2;Q02952	A-kinase anchor protein 12	-0.16831	0.869612	FALSE	TRUE	FALSE
11047	ADRM1	Q16186	Q16186	Proteasomal ubiquitin receptor ADRM1	-0.170182	0.717752	FALSE	TRUE	FALSE
310	ANXA7	B4DT77;P20073-2;P20073	B4DT77;P20073-2;P20073;F5GX16;B4DKI1;Q5VTM3;Q5VT79-2;Q5T2P7;Q5VT79;Q5T2P8;P13928	Annexin;Annexin A7	-0.176425	0.863102	FALSE	TRUE	FALSE
2631	GBAS	O75323;C9K068;H7C333;O75323-2;C9J7B1	O75323;C9K068;H7C333;O75323-2;C9J7B1	Protein NipSnap homolog 2	-0.179327	0.775051	FALSE	TRUE	FALSE
26128	KIAA1279	Q96EK5	Q96EK5	KIF1-binding protein	-0.181184	0.596488	FALSE	TRUE	FALSE
54495	TMX3	Q96JJ7;Q96JJ7-2	Q96JJ7;Q96JJ7-2;B4DIE3;H3BPB3;H3BT89;H3BVI1;F5H4F7	Protein disulfide-isomerase TMX3	-0.184477	0.704563	FALSE	TRUE	FALSE
9688	NUP93	Q8N1F7;H3BVG0;Q8N1F7-2	Q8N1F7;H3BVG0;Q8N1F7-2;H3BM93;H3BRI8;H3BV11;H3BNN5;H3BMX0;H3BRD9;H3BP95;H3BPA9;H3BV15;H3BVE2;H3BNG7	Nuclear pore complex protein Nup93	-0.185898	0.588328	FALSE	TRUE	TRUE
98	ACYP2	P14621;U3KPX8;U3KQL2;U3KPX1;E9PF46;F8WA34	P14621;U3KPX8;U3KQL2;U3KPX1;E9PF46;F8WA34	Acylphosphatase-2;Acylphosphatase	-0.188223	0.853531	FALSE	TRUE	FALSE
22818	COPZ1	P61923;F8VVA7;F8VWL5;F8W651;F8VS17;F8VYZ4;F8VXB1;F8W156;B4DDX8	P61923;F8VVA7;F8VWL5;F8W651;F8VS17;F8VYZ4;F8VXB1;F8W156;B4DDX8;F8VYK5;F8VUC5;B4DHZ0;F8VXR1;F8VYE0	Coatomer subunit zeta-1	-0.189077	0.814999	FALSE	TRUE	FALSE
1627	DBN1	Q16643;Q16643-3;Q16643-2;D6R9W4	Q16643;Q16643-3;Q16643-2;D6R9W4;D6RFI1;F8W9Z3;D6R9Q9;D6RCR4	Drebrin	-0.195484	0.731291	FALSE	TRUE	FALSE
4715	NDUFB9	E9PH64;Q9Y6M9;E7EWZ0;E9PF49	E9PH64;Q9Y6M9;E7EWZ0;E9PF49	NADH dehydrogenase [ubiquinone] 1 beta subcomplex subunit 9	-0.197179	0.753007	FALSE	TRUE	FALSE
56616	DIABLO	Q9NR28-2;Q9NR28;Q9NR28-3;F5H796;F5GX50;F5GXT8	Q9NR28-2;Q9NR28;Q9NR28-3;F5H796;F5GX50;F5GXT8;F5GYH3;H7BZK7;F5H0Q4;H7BZQ7	Diablo homolog, mitochondrial	-0.205118	0.826989	FALSE	TRUE	FALSE
1605	DAG1	Q14118	Q14118	Dystroglycan;Alpha-dystroglycan;Beta-dystroglycan	-0.205948	0.766302	FALSE	TRUE	FALSE
5688	PSMA7	O14818;O14818-2;H0Y586	O14818;O14818-2;H0Y586;O14818-4;Q8TAA3-2;Q8TAA3-5;Q8TAA3;F5GY34	Proteasome subunit alpha type-7	-0.206391	0.840156	FALSE	TRUE	FALSE
529	ATP6V1E1	P36543;P36543-3;P36543-2;C9J8H1	P36543;P36543-3;P36543-2;C9J8H1;Q96A05	V-type proton ATPase subunit E 1	-0.212187	0.83554	FALSE	TRUE	FALSE
301	ANXA1	P04083;Q5T3N1	P04083;Q5T3N1;Q5T3N0	Annexin A1	-0.212197	0.836235	FALSE	TRUE	FALSE
9104	RGN	Q15493;Q15493-2	Q15493;Q15493-2	Regucalcin	-0.213749	0.621945	FALSE	TRUE	FALSE
10970	CKAP4	Q07065	Q07065;REV__J3KRU7;REV__J3QS17;REV__J3QLM7;REV__J3KS76;REV__A8MTL3;REV__H0YCR1	Cytoskeleton-associated protein 4	-0.216904	0.831833	FALSE	TRUE	FALSE
149371	EXOC8	Q8IYI6	Q8IYI6	Exocyst complex component 8	-0.221154	0.532295	FALSE	FALSE	TRUE
547	KIF1A	Q12756-3;Q12756-2;Q12756;F8W8V9	Q12756-3;Q12756-2;Q12756;F8W8V9;O60333-2;O60333;O60333-4;H7C3Y8;O60333-3;H7C0K6;H7C437;O43896	Kinesin-like protein KIF1A	-0.227772	0.790077	FALSE	TRUE	FALSE
23344	ESYT1	Q9BSJ8;Q9BSJ8-2	Q9BSJ8;Q9BSJ8-2;F8VZB1	Extended synaptotagmin-1	-0.229128	0.687838	FALSE	TRUE	FALSE
4869	NPM1	P06748-2;P06748;P06748-3	P06748-2;P06748;P06748-3;E5RI98;E5RGW4	Nucleophosmin	-0.230488	0.823538	FALSE	TRUE	TRUE
54902	TTC19	Q6DKK2	Q6DKK2;K7EKH7;K7ERR1;K7EJA1	Tetratricopeptide repeat protein 19, mitochondrial	-0.232778	0.556862	FALSE	TRUE	FALSE
9588	PRDX6	P30041	P30041	Peroxiredoxin-6	-0.234196	0.820189	FALSE	TRUE	FALSE
81892	SLIRP	Q9GZT3-2;Q9GZT3;H0YJ40;G3V4X6;G3V2S9;H0YJW7	Q9GZT3-2;Q9GZT3;H0YJ40;G3V4X6;G3V2S9;H0YJW7;H0YJ07;H0YJU7;H0YJI1	SRA stem-loop-interacting RNA-binding protein, mitochondrial	-0.237374	0.530468	FALSE	TRUE	FALSE
6400	SEL1L	Q9UBV2	Q9UBV2;Q9UBV2-2;G3V3B3	Protein sel-1 homolog 1	-0.23917	0.69248	FALSE	TRUE	FALSE
23321	TRIM2	Q9C040;Q9C040-2	Q9C040;Q9C040-2;C9J084;C9JVI3	Tripartite motif-containing protein 2	-0.244892	0.810342	FALSE	TRUE	FALSE
311	ANXA11	B4DVE7;P50995	B4DVE7;P50995;H0Y6E1;E5RIN3;Q5T0G9;P27216;P27216-2	Annexin;Annexin A11	-0.248006	0.808433	FALSE	TRUE	FALSE
5198	PFAS	O15067	O15067;F5GWT9;H0YGH1;J3KTL4;J3QSG0;J3QSH6	Phosphoribosylformylglycinamidine synthase	-0.256661	0.696388	FALSE	TRUE	FALSE
989	SEPT7	Q16181-2;E7ES33;E7EPK1;Q16181;H0Y3Y4;H0YFF6;G3V1Q4	Q16181-2;E7ES33;E7EPK1;Q16181;H0Y3Y4;H0YFF6;G3V1Q4;F5GZE5;Q5JXL7;Q6ZU15	Septin-7	-0.258077	0.801539	FALSE	TRUE	FALSE
654364	NME1-NME2	P22392-2;Q32Q12;J3KPD9;P22392	P22392-2;Q32Q12;J3KPD9;P22392;O60361	Nucleoside diphosphate kinase;Nucleoside diphosphate kinase B	-0.262589	0.797873	FALSE	TRUE	FALSE
829	CAPZA1	P52907	P52907	F-actin-capping protein subunit alpha-1	-0.263497	0.79624	FALSE	TRUE	TRUE
51807	TUBA8	Q9NY65;C9J2C0;Q9NY65-2	Q9NY65;C9J2C0;Q9NY65-2	Tubulin alpha-8 chain	-0.269203	0.651651	FALSE	TRUE	FALSE
27429	HTRA2	O43464-3;O43464;O43464-2;O43464-4	O43464-3;O43464;O43464-2;O43464-4	Serine protease HTRA2, mitochondrial	-0.272391	0.590155	FALSE	TRUE	FALSE
27335	EIF3K	Q9UBQ5;K7ERF1;B7ZAM9	Q9UBQ5;K7ERF1;B7ZAM9;K7EK53;K7EQM4;B4DQ48	Eukaryotic translation initiation factor 3 subunit K	-0.27487	0.635461	FALSE	TRUE	FALSE
79672	FN3KRP	F5H4E4;Q9HA64	F5H4E4;Q9HA64;I3L2G3;I3L139;I3L378;I3L3W5;I3L2K8	Ketosamine-3-kinase	-0.278623	0.766902	FALSE	TRUE	FALSE
873	CBR1	P16152;B4DFK7;E9PQ63;A8MTM1	P16152;B4DFK7;E9PQ63;A8MTM1	Carbonyl reductase [NADPH] 1	-0.281497	0.783511	FALSE	TRUE	FALSE
7295	TXN	P10599;P10599-2	P10599;P10599-2	Thioredoxin	-0.284955	0.780491	FALSE	TRUE	FALSE
5713	PSMD7	P51665;B4DXI8;H3BNT7;H3BTM8	P51665;B4DXI8;H3BNT7;H3BTM8;H3BQV2	26S proteasome non-ATPase regulatory subunit 7	-0.288785	0.780293	FALSE	TRUE	FALSE
8573	CASK	O14936-3;O14936-4;O14936-6;F8W998;O14936-2;H9KV37;O14936;Q5JS74;Q5JS72;O14936-5	O14936-3;O14936-4;O14936-6;F8W998;O14936-2;H9KV37;O14936;Q5JS74;Q5JS72;O14936-5;Q5JS79	Peripheral plasma membrane protein CASK	-0.291008	0.63299	FALSE	TRUE	FALSE
1528	CYB5A	P00167-2;P00167;P00167-3	P00167-2;P00167;P00167-3;J3KNC7	Cytochrome b5	-0.29205	0.778138	FALSE	TRUE	FALSE
10291	SF3A1	Q15459;E9PAW1	Q15459;E9PAW1;H7C1L2;F8WB66;F8WC79	Splicing factor 3A subunit 1	-0.300553	0.768774	FALSE	TRUE	FALSE
5550	PREP	P48147	P48147	Prolyl endopeptidase	-0.302446	0.59731	FALSE	TRUE	FALSE
25824	PRDX5	P30044-2;P30044;P30044-3;P30044-4	P30044-2;P30044;P30044-3;P30044-4	Peroxiredoxin-5, mitochondrial	-0.307	0.766063	FALSE	TRUE	FALSE
1652	DDT	P30046;B7Z522;J3KQ18;A6NHG4;B5MC82	P30046;B7Z522;J3KQ18;A6NHG4;B5MC82;H7C342	D-dopachrome decarboxylase;D-dopachrome decarboxylase-like protein	-0.307014	0.763507	FALSE	TRUE	FALSE
9540	TP53I3	Q53FA7;Q53FA7-2	Q53FA7;Q53FA7-2;H7BZH6	Quinone oxidoreductase PIG3	-0.312239	0.588677	FALSE	FALSE	TRUE
54386	TERF2IP	Q9NYB0	Q9NYB0;H3BMI8	Telomeric repeat-binding factor 2-interacting protein 1	-0.318214	0.753264	FALSE	TRUE	FALSE
7812	CSDE1	O75534-2;O75534;O75534-3;G5E9Q2;E9PLT0	O75534-2;O75534;O75534-3;G5E9Q2;E9PLT0;E9PNG3;E9PJK7;E9PLD4	Cold shock domain-containing protein E1	-0.323088	0.728545	FALSE	TRUE	FALSE
29766	TMOD3	Q9NYL9;H0YKU1;H0YNJ8	Q9NYL9;H0YKU1;H0YNJ8	Tropomodulin-3	-0.328635	0.594371	FALSE	TRUE	FALSE
5660	PSAP	P07602;P07602-2;C9JIZ6;P07602-3;B1AVU8	P07602;P07602-2;C9JIZ6;P07602-3;B1AVU8	Proactivator polypeptide;Saposin-A;Saposin-B-Val;Saposin-B;Saposin-C;Saposin-D	-0.329549	0.747055	FALSE	TRUE	FALSE
6648	SOD2	P04179;B3KUK2;P04179-2;F5H4R2;F5GYZ5;F5H3C5;B4E3K9;G8JLJ2	P04179;B3KUK2;P04179-2;F5H4R2;F5GYZ5;F5H3C5;B4E3K9;G8JLJ2;G5E9P6;F5GXZ9	Superoxide dismutase [Mn], mitochondrial;Superoxide dismutase	-0.329611	0.74682	FALSE	TRUE	FALSE
9368	SLC9A3R1	O14745;B3KY21;J3QRP6	O14745;B3KY21;J3QRP6;J3QRA3	Na(+)/H(+) exchange regulatory cofactor NHE-RF1	-0.333903	0.74682	FALSE	TRUE	FALSE
131870	NUDT16	Q96DE0;Q96DE0-3;Q96DE0-4	Q96DE0;Q96DE0-3;Q96DE0-4;Q96DE0-2	U8 snoRNA-decapping enzyme	-0.335179	0.752579	FALSE	TRUE	FALSE
6282	S100A11	P31949	P31949	Protein S100-A11	-0.347877	0.682212	FALSE	TRUE	FALSE
55324	ABCF3	Q9NUQ8-2;Q9NUQ8	Q9NUQ8-2;Q9NUQ8	ATP-binding cassette sub-family F member 3	-0.349139	0.656166	FALSE	TRUE	FALSE
4082	MARCKS	P29966	P29966	Myristoylated alanine-rich C-kinase substrate	-0.353434	0.728963	FALSE	TRUE	FALSE
80854	SETD7	Q8WTS6;D6RJA0	Q8WTS6;D6RJA0;B5MCZ8	Histone-lysine N-methyltransferase SETD7	-0.353511	0.641396	FALSE	TRUE	FALSE
6181	RPLP2	P05387	P05387;H0YDD8;P05386-2	60S acidic ribosomal protein P2	-0.355779	0.733086	FALSE	TRUE	FALSE
6449	SGTA	O43765;K7EMD6	O43765;K7EMD6	Small glutamine-rich tetratricopeptide repeat-containing protein alpha	-0.358633	0.626302	FALSE	TRUE	FALSE
4698	NDUFA5	H7BYD0;Q5H9R2;Q16718	H7BYD0;Q5H9R2;Q16718;F8WAS3;C9IZN5	NADH dehydrogenase [ubiquinone] 1 alpha subcomplex subunit 5	-0.367217	0.720901	FALSE	TRUE	FALSE
6712	SPTBN2	O15020-2;O15020	O15020-2;O15020;E9PJZ2	Spectrin beta chain, non-erythrocytic 2	-0.367326	0.687546	FALSE	TRUE	FALSE
5695	PSMB7	Q99436	Q99436;Q5TBG5;B4E0P1	Proteasome subunit beta type-7	-0.369305	0.720685	FALSE	TRUE	FALSE
9531	BAG3	O95817	O95817;C9JFK9	BAG family molecular chaperone regulator 3	-0.369607	0.730872	FALSE	TRUE	FALSE
26953	RANBP6	O60518	O60518	Ran-binding protein 6	-0.375201	0.649181	FALSE	TRUE	FALSE
22820	COPG1	Q9Y678	Q9Y678;H0Y8X7	Coatomer subunit gamma-1	-0.379214	0.642913	FALSE	TRUE	FALSE
122553	TRAPPC6B	Q86SZ2;G3V2H7;Q86SZ2-2;G3V4C3	Q86SZ2;G3V2H7;Q86SZ2-2;G3V4C3	Trafficking protein particle complex subunit 6B	-0.380879	0.70995	FALSE	TRUE	FALSE
23335	WDR7	Q9Y4E6-2;Q9Y4E6	Q9Y4E6-2;Q9Y4E6;K7EMB8;K7EMF3;K7ELZ4;K7EQ29;K7ES51;K7ERP9	WD repeat-containing protein 7	-0.402645	0.648566	FALSE	TRUE	FALSE
83856	FSD1L	Q9BXM9-2;F8W946;Q9BXM9;C9JD05;B7Z3W5;Q8N450	Q9BXM9-2;F8W946;Q9BXM9;C9JD05;B7Z3W5;Q8N450;Q9BXM9-3	FSD1-like protein	-0.426234	0.692584	FALSE	TRUE	FALSE
51204	TACO1	Q9BSH4	Q9BSH4	Translational activator of cytochrome c oxidase 1	-0.428468	0.509659	FALSE	TRUE	FALSE
11164	NUDT5	Q9UKK9;A6NFX8;A6NJU6	Q9UKK9;A6NFX8;A6NJU6;A6NCQ0;H0YEY4;C9JYY9	ADP-sugar pyrophosphatase	-0.42914	0.65008	FALSE	TRUE	FALSE
123283	TARSL2	A2RTX5;A2RTX5-2;B7ZLP8	A2RTX5;A2RTX5-2;B7ZLP8;H0YKB9	Probable threonine--tRNA ligase 2, cytoplasmic	-0.436211	0.634976	FALSE	TRUE	FALSE
50813	COPS7A	Q9UBW8;F5H7C6;F5GYF7;F5H248;F5H4U8	Q9UBW8;F5H7C6;F5GYF7;F5H248;F5H4U8;F5H4Z0;F5H3M6;G3XAP1;F5GXT7	COP9 signalosome complex subunit 7a	-0.438673	0.670447	FALSE	TRUE	FALSE
10672	GNA13	Q14344;F5H1G8	Q14344;F5H1G8	Guanine nucleotide-binding protein subunit alpha-13	-0.445359	0.544053	FALSE	TRUE	FALSE
22919	MAPRE1	Q15691	Q15691	Microtubule-associated protein RP/EB family member 1	-0.445402	0.663137	FALSE	TRUE	FALSE
5037	PEBP1	P30086	P30086	Phosphatidylethanolamine-binding protein 1;Hippocampal cholinergic neurostimulating peptide	-0.448017	0.662171	FALSE	TRUE	FALSE
3945	LDHB	P07195;A8MW50;C9J7H8	P07195;A8MW50;C9J7H8;F5H793;Q9BYZ2	L-lactate dehydrogenase B chain;L-lactate dehydrogenase	-0.45123	0.660478	FALSE	TRUE	FALSE
10681	GNB5	O14775-3;O14775-2;O14775;H0YNW7;Q96F32	O14775-3;O14775-2;O14775;H0YNW7;Q96F32;H0YLU1	Guanine nucleotide-binding protein subunit beta-5	-0.45197	0.683179	FALSE	TRUE	FALSE
4697	NDUFA4	O00483	O00483	NADH dehydrogenase [ubiquinone] 1 alpha subcomplex subunit 4	-0.452389	0.552127	FALSE	TRUE	FALSE
1462	VCAN	P13611-5;P13611;E9PF17;P13611-3;P13611-2;P13611-4;D6RGZ6	P13611-5;P13611;E9PF17;P13611-3;P13611-2;P13611-4;D6RGZ6;Q86W61	Versican core protein	-0.455015	0.663735	FALSE	TRUE	TRUE
56896	DPYSL5	Q9BPU6	Q9BPU6;E7EWB4;E7ESV0;E9PHT0	Dihydropyrimidinase-related protein 5	-0.455547	0.656473	FALSE	TRUE	FALSE
375056	MIA3	Q5JRA6;Q5JRA6-2;G8JLC6;H7BY50	Q5JRA6;Q5JRA6-2;G8JLC6;H7BY50;Q5JRA6-3;Q5JRA6-4	Melanoma inhibitory activity protein 3	-0.457643	0.671053	FALSE	TRUE	FALSE
5048	PAFAH1B1	P43034	P43034;P43034-2;B4DF38;I3L3N5;I3L495	Platelet-activating factor acetylhydrolase IB subunit alpha	-0.465467	0.650687	FALSE	TRUE	FALSE
4747	NEFL	P07196	P07196	Neurofilament light polypeptide	-0.466925	0.65103	FALSE	TRUE	FALSE
1468	SLC25A10	B4DLN1;P52815	B4DLN1;P52815;I3L1E8;B4E1E9;Q9UBX3;Q9UBX3-2	39S ribosomal protein L12, mitochondrial	-0.47492	0.523294	FALSE	FALSE	TRUE
5510	PPP1R7	Q15435;Q15435-2;H7C003;C9J177;Q15435-3;C9JD73;B5MBZ8;B5MCY6;Q15435-4	Q15435;Q15435-2;H7C003;C9J177;Q15435-3;C9JD73;B5MBZ8;B5MCY6;Q15435-4;C9JRC4;H7C118;H7C3Q5	Protein phosphatase 1 regulatory subunit 7	-0.477231	0.644124	FALSE	TRUE	FALSE
114789	SLC25A25	Q6KCM7;Q6KCM7-4;Q6KCM7-5;Q6KCM7-2;Q6KCM7-3;Q6KCM7-6	Q6KCM7;Q6KCM7-4;Q6KCM7-5;Q6KCM7-2;Q6KCM7-3;Q6KCM7-6;H7C4Z4;E7ESZ5;M0QZJ5;M0QZT4;Q9BV35-4;Q9BV35-2;Q9BV35;Q9BV35-3	Calcium-binding mitochondrial carrier protein SCaMC-2	-0.495883	0.65527	FALSE	TRUE	FALSE
5689	PSMB1	P20618	P20618	Proteasome subunit beta type-1	-0.495935	0.630829	FALSE	TRUE	FALSE
822	CAPG	P40121;P40121-2;E7ENU9	P40121;P40121-2;E7ENU9;B8ZZL6;H7C0X8	Macrophage-capping protein	-0.503866	0.622397	FALSE	TRUE	FALSE
23406	COTL1	Q14019;H3BT58	Q14019;H3BT58	Coactosin-like protein	-0.510105	0.642953	FALSE	TRUE	FALSE
4741	NEFM	P07197;E7ESP9;E7EMV2;P07197-2	P07197;E7ESP9;E7EMV2;P07197-2	Neurofilament medium polypeptide	-0.528452	0.608612	FALSE	TRUE	FALSE
51056	LAP3	P28838-2;P28838	P28838-2;P28838;H0Y9Q1;H0Y983	Cytosol aminopeptidase	-0.532996	0.604205	FALSE	TRUE	FALSE
8334	HIST1H2AC	Q93077;Q7L7L0;P04908	Q93077;Q7L7L0;P04908	Histone H2A type 1-C;Histone H2A type 3;Histone H2A type 1-B/E	-0.535067	0.620267	FALSE	TRUE	FALSE
1845	DUSP3	P51452;Q8IYJ9;K7ES89	P51452;Q8IYJ9;K7ES89;K7ELG5	Dual specificity protein phosphatase 3	-0.547976	0.615894	FALSE	TRUE	FALSE
10189	ALYREF	Q86V81;E9PB61	Q86V81;E9PB61	THO complex subunit 4	-0.55027	0.604605	FALSE	TRUE	FALSE
1984	EIF5A	I3L397;P63241;P63241-2;I3L504;Q6IS14	I3L397;P63241;P63241-2;I3L504;Q6IS14;F8WCJ1;C9J7B5;C9J4W5;Q9GZV4	Eukaryotic translation initiation factor 5A-1;Eukaryotic translation initiation factor 5A-1-like	-0.55218	0.590376	FALSE	TRUE	FALSE
760	CA2	P00918	P00918;E5RID5;E5RK37	Carbonic anhydrase 2	-0.552467	0.589294	FALSE	TRUE	FALSE
2823	GPM6A	P51674-3;P51674-2;P51674;D6R9D2	P51674-3;P51674-2;P51674;D6R9D2;D6RBH3;D6RB41;D6RD95;D6RFZ3;D6RBM6;D6REJ8;D6RDV7;D6R9T7;D6RFY0;D6RIF4;D6RAE4	Neuronal membrane glycoprotein M6-a	-0.560534	0.59588	FALSE	TRUE	FALSE
3093	UBE2K	P61086;B4DIZ2;D6RDM7;P61086-2;P61086-3	P61086;B4DIZ2;D6RDM7;P61086-2;P61086-3	Ubiquitin-conjugating enzyme E2 K	-0.572373	0.561461	FALSE	TRUE	FALSE
5716	PSMD10	O75832;B1AJY5;B1AJY7;O75832-2	O75832;B1AJY5;B1AJY7;O75832-2;B1AJY6	26S proteasome non-ATPase regulatory subunit 10	-0.576626	0.560144	FALSE	TRUE	FALSE
5704	PSMC4	P43686;P43686-2	P43686;P43686-2	26S protease regulatory subunit 6B	-0.587164	0.570839	FALSE	TRUE	FALSE
3996	LLGL1	Q15334	Q15334	Lethal(2) giant larvae protein homolog 1	-0.591801	0.571973	FALSE	TRUE	FALSE
3029	HAGH	Q16775-2;Q16775;H3BPQ4;H3BPK3;H3BQW8	Q16775-2;Q16775;H3BPQ4;H3BPK3;H3BQW8;H3BV79;E7EN93	Hydroxyacylglutathione hydrolase, mitochondrial	-0.59232	0.565714	FALSE	TRUE	FALSE
23558	WBP2	B4DFG2;K7EMC9;Q969T9;K7ENL2;A6NG10;K7EIJ0	B4DFG2;K7EMC9;Q969T9;K7ENL2;A6NG10;K7EIJ0;K7EIN1;K7ESN4;K7EIK1	WW domain-binding protein 2	-0.597444	0.487623	FALSE	TRUE	FALSE
80142	PTGES2	Q9H7Z7;A6NHH0	Q9H7Z7;A6NHH0	Prostaglandin E synthase 2;Prostaglandin E synthase 2 truncated form	-0.60105	0.55942	FALSE	TRUE	TRUE
2937	GSS	P48637;B7Z514;P48637-2	P48637;B7Z514;P48637-2	Glutathione synthetase	-0.602174	0.558129	FALSE	TRUE	FALSE
57122	NUP107	B4DZ67;P57740;Q6PJE1	B4DZ67;P57740;Q6PJE1;F5GY77	Nuclear pore complex protein Nup107	-0.603684	0.561455	FALSE	TRUE	FALSE
22902	RUFY3	Q7L099;Q7L099-3;B4DKC2;Q7L099-2;Q7L099-4	Q7L099;Q7L099-3;B4DKC2;Q7L099-2;Q7L099-4;D6RCQ1;D6REM9;H0Y8I0;B4DFR0;Q8WXA3-4;Q8WXA3-2;H0YD93;Q8WXA3-3;Q8WXA3;H0Y8G6;Q5TC51;H0YA47	Protein RUFY3	-0.606168	0.555428	FALSE	TRUE	FALSE
30833	NT5C	Q8TCD5;J3KRC4;J3KSX6;J3KSY6;Q8TCD5-2	Q8TCD5;J3KRC4;J3KSX6;J3KSY6;Q8TCD5-2	5(3)-deoxyribonucleotidase, cytosolic type	-0.611514	0.572073	FALSE	TRUE	FALSE
10606	PAICS	P22234;P22234-2;E9PBS1;D6RF62	P22234;P22234-2;E9PBS1;D6RF62	Multifunctional protein ADE2;Phosphoribosylaminoimidazole-succinocarboxamide synthase;Phosphoribosylaminoimidazole carboxylase	-0.613418	0.57445	FALSE	TRUE	FALSE
9908	G3BP2	Q9UN86;Q9UN86-2	Q9UN86;Q9UN86-2;D6RAC7;D6RB17;D6RGJ4;D6RE13;D6RBW8;D6RBM9;D6REX8;D6RBR0;E5RH00;D6R9X5;D6R9A4	Ras GTPase-activating protein-binding protein 2	-0.614719	0.551249	FALSE	TRUE	FALSE
5803	PTPRZ1	P23471;C9JFM0;P23471-2	P23471;C9JFM0;P23471-2	Receptor-type tyrosine-protein phosphatase zeta	-0.6165	0.566762	FALSE	TRUE	FALSE
51122	COMMD2	Q86X83;F8WBW1	Q86X83;F8WBW1;F8WC41	COMM domain-containing protein 2	-0.632088	0.518657	FALSE	TRUE	FALSE
6730	SRP68	Q9UHB9;Q9UHB9-4;F5H5Y3;Q9UHB9-2	Q9UHB9;Q9UHB9-4;F5H5Y3;Q9UHB9-2;Q9UHB9-3	Signal recognition particle subunit SRP68	-0.632905	0.579488	FALSE	TRUE	FALSE
328	APEX1	G3V3M6;P27695;G3V5Q1;G3V3C7;H7C4A8;G3V5M0;G3V359	G3V3M6;P27695;G3V5Q1;G3V3C7;H7C4A8;G3V5M0;G3V359;G3V5D9;G3V3Y6	DNA-(apurinic or apyrimidinic site) lyase;DNA-(apurinic or apyrimidinic site) lyase, mitochondrial	-0.635212	0.578495	FALSE	TRUE	FALSE
8667	EIF3H	O15372;B3KS98;E5RJT0	O15372;B3KS98;E5RJT0;E5RGU4;E5RFW7;E5RFH0	Eukaryotic translation initiation factor 3 subunit H	-0.641025	0.531865	FALSE	TRUE	FALSE
55750	AGK	Q53H12;E9PC15;E9PG39	Q53H12;E9PC15;E9PG39;F8WDD1;Q53H12-2	Acylglycerol kinase, mitochondrial	-0.649204	0.553696	FALSE	TRUE	FALSE
9043	SPAG9	O60271-4;O60271-2;O60271;O60271-5;O60271-3;O60271-9	O60271-4;O60271-2;O60271;O60271-5;O60271-3;O60271-9;D6RHI8;H0YBE9	C-Jun-amino-terminal kinase-interacting protein 4	-0.651003	0.572194	FALSE	TRUE	FALSE
3329	HSPD1	P10809	P10809;E7ESH4;E7EXB4;B7Z712;C9JL25;C9JL19;C9JCQ4;C9J0S9	60 kDa heat shock protein, mitochondrial	-0.65109	0.530401	FALSE	TRUE	FALSE
6209	RPS15	P62841;K7ELC2;K7EM56;K7EJ78;K7EQJ5;S4R456	P62841;K7ELC2;K7EM56;K7EJ78;K7EQJ5;S4R456	40S ribosomal protein S15	-0.65541	0.522654	FALSE	TRUE	FALSE
65082	VPS33A	Q96AX1;H3BMM5;F5H6Y0	Q96AX1;H3BMM5;F5H6Y0;F5H2X5;F5H7N5	Vacuolar protein sorting-associated protein 33A	-0.655477	0.559743	FALSE	TRUE	FALSE
29085	PHPT1	Q9NRX4;Q9NRX4-2	Q9NRX4;Q9NRX4-2	14 kDa phosphohistidine phosphatase	-0.668138	0.517516	FALSE	TRUE	FALSE
57326	PBXIP1	B4E1J0;F5H2F6;Q96AQ6-2;Q96AQ6;Q96AQ6-3	B4E1J0;F5H2F6;Q96AQ6-2;Q96AQ6;Q96AQ6-3;Q5T173	Pre-B-cell leukemia transcription factor-interacting protein 1	-0.669118	0.551003	FALSE	TRUE	FALSE
2098	ESD	P10768;H7BZT7;U3KQT1	P10768;H7BZT7;U3KQT1	S-formylglutathione hydrolase	-0.67221	0.515056	FALSE	TRUE	FALSE
9512	PMPCB	O75439;G3V0E4;E7ERZ4	O75439;G3V0E4;E7ERZ4;F8WAZ6;F8WEA6;F8WBE1	Mitochondrial-processing peptidase subunit beta	-0.696545	0.478185	FALSE	TRUE	FALSE
573	BAG1	Q99933-4;Q99933-3;Q99933;J3QTA2;Q99933-2	Q99933-4;Q99933-3;Q99933;J3QTA2;Q99933-2;C9JYK5;F1LLU6	BAG family molecular chaperone regulator 1	-0.704751	0.509279	FALSE	TRUE	FALSE
1983	EIF5	P55010;H0YMJ8;H0YM54;H0YLZ1;H0YN40	P55010;H0YMJ8;H0YM54;H0YLZ1;H0YN40;H0YK11;H0YK29	Eukaryotic translation initiation factor 5	-0.708441	0.490641	FALSE	TRUE	FALSE
4218	RAB8A	P61006;B4DEK7	P61006;B4DEK7;H0YLJ8;H0YL94	Ras-related protein Rab-8A	-0.713597	0.51995	FALSE	TRUE	FALSE
23597	ACOT9	Q9Y305-3;Q9Y305-2;Q9Y305;Q9Y305-4;H7C5Q2	Q9Y305-3;Q9Y305-2;Q9Y305;Q9Y305-4;H7C5Q2;C9J7L8	Acyl-coenzyme A thioesterase 9, mitochondrial	-0.728756	0.515186	FALSE	TRUE	FALSE
51100	SH3GLB1	Q9Y371;Q9Y371-2	Q9Y371;Q9Y371-2;Q9Y371-3	Endophilin-B1	-0.732037	0.509701	FALSE	TRUE	TRUE
498	ATP5A1	P25705;P25705-2;K7ENP3;K7EK77	P25705;P25705-2;K7ENP3;K7EK77;K7ERX7;K7EJP1;K7ENJ4;K7EQH4;K7ESA0;REV__C9JJM9;REV__C9JD81;REV__C9J3W7;REV__C9JBN7;REV__C9JEW7;REV__F8WDL9;REV__C9J7X7;REV__C9J718;REV__C9JF32;REV__C9JRT6;REV__F8WDB6;REV__Q9Y5A7-2;REV__Q9Y5A7;REV__H3BM14;REV__H3BM74	ATP synthase subunit alpha, mitochondrial;ATP synthase subunit alpha	-0.733796	0.476313	FALSE	TRUE	FALSE
148362	BROX	Q5VW32;F5GXQ0;B7Z9G5;Q5VW33	Q5VW32;F5GXQ0;B7Z9G5;Q5VW33	BRO1 domain-containing protein BROX	-0.746721	0.533629	FALSE	TRUE	FALSE
30000	TNPO2	O14787-2;O14787	O14787-2;O14787;K7ENW1;K7ESC1;K7EMA3;K7ESG1	Transportin-2	-0.750369	0.50686	FALSE	TRUE	FALSE
51637	C14orf166	Q9Y224;G3V4C6;H0YJB9	Q9Y224;G3V4C6;H0YJB9;G3V4E7	UPF0568 protein C14orf166	-0.757772	0.470322	FALSE	TRUE	FALSE
23593	HEBP2	Q9Y5Z4;Q9Y5Z4-2	Q9Y5Z4;Q9Y5Z4-2;Q5THN1;C9IZA0	Heme-binding protein 2	-0.767776	0.465671	FALSE	TRUE	TRUE
3958	LGALS3	P17931;G3V3R6	P17931;G3V3R6	Galectin-3	-0.772454	0.452648	FALSE	TRUE	FALSE
10840	ALDH1L1	O75891;O75891-3;O75891-2	O75891;O75891-3;O75891-2;Q8TBP8;C9IZ36;C9JY00;C9JYZ6;B4DGC8;D6RFJ7	Cytosolic 10-formyltetrahydrofolate dehydrogenase	-0.776972	0.480828	FALSE	TRUE	FALSE
55749	CCAR1	Q8IX12-2;Q8IX12;F5H2E6	Q8IX12-2;Q8IX12;F5H2E6;F5H1H2;F5H3E1;H0YFJ7	Cell division cycle and apoptosis regulator protein 1	-0.792423	0.498774	FALSE	TRUE	FALSE
374659	HDDC3	Q8N4P3;Q8N4P3-2;H0YNP9;H0YKT9	Q8N4P3;Q8N4P3-2;H0YNP9;H0YKT9	Guanosine-3,5-bis(diphosphate) 3-pyrophosphohydrolase MESH1	-0.798913	0.483669	FALSE	TRUE	TRUE
128866	CHMP4B	Q9H444	Q9H444	Charged multivesicular body protein 4b	-0.811254	0.515075	FALSE	TRUE	FALSE
6281	S100A10	P60903	P60903	Protein S100-A10	-0.850641	0.410262	FALSE	TRUE	FALSE
9628	RGS6	P49758-6;P49758-11;P49758-7;P49758-10;P49758-9;P49758-16;P49758-5;P49758-8;P49758;P49758-13;P49758-14;P49758-15;P49758-2;P49758-3;B7Z7N5;P49758-12	P49758-6;P49758-11;P49758-7;P49758-10;P49758-9;P49758-16;P49758-5;P49758-8;P49758;P49758-13;P49758-14;P49758-15;P49758-2;P49758-3;B7Z7N5;P49758-12;Q5T3H5;B7Z223;P49802-4;B7Z257;P49802-2;P49802-3;P49802-5;P49802	Regulator of G-protein signaling 6	-0.851181	0.463797	FALSE	TRUE	FALSE
10247	HRSP12	P52758;H0YBX3;H0YB34	P52758;H0YBX3;H0YB34	Ribonuclease UK114	-0.854953	0.497357	FALSE	TRUE	FALSE
5594	MAPK1	P28482;P28482-2	P28482;P28482-2	Mitogen-activated protein kinase 1	-0.881379	0.39251	FALSE	TRUE	FALSE
8301	PICALM	Q13492-2;Q13492-5;Q13492;Q13492-3;Q13492-4	Q13492-2;Q13492-5;Q13492;Q13492-3;Q13492-4;E9PKP6;E9PI56;E9PLJ8;E9PK13;H0YCY1;H0YD48;H0YEF7;E9PJT1;H0YE97;H0YEY8;H0YEH1	Phosphatidylinositol-binding clathrin assembly protein	-0.882744	0.392946	FALSE	TRUE	FALSE
10651	MTX2	O75431;C9JNK6;Q8IZ68;C9JAZ1	O75431;C9JNK6;Q8IZ68;C9JAZ1;F8WE26	Metaxin-2	-0.899857	0.444738	FALSE	TRUE	FALSE
2752	GLUL	P15104	P15104	Glutamine synthetase	-0.927398	0.372417	FALSE	TRUE	FALSE
5957	RCVRN	P35243;J3QL94	P35243;J3QL94	Recoverin	-0.929556	0.367713	FALSE	TRUE	FALSE
79135	APOO	H7C1U8;Q9BUR5;C9J574;Q9BUR5-2	H7C1U8;Q9BUR5;C9J574;Q9BUR5-2;G3V1B6	Apolipoprotein O	-0.945731	0.436715	FALSE	TRUE	FALSE
689	BTF3	P20290-2;P20290;H0Y9Y1;D6RDG3	P20290-2;P20290;H0Y9Y1;D6RDG3	Transcription factor BTF3	-0.95128	0.440837	FALSE	TRUE	FALSE
10391	CORO2B	Q9UQ03-2;Q9UQ03	Q9UQ03-2;Q9UQ03	Coronin-2B	-0.951838	0.442559	FALSE	TRUE	FALSE
4647	MYO7A	B9A011;Q13402-7;Q13402-6;Q13402;Q13402-2;Q13402-5;H7C4D8	B9A011;Q13402-7;Q13402-6;Q13402;Q13402-2;Q13402-5;H7C4D8;B9A012;Q13402-3;Q13402-4	Unconventional myosin-VIIa	-0.965361	0.408254	FALSE	TRUE	FALSE
2130	EWSR1	H7BY36;Q01844-2;C9JGE3;Q01844-6;B0QYK0;Q01844-3;Q01844;Q01844-5	H7BY36;Q01844-2;C9JGE3;Q01844-6;B0QYK0;Q01844-3;Q01844;Q01844-5	RNA-binding protein EWS	-0.970645	0.408472	FALSE	TRUE	FALSE
3993	LLGL2	Q6P1M3-2;J3QRV5;Q6P1M3	Q6P1M3-2;J3QRV5;Q6P1M3;Q6P1M3-3;J3QLV4;J3QRZ8;J3QL58;J3QSA6	Lethal(2) giant larvae protein homolog 2	-0.975164	0.430356	FALSE	TRUE	FALSE
10939	AFG3L2	Q9Y4W6	Q9Y4W6;K7EP56	AFG3-like protein 2	-0.979843	0.418666	FALSE	TRUE	FALSE
6218	RPS17L	P0CW22;P08708;H0YN88;H0YK46	P0CW22;P08708;H0YN88;H0YK46	40S ribosomal protein S17-like;40S ribosomal protein S17	-0.994973	0.34795	FALSE	TRUE	FALSE
5495	PPM1B	O75688;B8ZZF0;C9JIR6;O75688-4;O75688-2;O75688-3;O75688-5	O75688;B8ZZF0;C9JIR6;O75688-4;O75688-2;O75688-3;O75688-5	Protein phosphatase 1B	-0.995914	0.429462	FALSE	TRUE	FALSE
81876	RAB1B	Q9H0U4;E9PLD0;Q92928	Q9H0U4;E9PLD0;Q92928	Ras-related protein Rab-1B;Putative Ras-related protein Rab-1C	-1.00939	0.334687	FALSE	TRUE	FALSE
55748	CNDP2	Q96KP4;Q96KP4-2	Q96KP4;Q96KP4-2;J3QKT2;J3KSV5;J3QQN6;J3QR27;J3QLU1;J3QKQ0;J3QRD0;J3QL02;J3QRA8;J3KSS4;J3QRH4;J3QRP4	Cytosolic non-specific dipeptidase	-1.01323	0.328406	FALSE	TRUE	FALSE
2170	FABP3	S4R371;P05413;S4R3A2	S4R371;P05413;S4R3A2	Fatty acid-binding protein, heart	-1.01853	0.410901	FALSE	TRUE	FALSE
6923	TCEB2	Q15370;Q15370-2;B8ZZU8;I3L0M9	Q15370;Q15370-2;B8ZZU8;I3L0M9	Transcription elongation factor B polypeptide 2	-1.02648	0.323305	FALSE	TRUE	TRUE
10613	ERLIN1	O75477;B0QZ43	O75477;B0QZ43	Erlin-1	-1.03032	0.414026	FALSE	TRUE	FALSE
29978	UBQLN2	Q9UHD9	Q9UHD9	Ubiquilin-2	-1.05068	0.400654	FALSE	TRUE	FALSE
10142	AKAP9	Q99996-5;Q99996-3;Q99996-2;Q99996;Q99996-6	Q99996-5;Q99996-3;Q99996-2;Q99996;Q99996-6;Q99996-4;H7BYL6;H0Y6Q0;H7BZV6;Q6PJH3	A-kinase anchor protein 9	-1.06025	0.373261	FALSE	TRUE	FALSE
830	CAPZA2	P47755;C9JUG7;B4DG50;F8W9N7	P47755;C9JUG7;B4DG50;F8W9N7;F8WED3	F-actin-capping protein subunit alpha-2	-1.08085	0.302291	FALSE	TRUE	FALSE
8825	LIN7A	O14910;H0YIA8;H0YI92	O14910;H0YIA8;H0YI92;J3KN23	Protein lin-7 homolog A	-1.08282	0.328177	FALSE	TRUE	FALSE
828	CAPS	Q13938;K7EL21;K7ES72	Q13938;K7EL21;K7ES72	Calcyphosin	-1.09865	0.340953	FALSE	TRUE	FALSE
826	CAPNS1	P04632;K7EIV0;K7ELJ7;U3KQE2;K7EM73;K7EKD8	P04632;K7EIV0;K7ELJ7;U3KQE2;K7EM73;K7EKD8;U3KPR7;Q96L46;K7EMQ1;K7ES78	Calpain small subunit 1	-1.11465	0.290011	FALSE	TRUE	FALSE
2023	ENO1	P06733	P06733;K7EM90;K7ERS8	Alpha-enolase	-1.11891	0.282341	FALSE	TRUE	FALSE
4735	SEPT2	Q15019;Q15019-2;B5MCX3;H7C2Y0	Q15019;Q15019-2;B5MCX3;H7C2Y0;C9J2Q4;C9J938;C9JB25;C9IZU3;C9JZI2;C9IY94;C9JQJ4;H7C310;C9JFT1;F8WB65;C9JT15;C9JSE7;B5MD47;H7C1T1	Septin-2	-1.15133	0.274407	FALSE	TRUE	FALSE
5887	RAD23B	P54727;Q5W0S5;P54727-2	P54727;Q5W0S5;P54727-2;Q5W0S4;H0Y579	UV excision repair protein RAD23 homolog B	-1.16726	0.36749	FALSE	TRUE	TRUE
2166	FAAH	O00519	O00519	Fatty-acid amide hydrolase 1	-1.16834	0.327092	FALSE	TRUE	FALSE
84817	TXNDC17	I3L0K2;I3L3M7;Q9BRA2;I3L2R6	I3L0K2;I3L3M7;Q9BRA2;I3L2R6	Thioredoxin domain-containing protein 17	-1.17062	0.311253	FALSE	TRUE	FALSE
1152	CKB	P12277;G3V4N7	P12277;G3V4N7;G3V461;G3V2I1	Creatine kinase B-type	-1.17208	0.263646	FALSE	TRUE	FALSE
11258	DCTN3	O75935;O75935-3;O75935-2;F8W786;Q8NB28	O75935;O75935-3;O75935-2;F8W786;Q8NB28	Dynactin subunit 3	-1.17307	0.32681	FALSE	TRUE	FALSE
11337	GABARAP	H6UMI1;O95166;F5GZY7;Q9H0R8;Q9H0R8-2	H6UMI1;O95166;F5GZY7;Q9H0R8;Q9H0R8-2;I3L3J4	Gamma-aminobutyric acid receptor-associated protein;Gamma-aminobutyric acid receptor-associated protein-like 1	-1.20099	0.339988	FALSE	FALSE	TRUE
9798	IST1	H3BMU1;H3BUI0;P53990-2;P53990-3;P53990;P53990-4;P53990-5;H3BQF7;F5GXM3;J3KR23	H3BMU1;H3BUI0;P53990-2;P53990-3;P53990;P53990-4;P53990-5;H3BQF7;F5GXM3;J3KR23;H3BRE2;J3QLU7;H3BPP6	IST1 homolog	-1.20458	0.356408	FALSE	TRUE	FALSE
5354	PLP1	P60201;P60201-2;B1B1G3;B1B1G4;B1B1G5;B1B1G6	P60201;P60201-2;B1B1G3;B1B1G4;B1B1G5;B1B1G6;B1B1G2;B1B1G1	Myelin proteolipid protein	-1.21186	0.262563	FALSE	TRUE	FALSE
8976	WASL	O00401	O00401	Neural Wiskott-Aldrich syndrome protein	-1.21319	0.33527	FALSE	TRUE	FALSE
3959	LGALS3BP	Q08380	Q08380;K7EP36;K7EJY8;K7ESM3;K7EKQ5	Galectin-3-binding protein	-1.2136	0.348351	FALSE	TRUE	FALSE
127833	SYT2	Q8N9I0	Q8N9I0	Synaptotagmin-2	-1.24049	0.354896	FALSE	TRUE	FALSE
4676	NAP1L4	Q99733;F5HFY4;C9JZI7;C9J6D1;E9PNW0;E9PJJ2;E9PS34;E9PNJ7;A8MXH2;E9PKT8	Q99733;F5HFY4;C9JZI7;C9J6D1;E9PNW0;E9PJJ2;E9PS34;E9PNJ7;A8MXH2;E9PKT8;E9PP22;H0YCI4;E9PKI2;C9J1B1	Nucleosome assembly protein 1-like 4	-1.24543	0.240902	FALSE	TRUE	FALSE
80349	WDR61	H0YN81;Q9GZS3;H0YMF9;H0YL19	H0YN81;Q9GZS3;H0YMF9;H0YL19;H3BQA8;H0YM76;H0YLA1	WD repeat-containing protein 61	-1.24619	0.327431	FALSE	TRUE	FALSE
5936	RBM4	Q9BWF3;Q9BWF3-4;E9PB51;Q9BQ04;Q9BWF3-3;E9PLB0;E9PM61;D6R9K7;U3KQD5;J3QRR5;Q9BWF3-2	Q9BWF3;Q9BWF3-4;E9PB51;Q9BQ04;Q9BWF3-3;E9PLB0;E9PM61;D6R9K7;U3KQD5;J3QRR5;Q9BWF3-2	RNA-binding protein 4;RNA-binding protein 4B	-1.24713	0.323933	FALSE	TRUE	FALSE
113026	PLCD3	Q8N3E9	Q8N3E9;K7EQF2;F5GXC1;K7EKJ1;H0YGF8	1-phosphatidylinositol 4,5-bisphosphate phosphodiesterase delta-3	-1.25028	0.264126	FALSE	TRUE	FALSE
308	ANXA5	P08758;D6RBL5;D6RBE9;E9PHT9	P08758;D6RBL5;D6RBE9;E9PHT9;D6RCN3	Annexin A5;Annexin	-1.25087	0.233923	FALSE	TRUE	FALSE
1410	CRYAB	E9PR44;P02511;E9PJL7;E9PNH7;E9PRA8	E9PR44;P02511;E9PJL7;E9PNH7;E9PRA8;E9PRS4;E9PS12;H0YCW8	Alpha-crystallin B chain	-1.27068	0.227517	FALSE	TRUE	FALSE
3094	HINT1	P49773;D6RC06;D6REP8;D6RE99;D6RD60	P49773;D6RC06;D6REP8;D6RE99;D6RD60	Histidine triad nucleotide-binding protein 1	-1.27582	0.221856	FALSE	TRUE	FALSE
58513	EPS15L1	Q9UBC2-3;M0R165;Q9UBC2;Q9UBC2-2;Q9UBC2-4;M0R2S2	Q9UBC2-3;M0R165;Q9UBC2;Q9UBC2-2;Q9UBC2-4;M0R2S2;M0QX30;M0R1V5;K7EJR2;M0R330;M0R3I1	Epidermal growth factor receptor substrate 15-like 1	-1.28176	0.332795	FALSE	TRUE	FALSE
29099	COMMD9	Q9P000-2;Q9P000	Q9P000-2;Q9P000;E9PJ95	COMM domain-containing protein 9	-1.30266	0.29209	FALSE	TRUE	FALSE
396	ARHGDIA	P52565;J3KRE2;J3KTF8;J3QQX2;J3KS60;P52565-2;J3KRY1	P52565;J3KRE2;J3KTF8;J3QQX2;J3KS60;P52565-2;J3KRY1	Rho GDP-dissociation inhibitor 1	-1.31993	0.208144	FALSE	TRUE	FALSE
960	CD44	P16070-12;P16070-14;P16070-13;P16070-8;H0YD13;P16070-18;P16070-11;P16070-10;P16070-16;P16070-17;P16070-6;P16070-4;P16070-3;P16070-7;E7EPC6;P16070-5;P16070;H0Y2P0;H0YE40;P16070-15;H0Y5E4	P16070-12;P16070-14;P16070-13;P16070-8;H0YD13;P16070-18;P16070-11;P16070-10;P16070-16;P16070-17;P16070-6;P16070-4;P16070-3;P16070-7;E7EPC6;P16070-5;P16070;H0Y2P0;H0YE40;P16070-15;H0Y5E4;J3KN83;H0YDW7;H0YCV9;P16070-9;E9PKC6;Q86UZ1;P16070-19;H0YDX6;H0YF08;H0YD17	CD44 antigen	-1.3276	0.205461	FALSE	TRUE	FALSE
9414	TJP2	Q9UDY2-6;Q9UDY2;Q9UDY2-3;Q9UDY2-7;Q9UDY2-2;Q9UDY2-5;Q9UDY2-4	Q9UDY2-6;Q9UDY2;Q9UDY2-3;Q9UDY2-7;Q9UDY2-2;Q9UDY2-5;Q9UDY2-4;U3KQJ2;B1AN86;B1AN85	Tight junction protein ZO-2	-1.34286	0.24272	FALSE	TRUE	FALSE
6626	SNRPA	P09012;M0R221;M0R2B8;M0QZG7;M0R268;M0R0G9;M0QXK2	P09012;M0R221;M0R2B8;M0QZG7;M0R268;M0R0G9;M0QXK2	U1 small nuclear ribonucleoprotein A	-1.3533	0.25788	FALSE	TRUE	FALSE
813	CALU	O43852;O43852-3;O43852-6;O43852-2;O43852-4;O43852-10;O43852-15;H0Y875;O43852-5	O43852;O43852-3;O43852-6;O43852-2;O43852-4;O43852-10;O43852-15;H0Y875;O43852-5;O43852-13;O43852-14;O43852-11;O43852-9;O43852-8;O43852-12;O43852-7	Calumenin	-1.37425	0.23764	FALSE	TRUE	FALSE
6271	S100A1	P23297;Q5T7Y6	P23297;Q5T7Y6;Q5T7Y5;Q5T7Y4	Protein S100-A1	-1.3755	0.18955	FALSE	TRUE	FALSE
7347	UCHL3	P15374;Q5TBK7	P15374;Q5TBK7	Ubiquitin carboxyl-terminal hydrolase isozyme L3	-1.39022	0.282114	FALSE	TRUE	FALSE
126393	HSPB6	O14558;K7EP04	O14558;K7EP04	Heat shock protein beta-6	-1.39771	0.241782	FALSE	TRUE	FALSE
1781	DYNC1I2	Q13409-2;Q13409-3;Q13409;F8W8S0;Q13409-6;B7ZA04;Q13409-5;E7EV09;E7EQL5;E7ETL8	Q13409-2;Q13409-3;Q13409;F8W8S0;Q13409-6;B7ZA04;Q13409-5;E7EV09;E7EQL5;E7ETL8;E7EQU2;E7EMU4;E9PGG1;E7ERR6;E7ERH4;E7ET01;E7ESD3;E7EUM4;E7EU01	Cytoplasmic dynein 1 intermediate chain 2	-1.43486	0.191057	FALSE	TRUE	FALSE
1175	AP2S1	P53680;M0R0N4;M0QYZ2;P53680-2;M0QZ21	P53680;M0R0N4;M0QYZ2;P53680-2;M0QZ21;M0R1S0	AP-2 complex subunit sigma	-1.44071	0.170796	FALSE	TRUE	FALSE
1622	DBI	P07108;P07108-3;P07108-2;P07108-4;P07108-5	P07108;P07108-3;P07108-2;P07108-4;P07108-5;P07108-6	Acyl-CoA-binding protein	-1.49175	0.182627	FALSE	TRUE	FALSE
3371	TNC	P24821;P24821-4;J3QSU6;P24821-3;E9PC84;P24821-2;F5H7V9;P24821-5;P24821-6	P24821;P24821-4;J3QSU6;P24821-3;E9PC84;P24821-2;F5H7V9;P24821-5;P24821-6;H0YGZ3	Tenascin	-1.61862	0.169397	FALSE	TRUE	FALSE
84263	HSDL2	Q6YN16;Q6YN16-2;B4E136;B4DWC7	Q6YN16;Q6YN16-2;B4E136;B4DWC7	Hydroxysteroid dehydrogenase-like protein 2	-1.64327	0.121886	FALSE	TRUE	FALSE
9694	EMC2	Q15006	Q15006;H0YAS9;E5RGJ2	ER membrane protein complex subunit 2	-1.69085	0.231945	FALSE	TRUE	FALSE
9615	GDA	Q9Y2T3;Q9Y2T3-3;J3QSY3;Q9Y2T3-2;Q5SZC6	Q9Y2T3;Q9Y2T3-3;J3QSY3;Q9Y2T3-2;Q5SZC6;H0YDZ7;Q5SZC3;Q5SZC5	Guanine deaminase	-1.69399	0.196944	FALSE	TRUE	FALSE
9201	DCLK1	O15075-2;O15075;Q5VZY9;O15075-3;O15075-4	O15075-2;O15075;Q5VZY9;O15075-3;O15075-4	Serine/threonine-protein kinase DCLK1	-1.73387	0.172772	FALSE	TRUE	FALSE
26232	FBXO2	Q9UK22	Q9UK22;R4GNH2	F-box only protein 2	-1.81477	0.0902309	FALSE	TRUE	FALSE
4357	MPST	P25325;J3KPV7;B1AH49	P25325;J3KPV7;B1AH49	3-mercaptopyruvate sulfurtransferase;Sulfurtransferase	-1.86721	0.207595	FALSE	TRUE	FALSE
55739	CARKD	Q8IW45;Q8IW45-2;Q8IW45-4;B4DQR1	Q8IW45;Q8IW45-2;Q8IW45-4;B4DQR1;B7Z3Q0;Q8IW45-3	ATP-dependent (S)-NAD(P)H-hydrate dehydratase	-1.92721	0.0740511	FALSE	TRUE	FALSE
2670	GFAP	P14136;P14136-3;P14136-2;K7EKH9	P14136;P14136-3;P14136-2;K7EKH9;K7EKH6;K7EMP8;K7EPI4;K7EPT8	Glial fibrillary acidic protein	-1.93823	0.0725722	FALSE	TRUE	FALSE
50808	AK3	Q9UIJ7;Q9UIJ7-2;Q9UIJ7-3	Q9UIJ7;Q9UIJ7-2;Q9UIJ7-3	GTP:AMP phosphotransferase AK3, mitochondrial	-1.94407	0.0711016	FALSE	TRUE	TRUE
29106	SCG3	Q8WXD2;Q8WXD2-2	Q8WXD2;Q8WXD2-2;H0YKC2	Secretogranin-3	-1.9805	0.198642	FALSE	FALSE	TRUE
166614	DCLK2	G5E9L9;Q8N568-2;Q8N568;Q8N568-3	G5E9L9;Q8N568-2;Q8N568;Q8N568-3	Serine/threonine-protein kinase DCLK2	-2.08411	0.1483	FALSE	TRUE	FALSE
10409	BASP1	P80723;P80723-2	P80723;P80723-2	Brain acid soluble protein 1	-2.19833	0.0665822	FALSE	TRUE	FALSE
1000	CDH2	A8MWK3;P19022	A8MWK3;P19022;C9J8J8	Cadherin-2	-2.3592	0.0466994	TRUE	TRUE	FALSE
5694	PSMB6	P28072	P28072;I3L3X7	Proteasome subunit beta type-6	-2.50935	0.10282	FALSE	TRUE	FALSE
7332	UBE2L3	P68036;P68036-3;P68036-2	P68036;P68036-3;P68036-2	Ubiquitin-conjugating enzyme E2 L3	-2.80466	0.0228401	TRUE	FALSE	FALSE
33	ACADL	P28330	P28330	Long-chain specific acyl-CoA dehydrogenase, mitochondrial	Only_Night		TRUE	FALSE	FALSE
52	ACP1	P24666;G5E9R5;B5MCC7	P24666;G5E9R5;B5MCC7;F2Z2Q9	Low molecular weight phosphotyrosine protein phosphatase	Only_Night		TRUE	FALSE	FALSE
86	ACTL6A	O96019;O96019-2	O96019;O96019-2;H7C5S0	Actin-like protein 6A	Only_Night		TRUE	FALSE	FALSE
97	ACYP1	P07311;G3V2U7	P07311;G3V2U7	Acylphosphatase-1;Acylphosphatase	Only_Night		TRUE	FALSE	FALSE
199	AIF1	P55008;Q5STX8	P55008;Q5STX8;P55008-2;P55008-3	Allograft inflammatory factor 1	Only_Night		TRUE	FALSE	FALSE
259	AMBP	S4R471;P02760;S4R3Y4	S4R471;P02760;S4R3Y4	Protein AMBP;Alpha-1-microglobulin;Inter-alpha-trypsin inhibitor light chain;Trypstatin	Only_Night		TRUE	FALSE	FALSE
276	AMY1A	P04745;P19961;B3KTI1;P04746;Q5T085	P04745;P19961;B3KTI1;P04746;Q5T085;CON__Q3MHH8;H7BZQ8	Alpha-amylase 1;Alpha-amylase 2B;Pancreatic alpha-amylase	Only_Night		TRUE	FALSE	FALSE
345	APOC3	P02656;B0YIW2	P02656;B0YIW2	Apolipoprotein C-III	Only_Night		TRUE	FALSE	FALSE
389	RHOC	Q5JR08;P08134;E9PN11;Q5JR07;E9PQH6;Q5JR05;U3KQA9;U3KQV3;Q5JR06	Q5JR08;P08134;E9PN11;Q5JR07;E9PQH6;Q5JR05;U3KQA9;U3KQV3;Q5JR06;E9PLA2	Rho-related GTP-binding protein RhoC	Only_Night		TRUE	FALSE	FALSE
567	B2M	H0YLF3;P61769;F5H6I0	H0YLF3;P61769;F5H6I0	Beta-2-microglobulin;Beta-2-microglobulin form pI 5.3	Only_Night		TRUE	FALSE	FALSE
637	BID	P55957;P55957-2;P55957-4	P55957;P55957-2;P55957-4	BH3-interacting domain death agonist;BH3-interacting domain death agonist p15;BH3-interacting domain death agonist p13;BH3-interacting domain death agonist p11	Only_Night		TRUE	FALSE	FALSE
819	CAMLG	P49069	P49069	Calcium signal-modulating cyclophilin ligand	Only_Night		TRUE	FALSE	FALSE
954	ENTPD2	Q9Y5L3-2;Q9Y5L3	Q9Y5L3-2;Q9Y5L3	Ectonucleoside triphosphate diphosphohydrolase 2	Only_Night		TRUE	FALSE	FALSE
975	CD81	E9PRJ8;H0YDL9;H0YDJ9;P60033;A6NMH8;H0YEE2;E9PJK1;E9PIF1	E9PRJ8;H0YDL9;H0YDJ9;P60033;A6NMH8;H0YEE2;E9PJK1;E9PIF1;E9PM31;E9PQV4	CD81 antigen	Only_Night		TRUE	FALSE	FALSE
977	CD151	E9PMR4;P48509	E9PMR4;P48509	CD151 antigen	Only_Night		TRUE	FALSE	FALSE
1069	CETN2	P41208	P41208	Centrin-2	Only_Night		TRUE	FALSE	FALSE
1120	CHKB	Q9Y259	Q9Y259	Choline/ethanolamine kinase	Only_Night		TRUE	FALSE	FALSE
1201	CLN3	H3BQ48;Q2TA70;B4DFF3	H3BQ48;Q2TA70;B4DFF3	Battenin	Only_Night		TRUE	FALSE	FALSE
1207	CLNS1A	E9PMI6;J3KN38;P54105;E9PJF4	E9PMI6;J3KN38;P54105;E9PJF4;E9PQ83	Methylosome subunit pICln	Only_Night		TRUE	FALSE	FALSE
1400	CRMP1	Q14194	Q14194	Dihydropyrimidinase-related protein 1	Only_Night		TRUE	FALSE	FALSE
1406	CRX	O43186	O43186	Cone-rod homeobox protein	Only_Night		TRUE	FALSE	FALSE
1463	NCAN	O14594	O14594	Neurocan core protein	Only_Night		TRUE	FALSE	TRUE
1723	DHODH	Q02127;I3NI32;J3QRQ3;I3L449	Q02127;I3NI32;J3QRQ3;I3L449;J3QRJ4	Dihydroorotate dehydrogenase (quinone), mitochondrial	Only_Night		TRUE	FALSE	FALSE
1739	DLG1	Q12959-5;Q12959-3;Q12959-6;Q12959-4;Q12959;Q12959-7;Q12959-2;Q12959-8;Q12959-9;E7EQD7	Q12959-5;Q12959-3;Q12959-6;Q12959-4;Q12959;Q12959-7;Q12959-2;Q12959-8;Q12959-9;E7EQD7;B4E2H8;C9IYP1;H7C166;C9J110;F2Z2L0;C9JUA9;C9JN61;C9JCP6;A8MUT6;A8MUT9;Q6ZSU2	Disks large homolog 1	Only_Night		TRUE	FALSE	FALSE
1819	DRG2	A8MZF9;P55039	A8MZF9;P55039;J3KRL5	Developmentally-regulated GTP-binding protein 2	Only_Night		TRUE	FALSE	FALSE
2158	F9	P00740-2;P00740	P00740-2;P00740	Coagulation factor IX;Coagulation factor IXa light chain;Coagulation factor IXa heavy chain	Only_Night		TRUE	FALSE	FALSE
2159	F10	P00742	P00742	Coagulation factor X;Factor X light chain;Factor X heavy chain;Activated factor Xa heavy chain	Only_Night		TRUE	FALSE	FALSE
2202	EFEMP1	B4DW75;Q12805-2;Q12805-4;Q12805-3;Q12805	B4DW75;Q12805-2;Q12805-4;Q12805-3;Q12805	EGF-containing fibulin-like extracellular matrix protein 1	Only_Night		TRUE	FALSE	FALSE
2203	FBP1	P09467	P09467;Q5VZC3	Fructose-1,6-bisphosphatase 1	Only_Night		TRUE	FALSE	FALSE
2247	FGF2	P09038-2;P09038-3;P09038-1;P09038	P09038-2;P09038-3;P09038-1;P09038	Fibroblast growth factor 2	Only_Night		TRUE	FALSE	FALSE
2272	FHIT	P49789	P49789;E9PBZ0	Bis(5-adenosyl)-triphosphatase	Only_Night		TRUE	FALSE	FALSE
2634	GBP2	P32456	P32456;E7ETN8;Q96PP8-2;Q96PP8	Interferon-induced guanylate-binding protein 2	Only_Night		TRUE	FALSE	FALSE
2793	GNGT2	O14610;D6RDH5;P61952	O14610;D6RDH5;P61952	Guanine nucleotide-binding protein G(I)/G(S)/G(O) subunit gamma-T2;Guanine nucleotide-binding protein subunit gamma;Guanine nucleotide-binding protein G(I)/G(S)/G(O) subunit gamma-11	Only_Night		TRUE	FALSE	FALSE
2935	GSPT1	P15170-2;P15170-3;P15170;H3BR35	P15170-2;P15170-3;P15170;H3BR35;H3BSV8	Eukaryotic peptide chain release factor GTP-binding subunit ERF3A	Only_Night		TRUE	FALSE	FALSE
3033	HADH	Q16836;Q16836-3;Q16836-2	Q16836;Q16836-3;Q16836-2	Hydroxyacyl-coenzyme A dehydrogenase, mitochondrial	Only_Night		TRUE	FALSE	FALSE
3059	HCLS1	E7EVW7;P14317	E7EVW7;P14317;B4DQ69	Hematopoietic lineage cell-specific protein	Only_Night		TRUE	FALSE	FALSE
3105	HLA-A	P01891	P01891	HLA class I histocompatibility antigen, A-68 alpha chain	Only_Night		TRUE	FALSE	FALSE
3265	HRAS	P01112;P01112-2	P01112;P01112-2	GTPase HRas;GTPase HRas, N-terminally processed	Only_Night		TRUE	FALSE	FALSE
3416	IDE	P14735	P14735;P14735-2;Q5T5N3	Insulin-degrading enzyme	Only_Night		TRUE	FALSE	FALSE
3422	IDI1	Q13907;Q13907-2	Q13907;Q13907-2;C9JKM8;C9JD53;D6RHC2;D6R9G7;G3XAM1	Isopentenyl-diphosphate Delta-isomerase 1	Only_Night		TRUE	FALSE	FALSE
3679	ITGA7	Q13683-9;J3KNV4;Q13683-7;Q13683-3;Q13683;Q13683-13;H2N331;H7BYL2;Q13683-10	Q13683-9;J3KNV4;Q13683-7;Q13683-3;Q13683;Q13683-13;H2N331;H7BYL2;Q13683-10;G3V2I4;G3V2C6;H0YJ98	Integrin alpha-7;Integrin alpha-7 heavy chain;Integrin alpha-7 light chain;Integrin alpha-7 70 kDa form	Only_Night		TRUE	FALSE	FALSE
3732	CD82	E9PJC7;P27701;P27701-2	E9PJC7;P27701;P27701-2	CD82 antigen	Only_Night		TRUE	FALSE	FALSE
3845	KRAS	P01116-2;P01116	P01116-2;P01116	GTPase KRas;GTPase KRas, N-terminally processed	Only_Night		TRUE	FALSE	FALSE
4155	MBP	P02686-3;J3QL64;P02686-5;P02686;A8MZH3;E9PJ72;C9J6H1	P02686-3;J3QL64;P02686-5;P02686;A8MZH3;E9PJ72;C9J6H1	Myelin basic protein	Only_Night		TRUE	FALSE	FALSE
4155	MBP	P02686-4;P02686-6;H7BYR8;J3QKL5;J3QQK6;E9PMR5;H0YF02;H0YEA2;E9PNZ1;E9PKX9	P02686-4;P02686-6;H7BYR8;J3QKL5;J3QQK6;E9PMR5;H0YF02;H0YEA2;E9PNZ1;E9PKX9;J3KT34;F5H7N4;F8WEU6;P02686-2;J3KT01;E9PLU9;E9PLQ9;E9PQE7;E9PSE2;J3KS94		Only_Night		TRUE	FALSE	FALSE
4340	MOG	C9JTE0;Q16653;Q16653-4;Q5SUK5	C9JTE0;Q16653;Q16653-4;Q5SUK5;Q16653-9;Q16653-8;Q16653-11;Q16653-2;Q16653-6;Q16653-3;Q16653-7;H0Y8A0;Q16653-10;E9PG44;Q16653-12	Myelin-oligodendrocyte glycoprotein	Only_Night		TRUE	FALSE	FALSE
4508	MT-ATP6	P00846	P00846	ATP synthase subunit a	Only_Night		TRUE	FALSE	FALSE
4509	MT-ATP8	P03928	P03928	ATP synthase protein 8	Only_Night		TRUE	FALSE	FALSE
4713	NDUFB7	P17568;M0R3B8	P17568;M0R3B8	NADH dehydrogenase [ubiquinone] 1 beta subcomplex subunit 7	Only_Night		TRUE	FALSE	FALSE
4724	NDUFS4	O43181	O43181;H0Y9M8	NADH dehydrogenase [ubiquinone] iron-sulfur protein 4, mitochondrial	Only_Night		TRUE	FALSE	FALSE
4801	NFYB	P25208;F8VSL3	P25208;F8VSL3	Nuclear transcription factor Y subunit beta	Only_Night		TRUE	FALSE	FALSE
4928	NUP98	J3KP29;P52948-2;P52948-5;P52948;P52948-6;H7C3P6	J3KP29;P52948-2;P52948-5;P52948;P52948-6;H7C3P6;H0YCT1;P52948-4;P52948-3;H0YDA1	Nuclear pore complex protein Nup98-Nup96;Nuclear pore complex protein Nup98;Nuclear pore complex protein Nup96	Only_Night		TRUE	FALSE	FALSE
5010	CLDN11	O75508	O75508	Claudin-11	Only_Night		TRUE	FALSE	FALSE
5033	P4HA1	P13674-3;P13674-2;P13674	P13674-3;P13674-2;P13674	Prolyl 4-hydroxylase subunit alpha-1	Only_Night		TRUE	FALSE	FALSE
5119	CHMP1A	F8VUA2;F8VVT7;Q9HD42	F8VUA2;F8VVT7;Q9HD42;F5H875	Charged multivesicular body protein 1a	Only_Night		TRUE	FALSE	FALSE
5375	PMP2	P02689	P02689;E5RH45;E5RIR0	Myelin P2 protein	Only_Night		TRUE	FALSE	FALSE
5414	SEPT4	O43236-2;O43236-3;O43236;O43236-4;O43236-5;J3QRT6;J3KSZ7;J3QLA8;O43236-6	O43236-2;O43236-3;O43236;O43236-4;O43236-5;J3QRT6;J3KSZ7;J3QLA8;O43236-6;J3QRU3;J3QLR2	Septin-4	Only_Night		TRUE	FALSE	FALSE
5430	POLR2A	P24928	P24928;Q6NX41	DNA-directed RNA polymerase II subunit RPB1	Only_Night		TRUE	FALSE	FALSE
5496	PPM1G	O15355	O15355	Protein phosphatase 1G	Only_Night		TRUE	FALSE	FALSE
5504	PPP1R2	P41236;E7EMN6;Q6NXS1	P41236;E7EMN6;Q6NXS1;E7EUI7	Protein phosphatase inhibitor 2;Putative protein phosphatase inhibitor 2-like protein 3	Only_Night		TRUE	FALSE	FALSE
5527	PPP2R5C	Q13362-2;Q13362-3;Q13362;Q13362-4;H0YJ75;Q13362-5;Q96B13	Q13362-2;Q13362-3;Q13362;Q13362-4;H0YJ75;Q13362-5;Q96B13;H0YN84;H0YJU0;H0YJZ3;G3V2U3	Serine/threonine-protein phosphatase 2A 56 kDa regulatory subunit gamma isoform	Only_Night		TRUE	FALSE	FALSE
5564	PRKAB1	Q9Y478;F5H2X8	Q9Y478;F5H2X8;F5H610;B4DH06;O43741	5-AMP-activated protein kinase subunit beta-1	Only_Night		TRUE	FALSE	FALSE
5625	PRODH	O43272;O43272-2;E7EQL6;O43272-1	O43272;O43272-2;E7EQL6;O43272-1;C9JIW4;H7C363;Q3KRA9;Q3KRA9-2	Proline dehydrogenase 1, mitochondrial	Only_Night		TRUE	FALSE	FALSE
5699	PSMB10	P40306;J3QQN1	P40306;J3QQN1;J3QL48	Proteasome subunit beta type-10	Only_Night		TRUE	FALSE	FALSE
5906	RAP1A	P62834	P62834	Ras-related protein Rap-1A	Only_Night		TRUE	FALSE	FALSE
5911	RAP2A	P10114;F6U784	P10114;F6U784	Ras-related protein Rap-2a	Only_Night		TRUE	FALSE	FALSE
5921	RASA1	P20936-2;B4DTL2;E9PGC0;P20936	P20936-2;B4DTL2;E9PGC0;P20936;Q68CU6	Ras GTPase-activating protein 1	Only_Night		TRUE	FALSE	FALSE
6249	CLIP1	P30622-2;P30622-1;P30622;F5H0N7;J3KP58	P30622-2;P30622-1;P30622;F5H0N7;J3KP58;F5H6A0	CAP-Gly domain-containing linker protein 1	Only_Night		TRUE	FALSE	FALSE
6434	TRA2B	P62995-3;P62995;H7BXF3;H7C2L4	P62995-3;P62995;H7BXF3;H7C2L4	Transformer-2 protein homolog beta	Only_Night		TRUE	FALSE	FALSE
6563	SLC14A1	Q13336;Q13336-2;K7EKN6;K7ELI3;M0QYS8;K7EQM7;F5GWS2;B3KXJ3;B4DFJ8;E9NSU1	Q13336;Q13336-2;K7EKN6;K7ELI3;M0QYS8;K7EQM7;F5GWS2;B3KXJ3;B4DFJ8;E9NSU1;K7EL30;M0QX00	Urea transporter 1	Only_Night		TRUE	FALSE	FALSE
6623	SNCG	O76070	O76070	Gamma-synuclein	Only_Night		TRUE	FALSE	FALSE
6629	SNRPB2	P08579	P08579	U2 small nuclear ribonucleoprotein B	Only_Night		TRUE	FALSE	FALSE
6635	SNRPE	P62304;A6NHK2	P62304;A6NHK2	Small nuclear ribonucleoprotein E	Only_Night		TRUE	FALSE	FALSE
6696	SPP1	P10451-4;P10451-5;P10451-2;P10451;P10451-3;D6R9C5	P10451-4;P10451-5;P10451-2;P10451;P10451-3;D6R9C5	Osteopontin	Only_Night		TRUE	FALSE	FALSE
6726	SRP9	E9PE20;P49458-2;P49458	E9PE20;P49458-2;P49458	Signal recognition particle 9 kDa protein	Only_Night		TRUE	FALSE	FALSE
6786	STIM1	Q13586;E9PNJ4;E9PQJ4	Q13586;E9PNJ4;E9PQJ4;E9PIQ8;H0YDB2;E9PRZ7;E9PR09;E9PN27;E9PRE4;E9PR07;E9PJ19;E9PMB4;H7C5K2;H7C5A5;Q9P246;H0Y860	Stromal interaction molecule 1	Only_Night		TRUE	FALSE	FALSE
7337	UBE3A	Q05086-2;Q05086-3;Q05086	Q05086-2;Q05086-3;Q05086	Ubiquitin-protein ligase E3A	Only_Night		TRUE	FALSE	FALSE
7408	VASP	P50552	P50552;K7ENR7;K7ENL7	Vasodilator-stimulated phosphoprotein	Only_Night		TRUE	FALSE	FALSE
7461	CLIP2	Q9UDT6-2;Q9UDT6	Q9UDT6-2;Q9UDT6;H7C4L6	CAP-Gly domain-containing linker protein 2	Only_Night		TRUE	FALSE	FALSE
7469	NELFA	C9JHL4;Q9H3P2;F8W954;F8WF98;H7C2M8	C9JHL4;Q9H3P2;F8W954;F8WF98;H7C2M8;H7C3C2;H7C0W2;C9JEM7;H7C2C7;B3KSP0;H0Y3X6	Negative elongation factor A	Only_Night		TRUE	FALSE	FALSE
7818	DAP3	P51398-2;P51398-3;P51398	P51398-2;P51398-3;P51398	28S ribosomal protein S29, mitochondrial	Only_Night		TRUE	FALSE	FALSE
8424	BBOX1	O75936	O75936;E9PKC9	Gamma-butyrobetaine dioxygenase	Only_Night		TRUE	FALSE	FALSE
8480	RAE1	P78406;E9PQ57;E9PPG9	P78406;E9PQ57;E9PPG9;B0QZ36;B0QZ37	mRNA export factor	Only_Night		TRUE	FALSE	FALSE
8624	PSMG1	O95456-2;O95456	O95456-2;O95456;F8WBH7	Proteasome assembly chaperone 1	Only_Night		TRUE	FALSE	FALSE
8674	VAMP4	O75379-2;O75379	O75379-2;O75379	Vesicle-associated membrane protein 4	Only_Night		TRUE	FALSE	FALSE
8723	SNX4	O95219;F8W9T3;B4DQV4	O95219;F8W9T3;B4DQV4	Sorting nexin-4	Only_Night		TRUE	FALSE	FALSE
8874	ARHGEF7	Q14155-1;B1ALK7;B7Z6G2;Q14155-5;E7EUY6;E9PDQ5;Q14155-6;Q14155-2;Q14155-3;Q14155	Q14155-1;B1ALK7;B7Z6G2;Q14155-5;E7EUY6;E9PDQ5;Q14155-6;Q14155-2;Q14155-3;Q14155;B7Z6D9	Rho guanine nucleotide exchange factor 7	Only_Night		TRUE	FALSE	FALSE
9158	FIBP	O43427-2;O43427;H0YCE7;E9PSD3	O43427-2;O43427;H0YCE7;E9PSD3;E9PJW6	Acidic fibroblast growth factor intracellular-binding protein	Only_Night		TRUE	FALSE	FALSE
9208	LRRFIP1	Q32MZ4-3;Q32MZ4-2;Q32MZ4	Q32MZ4-3;Q32MZ4-2;Q32MZ4;Q32MZ4-4	Leucine-rich repeat flightless-interacting protein 1	Only_Night		TRUE	FALSE	FALSE
9283	GPR37L1	O60883	O60883	Endothelin B receptor-like protein 2	Only_Night		TRUE	FALSE	FALSE
9322	TRIP10	Q15642-5;M0R2H7;Q15642-4;Q15642-2;Q15642-3;Q15642;M0R0F9	Q15642-5;M0R2H7;Q15642-4;Q15642-2;Q15642-3;Q15642;M0R0F9	Cdc42-interacting protein 4	Only_Night		TRUE	FALSE	FALSE
9364	RAB28	P51157-3;P51157-2;P51157;H0Y9S6	P51157-3;P51157-2;P51157;H0Y9S6;Q8WVF3;H0Y9G4;H0Y927	Ras-related protein Rab-28	Only_Night		TRUE	FALSE	FALSE
9444	QKI	Q96PU8-5;Q96PU8-9;Q96PU8-8;Q96PU8-6;Q96PU8-3;Q96PU8;F5GXS8;F5GYM3;F5H5U6;F5H8C8;H0YG47	Q96PU8-5;Q96PU8-9;Q96PU8-8;Q96PU8-6;Q96PU8-3;Q96PU8;F5GXS8;F5GYM3;F5H5U6;F5H8C8;H0YG47;F5GYT7;H0YGD6	Protein quaking	Only_Night		TRUE	FALSE	FALSE
9470	EIF4E2	B9A044;B8ZZJ9;B8ZZ50;O60573;C9JEL3;B4E1E4;B9A023;B8ZZL3	B9A044;B8ZZJ9;B8ZZ50;O60573;C9JEL3;B4E1E4;B9A023;B8ZZL3	Eukaryotic translation initiation factor 4E type 2	Only_Night		TRUE	FALSE	FALSE
9550	ATP6V1G1	O75348	O75348	V-type proton ATPase subunit G 1	Only_Night		TRUE	FALSE	FALSE
9631	NUP155	E9PF10;O75694-2;O75694	E9PF10;O75694-2;O75694	Nuclear pore complex protein Nup155	Only_Night		TRUE	FALSE	FALSE
9636	ISG15	P05161	P05161	Ubiquitin-like protein ISG15	Only_Night		TRUE	FALSE	FALSE
9804	TOMM20	Q15388	Q15388	Mitochondrial import receptor subunit TOM20 homolog	Only_Night		TRUE	FALSE	FALSE
9946	CRYZL1	O95825;A6NND8;A6NHJ8;A6NMA8;C9JQD0;C9K0F7;C9JAL0;B3KQ77;H7C3I5	O95825;A6NND8;A6NHJ8;A6NMA8;C9JQD0;C9K0F7;C9JAL0;B3KQ77;H7C3I5;H7C0X3;F8WF64;C9JZK8;H7C3S0	Quinone oxidoreductase-like protein 1	Only_Night		TRUE	FALSE	FALSE
10049	DNAJB6	C9J2C4;O75190-2;O75190-3;O75190;C9J2P2;B4DN73;C9JDR7;C9JDX6;F8WCZ4;E9PH18	C9J2C4;O75190-2;O75190-3;O75190;C9J2P2;B4DN73;C9JDR7;C9JDX6;F8WCZ4;E9PH18;C9JN01;C9JB42;Q8NHS0	DnaJ homolog subfamily B member 6	Only_Night		TRUE	FALSE	FALSE
10067	SCAMP3	O14828-2;O14828	O14828-2;O14828	Secretory carrier-associated membrane protein 3	Only_Night		TRUE	FALSE	FALSE
10146	G3BP1	Q13283;E5RIZ6	Q13283;E5RIZ6;E5RI46;E5RIF8;E5RH42;Q5HYE9;E5RJU8;F5H4D6	Ras GTPase-activating protein-binding protein 1	Only_Night		TRUE	FALSE	FALSE
10163	WASF2	Q9Y6W5;Q9Y6W5-2	Q9Y6W5;Q9Y6W5-2	Wiskott-Aldrich syndrome protein family member 2	Only_Night		TRUE	FALSE	FALSE
10262	SF3B4	Q15427;Q5SZ64	Q15427;Q5SZ64	Splicing factor 3B subunit 4	Only_Night		TRUE	FALSE	FALSE
10312	TCIRG1	Q13488-2;Q13488;H0YCE3;E9PNA6	Q13488-2;Q13488;H0YCE3;E9PNA6	V-type proton ATPase 116 kDa subunit a isoform 3	Only_Night		TRUE	FALSE	FALSE
10422	UBAC1	Q9BSL1	Q9BSL1	Ubiquitin-associated domain-containing protein 1	Only_Night		TRUE	FALSE	FALSE
10432	RBM14	Q96PK6	Q96PK6;Q96PK6-2;Q96PK6-3;Q96PK6-4;F8WDX3;B8ZZ74	RNA-binding protein 14	Only_Night		TRUE	FALSE	FALSE
10463	SLC30A9	Q6PML9	Q6PML9;D6R9M6	Zinc transporter 9	Only_Night		TRUE	FALSE	FALSE
10618	TGOLN2	O43493-2;O43493-5;O43493-3;F8WBK2;J3KQ45;O43493;O43493-6;F8W8W7;O43493-4	O43493-2;O43493-5;O43493-3;F8WBK2;J3KQ45;O43493;O43493-6;F8W8W7;O43493-4	Trans-Golgi network integral membrane protein 2	Only_Night		TRUE	FALSE	FALSE
10671	DCTN6	O00399	O00399;E5RK00	Dynactin subunit 6	Only_Night		TRUE	FALSE	FALSE
10767	HBS1L	Q9Y450-4;Q9Y450;B7Z524;H0YDX7;J3QT46;B7Z1K2	Q9Y450-4;Q9Y450;B7Z524;H0YDX7;J3QT46;B7Z1K2;H0YES5;E9PHZ9;E9PJ90;E9PN23;E9PS53;G5E991;E9PMN1;E9PLR4;Q9Y450-2	HBS1-like protein	Only_Night		TRUE	FALSE	FALSE
10844	TUBGCP2	F2Z2B9;Q9BSJ2;Q9BSJ2-4;B3KTU7;Q9BSJ2-3	F2Z2B9;Q9BSJ2;Q9BSJ2-4;B3KTU7;Q9BSJ2-3	Gamma-tubulin complex component 2	Only_Night		TRUE	FALSE	FALSE
10952	SEC61B	P60468	P60468;S4R3B5	Protein transport protein Sec61 subunit beta	Only_Night		TRUE	FALSE	FALSE
11156	PTP4A3	O75365;O75365-2	O75365;O75365-2;E5RGR3;O75365-3	Protein tyrosine phosphatase type IVA 3	Only_Night		TRUE	FALSE	FALSE
11189	CELF3	Q5SZQ8-4;Q5SZQ8-3;Q5SZQ8-2;Q5SZQ8;H0Y623	Q5SZQ8-4;Q5SZQ8-3;Q5SZQ8-2;Q5SZQ8;H0Y623	CUGBP Elav-like family member 3	Only_Night		TRUE	FALSE	FALSE
22800	RRAS2	P62070;B7Z5Z2;E9PK85;P62070-3;P62070-2	P62070;B7Z5Z2;E9PK85;P62070-3;P62070-2;E9PQ87	Ras-related protein R-Ras2	Only_Night		TRUE	FALSE	FALSE
22808	MRAS	O14807;C9J8Q6;O14807-2	O14807;C9J8Q6;O14807-2	Ras-related protein M-Ras	Only_Night		TRUE	FALSE	FALSE
22826	DNAJC8	O75937	O75937;S4R3J5	DnaJ homolog subfamily C member 8	Only_Night		TRUE	FALSE	FALSE
22905	EPN2	F6PQP6;E9PBC1;E7EMC3;O95208-2;O95208;O95208-3;I3L2B2	F6PQP6;E9PBC1;E7EMC3;O95208-2;O95208;O95208-3;I3L2B2;J3KSF8;J3KTF6;J3QRG9;J3KSA6;J3KSC7;J3QLN2;O95208-5	Epsin-2	Only_Night		TRUE	FALSE	FALSE
22938	SNW1	Q13573;G3V3A4;G3V5R3;G3V4X8	Q13573;G3V3A4;G3V5R3;G3V4X8	SNW domain-containing protein 1	Only_Night		TRUE	FALSE	FALSE
23012	STK38L	Q9Y2H1;F5H277;B4E3J8	Q9Y2H1;F5H277;B4E3J8;F5H7Z3;F5GY51;F5H5E6;F5H0V1;I3L0D0	Serine/threonine-protein kinase 38-like	Only_Night		TRUE	FALSE	FALSE
23176	SEPT8	Q92599-2;A6NMH6;F6W7K9;Q92599;Q92599-3	Q92599-2;A6NMH6;F6W7K9;Q92599;Q92599-3;C9J4G8;H7C604	Septin-8	Only_Night		TRUE	FALSE	FALSE
23358	USP24	B7WPF4;Q9UPU5	B7WPF4;Q9UPU5	Ubiquitin carboxyl-terminal hydrolase;Ubiquitin carboxyl-terminal hydrolase 24	Only_Night		TRUE	FALSE	FALSE
23362	PSD3	B4DKF8;Q9NYI0-3;E5RJ29;Q9NYI0-2;Q9NYI0;J3KQK0	B4DKF8;Q9NYI0-3;E5RJ29;Q9NYI0-2;Q9NYI0;J3KQK0	PH and SEC7 domain-containing protein 3	Only_Night		TRUE	FALSE	FALSE
23478	SEC11A	H0YNG3;H0YK72;P67812;H0YK83;H0YNX5;H0YKT4;H0YNA5;B4DUL4	H0YNG3;H0YK72;P67812;H0YK83;H0YNX5;H0YKT4;H0YNA5;B4DUL4	Signal peptidase complex catalytic subunit SEC11A	Only_Night		TRUE	FALSE	FALSE
23479	ISCU	B1P7G3;Q9H1K1-2;F5H5N2;B4DNC9;B3KQ30;Q9H1K1	B1P7G3;Q9H1K1-2;F5H5N2;B4DNC9;B3KQ30;Q9H1K1	Iron-sulfur cluster assembly enzyme ISCU, mitochondrial	Only_Night		TRUE	FALSE	FALSE
23636	NUP62	P37198;M0QXN5	P37198;M0QXN5	Nuclear pore glycoprotein p62	Only_Night		TRUE	FALSE	FALSE
23760	PITPNB	P48739;P48739-2;B7Z7Q0;B3KYB6;B3KYB7	P48739;P48739-2;B7Z7Q0;B3KYB6;B3KYB7	Phosphatidylinositol transfer protein beta isoform	Only_Night		TRUE	FALSE	FALSE
25979	DHRS7B	J3KRS1;Q6IAN0	J3KRS1;Q6IAN0	Dehydrogenase/reductase SDR family member 7B	Only_Night		TRUE	FALSE	FALSE
26548	ITGB1BP2	Q32N04;Q9UKP3	Q32N04;Q9UKP3	Integrin beta-1-binding protein 2	Only_Night		TRUE	FALSE	FALSE
26985	AP3M1	Q9Y2T2	Q9Y2T2	AP-3 complex subunit mu-1	Only_Night		TRUE	FALSE	FALSE
27067	STAU2	E5RJN7;Q9NUL3-6;Q9NUL3-8;Q9NUL3-3;F8VPI7;E7EPX0;Q9NUL3-7;E7EVJ4;Q9NUL3-2;E9PH62;Q9NUL3;G5EA18;Q9NUL3-4;E7EVI1;E5RJ67	E5RJN7;Q9NUL3-6;Q9NUL3-8;Q9NUL3-3;F8VPI7;E7EPX0;Q9NUL3-7;E7EVJ4;Q9NUL3-2;E9PH62;Q9NUL3;G5EA18;Q9NUL3-4;E7EVI1;E5RJ67;H0YBY0;E5RFK1	Double-stranded RNA-binding protein Staufen homolog 2	Only_Night		TRUE	FALSE	FALSE
27247	NFU1	Q9UMS0-3;Q9UMS0	Q9UMS0-3;Q9UMS0;C9J8Q1;F8W9P7;Q9UMS0-2;H7C537	NFU1 iron-sulfur cluster scaffold homolog, mitochondrial	Only_Night		TRUE	FALSE	FALSE
27344	PCSK1N	Q9UHG2	Q9UHG2;Q9NPY3	ProSAAS;KEP;Big SAAS;Little SAAS;Big PEN-LEN;PEN;Little LEN;Big LEN	Only_Night		TRUE	FALSE	FALSE
27445	PCLO	Q9Y6V0-2;Q9Y6V0-6;Q9Y6V0-5;Q9Y6V0	Q9Y6V0-2;Q9Y6V0-6;Q9Y6V0-5;Q9Y6V0;Q9Y6V0-4;H7C261;H7C114	Protein piccolo	Only_Night		TRUE	FALSE	FALSE
29883	CNOT7	Q9UIV1-2;Q9UIV1;H0YAV9	Q9UIV1-2;Q9UIV1;H0YAV9;H0YBT3;E5RGH2	CCR4-NOT transcription complex subunit 7	Only_Night		TRUE	FALSE	FALSE
51125	GOLGA7	Q7Z5G4;Q7Z5G4-3	Q7Z5G4;Q7Z5G4-3	Golgin subfamily A member 7	Only_Night		TRUE	FALSE	FALSE
51361	HOOK1	Q9UJC3;A8MU44	Q9UJC3;A8MU44;B1AK95	Protein Hook homolog 1	Only_Night		TRUE	FALSE	FALSE
51373	MRPS17	E9PE17;Q9Y2R5;I3L0E3	E9PE17;Q9Y2R5;I3L0E3	28S ribosomal protein S17, mitochondrial	Only_Night		TRUE	FALSE	FALSE
51389	RWDD1	E5RGQ3;Q9H446-2;Q9H446;E5RGS5	E5RGQ3;Q9H446-2;Q9H446;E5RGS5;E5RJE3	RWD domain-containing protein 1	Only_Night		TRUE	FALSE	FALSE
51397	COMMD10	Q9Y6G5;D6RJ90;H0Y9N4;D6RC04	Q9Y6G5;D6RJ90;H0Y9N4;D6RC04	COMM domain-containing protein 10	Only_Night		TRUE	FALSE	FALSE
51622	CCZ1	P86791;P86790;F5H553	P86791;P86790;F5H553;F8WD66	Vacuolar fusion protein CCZ1 homolog;Vacuolar fusion protein CCZ1 homolog B	Only_Night		TRUE	FALSE	FALSE
51649	MRPS23	J3QLR8;Q9Y3D9	J3QLR8;Q9Y3D9	28S ribosomal protein S23, mitochondrial	Only_Night		TRUE	FALSE	FALSE
51690	LSM7	Q9UK45	Q9UK45	U6 snRNA-associated Sm-like protein LSm7	Only_Night		TRUE	FALSE	FALSE
51715	RAB23	Q9ULC3	Q9ULC3	Ras-related protein Rab-23	Only_Night		TRUE	FALSE	FALSE
54504	CPVL	Q9H3G5;H7C0X5	Q9H3G5;H7C0X5;C9JLV0;H7C218;C9J6L4;C9JI22	Probable serine carboxypeptidase CPVL	Only_Night		TRUE	FALSE	FALSE
54732	TMED9	Q9BVK6	Q9BVK6	Transmembrane emp24 domain-containing protein 9	Only_Night		TRUE	FALSE	FALSE
54749	EPDR1	Q9UM22;A4D1W8;Q9UM22-3	Q9UM22;A4D1W8;Q9UM22-3;Q9UM22-2;D6RIH7	Mammalian ependymin-related protein 1	Only_Night		TRUE	FALSE	FALSE
54858	PGPEP1	Q9NXJ5;M0R0B6;U3KQ24;U3KQG9;M0R3H3;S4R2Y9	Q9NXJ5;M0R0B6;U3KQ24;U3KQG9;M0R3H3;S4R2Y9;Q8IVT1	Pyroglutamyl-peptidase 1	Only_Night		TRUE	FALSE	FALSE
54862	CC2D1A	Q6P1N0;Q6P1N0-2	Q6P1N0;Q6P1N0-2;K7EJY5;K7EMP1	Coiled-coil and C2 domain-containing protein 1A	Only_Night		TRUE	FALSE	FALSE
55157	DARS2	Q6PI48	Q6PI48	Aspartate--tRNA ligase, mitochondrial	Only_Night		TRUE	FALSE	FALSE
55197	RPRD1A	Q96P16;Q96P16-3	Q96P16;Q96P16-3;K7EP82	Regulation of nuclear pre-mRNA domain-containing protein 1A	Only_Night		TRUE	FALSE	FALSE
55291	PPP6R3	H7BXH2;E9PKF6;Q5H9R7-6;Q5H9R7-2;Q5H9R7;Q5H9R7-5;G8JLI3;Q5H9R7-3;Q5H9R7-4	H7BXH2;E9PKF6;Q5H9R7-6;Q5H9R7-2;Q5H9R7;Q5H9R7-5;G8JLI3;Q5H9R7-3;Q5H9R7-4;E9PJD8;E9PKG4;H0YEV0;E9PNN8;H0YEN2;E9PQP7	Serine/threonine-protein phosphatase 6 regulatory subunit 3	Only_Night		TRUE	FALSE	FALSE
55297	CCDC91	Q7Z6B0-3;Q7Z6B0-2;Q7Z6B0;F5GWB1	Q7Z6B0-3;Q7Z6B0-2;Q7Z6B0;F5GWB1;F5GWR1;H0YGB4;H0YGN9;H0YFR6;H0YH48;F5GZH9	Coiled-coil domain-containing protein 91	Only_Night		TRUE	FALSE	FALSE
55303	GIMAP4	Q9NUV9;G5E9W9	Q9NUV9;G5E9W9	GTPase IMAP family member 4	Only_Night		TRUE	FALSE	FALSE
55312	RFK	Q969G6	Q969G6	Riboflavin kinase	Only_Night		TRUE	FALSE	FALSE
55327	LIN7C	Q9NUP9;G3V1D4	Q9NUP9;G3V1D4	Protein lin-7 homolog C	Only_Night		TRUE	FALSE	FALSE
55521	TRIM36	E9PFI8;Q9NQ86;E9PBG3	E9PFI8;Q9NQ86;E9PBG3;D6RAU9	E3 ubiquitin-protein ligase TRIM36	Only_Night		TRUE	FALSE	FALSE
55531	ELMOD1	Q8N336-3;E9PLM8;Q8N336	Q8N336-3;E9PLM8;Q8N336	ELMO domain-containing protein 1	Only_Night		TRUE	FALSE	FALSE
55845	BRK1	Q8WUW1;F5H577;Q8WUW1-2	Q8WUW1;F5H577;Q8WUW1-2	Protein BRICK1	Only_Night		TRUE	FALSE	FALSE
55860	ACTR10	Q9NZ32	Q9NZ32;G3V524;G3V2Q5;G3V5Y4;F6S9Y6;G3V4K6;H0YJD9	Actin-related protein 10	Only_Night		TRUE	FALSE	FALSE
56776	FMN2	Q9NZ56	Q9NZ56;B4DP05;B0QZD5;B0QZA8	Formin-2	Only_Night		TRUE	FALSE	FALSE
56925	LXN	Q9BS40	Q9BS40	Latexin	Only_Night		TRUE	FALSE	FALSE
56947	MFF	Q9GZY8-2;Q9GZY8-4;Q9GZY8-5;Q9GZY8-3;Q9GZY8;C9JHF5	Q9GZY8-2;Q9GZY8-4;Q9GZY8-5;Q9GZY8-3;Q9GZY8;C9JHF5;H7C433;E9PPW6;C9JI76;E9PPR7;C9JU19;E9PQX8;C9JAF1	Mitochondrial fission factor	Only_Night		TRUE	FALSE	FALSE
57128	LYRM4	C9JY28;Q9HD34;C9JRX8;F5H189;C9J799	C9JY28;Q9HD34;C9JRX8;F5H189;C9J799;H7C4Q5	LYR motif-containing protein 4	Only_Night		TRUE	FALSE	FALSE
57407	NMRAL1	I3L3Z0;I3L543;I3L1Y8;I3L3I6;Q9HBL8	I3L3Z0;I3L543;I3L1Y8;I3L3I6;Q9HBL8	NmrA-like family domain-containing protein 1	Only_Night		TRUE	FALSE	FALSE
57447	NDRG2	Q9UN36-2;G3V4S9;B4DE86;G3V5H8;Q9UN36-5;Q9UN36-4;G3V392;G3V5G0	Q9UN36-2;G3V4S9;B4DE86;G3V5H8;Q9UN36-5;Q9UN36-4;G3V392;G3V5G0;G3V5B7;G3V271;H7C0X0;G3V239;G3V5D7;G3V3C3;G3V2Y3;G3V5G7;G3V596;G3V3X3;G3V5A6;G3V280;G3V5V9;G3V3X2;G3V285;G3V4S2;G3V420;G3V237		Only_Night		TRUE	FALSE	FALSE
57599	WDR48	Q8TAF3;Q8TAF3-5;Q8TAF3-4;Q8TAF3-3;Q8TAF3-2;C9JQ19	Q8TAF3;Q8TAF3-5;Q8TAF3-4;Q8TAF3-3;Q8TAF3-2;C9JQ19;F8W9K4;F8W7Q3;C9JC24	WD repeat-containing protein 48	Only_Night		TRUE	FALSE	FALSE
57665	RDH14	Q9HBH5	Q9HBH5	Retinol dehydrogenase 14	Only_Night		TRUE	FALSE	FALSE
60682	SMAP1	Q8IYB5-3;Q8IYB5-2;Q8IYB5;E7ETU6	Q8IYB5-3;Q8IYB5-2;Q8IYB5;E7ETU6	Stromal membrane-associated protein 1	Only_Night		TRUE	FALSE	FALSE
64744	SMAP2	Q8WU79;Q8WU79-3;Q8WU79-2	Q8WU79;Q8WU79-3;Q8WU79-2	Stromal membrane-associated protein 2	Only_Night		TRUE	FALSE	FALSE
79023	NUP37	Q8NFH4;F8VTY2	Q8NFH4;F8VTY2	Nucleoporin Nup37	Only_Night		TRUE	FALSE	FALSE
79029	SPATA5L1	H0YCA5;Q9BVQ7-2;Q9BVQ7	H0YCA5;Q9BVQ7-2;Q9BVQ7	Spermatogenesis-associated protein 5-like protein 1	Only_Night		TRUE	FALSE	FALSE
79031	PDCL3	Q9H2J4;H7BZP2	Q9H2J4;H7BZP2;C9JST4	Phosducin-like protein 3	Only_Night		TRUE	FALSE	FALSE
79585	CORO7	P57737-3;P57737-4;P57737	P57737-3;P57737-4;P57737;Q9Y3D7;I3L1U7;I3L0X9;I3L3T0;B3KSY4;P57737-2;I3L167;I3L426;I3L212;E7EP81	Coronin-7	Only_Night		TRUE	FALSE	FALSE
79643	CHMP6	I3L4G8;Q96FZ7;I3L4A1;I3L3E4	I3L4G8;Q96FZ7;I3L4A1;I3L3E4	Charged multivesicular body protein 6	Only_Night		TRUE	FALSE	FALSE
79896	THNSL1	Q8IYQ7	Q8IYQ7	Threonine synthase-like 1	Only_Night		TRUE	FALSE	FALSE
79901	CYBRD1	Q53TN4-3;Q53TN4	Q53TN4-3;Q53TN4;C9JML1	Cytochrome b reductase 1	Only_Night		TRUE	FALSE	FALSE
79944	L2HGDH	Q9H9P8-2;C9JVN9;Q9H9P8	Q9H9P8-2;C9JVN9;Q9H9P8;G3V5S1;G3V272	L-2-hydroxyglutarate dehydrogenase, mitochondrial	Only_Night		TRUE	FALSE	FALSE
80201	HKDC1	Q2TB90;Q2TB90-3;Q2TB90-2	Q2TB90;Q2TB90-3;Q2TB90-2	Putative hexokinase HKDC1	Only_Night		TRUE	FALSE	FALSE
81533	ITFG1	Q8TB96;F5GXC5;H3BUJ1	Q8TB96;F5GXC5;H3BUJ1	T-cell immunomodulatory protein	Only_Night		TRUE	FALSE	FALSE
81562	LMAN2L	F5GWW9;Q9H0V9;Q9H0V9-2;B4DVH1;B4DSH3	F5GWW9;Q9H0V9;Q9H0V9-2;B4DVH1;B4DSH3	VIP36-like protein	Only_Night		TRUE	FALSE	FALSE
81849	ST6GALNAC5	F2Z2C8;Q9BVH7	F2Z2C8;Q9BVH7	Alpha-N-acetylgalactosaminide alpha-2,6-sialyltransferase 5	Only_Night		TRUE	FALSE	FALSE
83871	RAB34	Q9BZG1-4;Q9BZG1;C9JY26;A8MYQ9;J3KQW8;C9JBG0;E7ES60;Q9BZG1-2	Q9BZG1-4;Q9BZG1;C9JY26;A8MYQ9;J3KQW8;C9JBG0;E7ES60;Q9BZG1-2;K7EIF2;J3QLC6;H7C0Y7	Ras-related protein Rab-34	Only_Night		TRUE	FALSE	FALSE
84303	CHCHD6	Q9BRQ6;J3QTA6;J3QTB2;H0Y922	Q9BRQ6;J3QTA6;J3QTB2;H0Y922	Coiled-coil-helix-coiled-coil-helix domain-containing protein 6, mitochondrial	Only_Night		TRUE	FALSE	FALSE
84309	NUDT16L1	Q9BRJ7;K7ENA3;K7EIN2;Q9BRJ7-2	Q9BRJ7;K7ENA3;K7EIN2;Q9BRJ7-2	Protein syndesmos	Only_Night		TRUE	FALSE	FALSE
84364	ARFGAP2	G5E9L0;Q8N6H7;E9PQP3;B4DX29;B7Z9M7;E9PIY6	G5E9L0;Q8N6H7;E9PQP3;B4DX29;B7Z9M7;E9PIY6;E9PMR9;E9PM63;E9PJT7;H0YDN9;E9PK28;E9PN48;E9PM18;E9PNY8;H0YF45;H0YDX1;E9PMU9	ADP-ribosylation factor GTPase-activating protein 2	Only_Night		TRUE	FALSE	FALSE
85021	REPS1	Q96D71-2;E9PMG1;H0YDT0;J3KP76;Q96D71-3;Q96D71	Q96D71-2;E9PMG1;H0YDT0;J3KP76;Q96D71-3;Q96D71;H7C1V2;F2Z3L2;H0YE89;H7C225;H0YCF0;H0YCR2;B4DQQ8;Q8NFH8-3;Q8NFH8-2;Q8NFH8-4;Q8NFH8	RalBP1-associated Eps domain-containing protein 1	Only_Night		TRUE	FALSE	FALSE
89941	RHOT2	Q8IXI1;H3BST5;I3L2C6	Q8IXI1;H3BST5;I3L2C6;H3BMP9;H3BVI5;H3BUX4	Mitochondrial Rho GTPase 2	Only_Night		TRUE	FALSE	FALSE
91949	COG7	P83436	P83436	Conserved oligomeric Golgi complex subunit 7	Only_Night		TRUE	FALSE	FALSE
92154	MTSS1L	Q765P7-2;Q765P7;I3L2G4	Q765P7-2;Q765P7;I3L2G4	MTSS1-like protein	Only_Night		TRUE	FALSE	FALSE
112574	SNX18	Q96RF0-3;Q96RF0-2;Q96RF0	Q96RF0-3;Q96RF0-2;Q96RF0	Sorting nexin-18	Only_Night		TRUE	FALSE	FALSE
114787	GPRIN1	Q7Z2K8;Q7Z2K8-2	Q7Z2K8;Q7Z2K8-2	G protein-regulated inducer of neurite outgrowth 1	Only_Night		TRUE	FALSE	FALSE
114882	OSBPL8	Q9BZF1-3;Q9BZF1-2;Q9BZF1;F8VUA7;F8VQX7	Q9BZF1-3;Q9BZF1-2;Q9BZF1;F8VUA7;F8VQX7;F8VZ43	Oxysterol-binding protein-related protein 8;Oxysterol-binding protein	Only_Night		TRUE	FALSE	FALSE
116442	RAB39B	Q96DA2	Q96DA2	Ras-related protein Rab-39B	Only_Night		TRUE	FALSE	FALSE
126755	LRRC38	Q5VT99	Q5VT99	Leucine-rich repeat-containing protein 38	Only_Night		TRUE	FALSE	FALSE
133957	CCDC127	Q96BQ5	Q96BQ5	Coiled-coil domain-containing protein 127	Only_Night		TRUE	FALSE	FALSE
144577	C12orf66	F5H2Q3;Q96MD2;J3KNH0	F5H2Q3;Q96MD2;J3KNH0	UPF0536 protein C12orf66	Only_Night		TRUE	FALSE	FALSE
152007	GLIPR2	Q5VZR0;Q9H4G4	Q5VZR0;Q9H4G4	Golgi-associated plant pathogenesis-related protein 1	Only_Night		TRUE	FALSE	FALSE
196527	ANO6	Q4KMQ2-3;Q4KMQ2;Q4KMQ2-4;Q4KMQ2-2	Q4KMQ2-3;Q4KMQ2;Q4KMQ2-4;Q4KMQ2-2	Anoctamin-6	Only_Night		TRUE	FALSE	FALSE
199731	CADM4	Q8NFZ8	Q8NFZ8	Cell adhesion molecule 4	Only_Night		TRUE	FALSE	FALSE
221294	NT5DC1	Q5TFE4;Q5QPD0	Q5TFE4;Q5QPD0;H0Y6C1	5-nucleotidase domain-containing protein 1	Only_Night		TRUE	FALSE	FALSE
221443	OARD1	C9JXC3;Q9Y530;Q05CR9;H7C5Q1;C9J5P1;C9JNE2	C9JXC3;Q9Y530;Q05CR9;H7C5Q1;C9J5P1;C9JNE2	O-acetyl-ADP-ribose deacetylase 1	Only_Night		TRUE	FALSE	FALSE
253559	CADM2	Q8N3J6-2;Q8N3J6;Q8N3J6-3	Q8N3J6-2;Q8N3J6;Q8N3J6-3	Cell adhesion molecule 2	Only_Night		TRUE	FALSE	FALSE
414149	ACBD7	Q8N6N7	Q8N6N7	Acyl-CoA-binding domain-containing protein 7	Only_Night		TRUE	FALSE	FALSE
641371	ACOT1	Q86TX2;G3V4F2	Q86TX2;G3V4F2	Acyl-coenzyme A thioesterase 1	Only_Night		TRUE	FALSE	FALSE
729438	GATSL2	A6NHX0;A6NNH0	A6NHX0;A6NNH0;F2Z3I9;F2Z2C1;F8WD52	GATS-like protein 2;GATS-like protein 1	Only_Night		TRUE	FALSE	FALSE
93100	NAPRT1	C9J8U2;Q6XQN6-3;Q6XQN6;C9JC60;Q6XQN6-2;G5E977	C9J8U2;Q6XQN6-3;Q6XQN6;C9JC60;Q6XQN6-2;G5E977;H0YF31;H0YDA6	Nicotinate phosphoribosyltransferase	Only_Night		TRUE	FALSE	FALSE
4361	MRE11A	F8W7U8;P49959;B3KTC7;P49959-2;F5GXT0	F8W7U8;P49959;B3KTC7;P49959-2;F5GXT0;F5H742;F5H256	Double-strand break repair protein MRE11A	Only_Night		TRUE	FALSE	FALSE
55671	SMEK1	G3V5Z3;Q6IN85-2;Q6IN85;Q6IN85-5;H0YIY8;H0YJN6;Q6IN85-4	G3V5Z3;Q6IN85-2;Q6IN85;Q6IN85-5;H0YIY8;H0YJN6;Q6IN85-4;G3V5A2	Serine/threonine-protein phosphatase 4 regulatory subunit 3A	Only_Night		TRUE	FALSE	FALSE
28299	IGKV1-5	P01598;P01596	P01598;P01596	Ig kappa chain V-I region EU;Ig kappa chain V-I region CAR	Only_Night		TRUE	FALSE	FALSE
4133	MAP2	P11137-4	P11137-4;H7BZB9	Microtubule-associated protein 2	Only_Night		TRUE	FALSE	FALSE
6709	SPTAN1	Q13813-3	Q13813-3	Spectrin alpha chain, non-erythrocytic 1	Only_Night		TRUE	FALSE	FALSE
522	ATP5J	P18859;P18859-2;A8MUH2	P18859;P18859-2;A8MUH2	ATP synthase-coupling factor 6, mitochondrial	Only_Night		TRUE	FALSE	FALSE
4829	NHP2L1	P55769;B1AHD1	P55769;B1AHD1	NHP2-like protein 1	Only_Night		TRUE	FALSE	FALSE
133686	NADKD1	Q4G0N4-2;Q4G0N4;Q4G0N4-3;B7Z8V7	Q4G0N4-2;Q4G0N4;Q4G0N4-3;B7Z8V7;D6RHI4	NAD kinase domain-containing protein 1, mitochondrial	Only_Night		TRUE	FALSE	FALSE
432369	ATP5EP2	Q5VTU8;P56381	Q5VTU8;P56381	ATP synthase subunit epsilon-like protein, mitochondrial;ATP synthase subunit epsilon, mitochondrial	Only_Night		TRUE	FALSE	FALSE
