# Supplementary material for: Mass‐spectrometry analysis of the human pineal proteome during night and day and in autism
Source: J Pineal Res. 2021 Jan 11;70(3):e12713. doi: 10.1111/jpi.12713 (PMC8047921; doi:10.1111/jpi.12713)
Supplement: Supplementary file 13 — Table S5 [file JPI-70-e12713-s007.xlsx]

## Sheet: Autism-vs-Controls
EntrezID	Protein	Majority protein IDs	Protein IDs	Protein names	T_Bootstrap	p_Bootstrap
1191	CLU	P10909-4;P10909;P10909-5;P10909-2;H0YLK8;H0YC35;E7ERK6;P10909-3	P10909-4;P10909;P10909-5;P10909-2;H0YLK8;H0YC35;E7ERK6;P10909-3;E7ETB4;H0YAS8;E5RG36;E5RGB0;E5RH61;E5RJZ5	Clusterin;Clusterin beta chain;Clusterin alpha chain;Clusterin	4.65589	0.00014047
7920	ABHD16A	O95870;B0UXB6;O95870-2;B3KNX9	O95870;B0UXB6;O95870-2;B3KNX9;F2Z3H2	Abhydrolase domain-containing protein 16A	4.65589	0.00014047
5216	PFN1	P07737;K7EJ44;I3L3D5	P07737;K7EJ44;I3L3D5;CON__P02584	Profilin-1	4.62552	0.00013615
4478	MSN	P26038	P26038;E9PNP4	Moesin	4.03663	0.00087212
348	APOE	P02649;H0Y7L5;E9PEV4;E7ERP7	P02649;H0Y7L5;E9PEV4;E7ERP7;CON__Q03247	Apolipoprotein E	3.84009	0.00095695
5478	PPIA	P62937;F8WE65;C9J5S7;Q567Q0	P62937;F8WE65;C9J5S7;Q567Q0;E5RIZ5;Q9Y536;F5H284;A2BFH1	Peptidyl-prolyl cis-trans isomerase A;Peptidyl-prolyl cis-trans isomerase	3.64335	0.00221177
23406	COTL1	Q14019;H3BT58	Q14019;H3BT58	Coactosin-like protein	3.57791	0.00359728
5004	ORM1	P02763	P02763	Alpha-1-acid glycoprotein 1	3.53847	0.00438347
7167	TPI1	P60174-1;P60174;P60174-4	P60174-1;P60174;P60174-4;U3KPZ0;U3KQF3;U3KPS5	Triosephosphate isomerase	3.5024	0.00205025
4637	MYL6	J3KND3;G8JLA2;F8W1R7;P60660-2;P60660;G3V1V0;B7Z6Z4;G3V1Y7;F8VPF3;F8VZU9;F8W180	J3KND3;G8JLA2;F8W1R7;P60660-2;P60660;G3V1V0;B7Z6Z4;G3V1Y7;F8VPF3;F8VZU9;F8W180;H0YI43;F8VXL3	Myosin light polypeptide 6	3.45391	0.00307595
301	ANXA1	P04083;Q5T3N1	P04083;Q5T3N1;Q5T3N0	Annexin A1	3.42328	0.00418654
4191	MDH2	P40926;G3XAL0;E9PDB2	P40926;G3XAL0;E9PDB2	Malate dehydrogenase, mitochondrial;Malate dehydrogenase	3.41521	0.00244915
2023	ENO1	P06733	P06733;K7EM90;K7ERS8	Alpha-enolase	3.33088	0.0029613
6652	SORD	Q00796;H0YLA4	Q00796;H0YLA4;B7Z3A6;H0YKB3	Sorbitol dehydrogenase	3.32701	0.00298652
2934	GSN	P06396-2;F5H1A8;P06396-3;P06396;Q5T0H9	P06396-2;F5H1A8;P06396-3;P06396;Q5T0H9;CON__Q3SX14;Q5T0H8;Q5T0I0;Q5T0H7;Q5T0I1;REV__F5H555;REV__H0YJM7;REV__Q6TDU7-4;REV__Q6TDU7-2;REV__Q6TDU7;REV__F8W8F9	Gelsolin	3.25698	0.00356099
7171	TPM4	K7EQW8	K7EQW8		3.18741	0.00447276
5878	RAB5C	P51148;P51148-2;K7ERI8;K7ERQ8;F8VVK3;K7ENY4	P51148;P51148-2;K7ERI8;K7ERQ8;F8VVK3;K7ENY4;F8VWU4;F8VVZ0;F8WCY6;F8WD79;F8VPW9;F8VSF8;F8VWZ7;K7EIP6;K7EN06	Ras-related protein Rab-5C	3.14885	0.00513466
183	AGT	P01019	P01019	Angiotensinogen;Angiotensin-1;Angiotensin-2;Angiotensin-3;Angiotensin-4;Angiotensin 1-9;Angiotensin 1-7;Angiotensin 1-5;Angiotensin 1-4	3.14436	0.0104177
813	CALU	O43852;O43852-3;O43852-6;O43852-2;O43852-4;O43852-10;O43852-15;H0Y875;O43852-5	O43852;O43852-3;O43852-6;O43852-2;O43852-4;O43852-10;O43852-15;H0Y875;O43852-5;O43852-13;O43852-14;O43852-11;O43852-9;O43852-8;O43852-12;O43852-7	Calumenin	3.10096	0.00794961
112464	PRKCDBP	Q969G5;E9PIE3	Q969G5;E9PIE3	Protein kinase C delta-binding protein	3.06986	0.015831
7082	TJP1	Q07157;G3V1L9;Q07157-2;G5E9E7	Q07157;G3V1L9;Q07157-2;G5E9E7;H0YKB1;H0Y3R8;H0YLT6	Tight junction protein ZO-1	3.01473	0.0151165
7431	VIM	P08670;B0YJC4	P08670;B0YJC4;B0YJC5;Q5JVS8	Vimentin	2.95751	0.00748845
1892	ECHS1	P30084	P30084	Enoyl-CoA hydratase, mitochondrial	2.93956	0.00752312
7533	YWHAH	Q04917;A2IDB2	Q04917;A2IDB2;F8WEB6;A2IDB1	14-3-3 protein eta	2.92057	0.00924861
7295	TXN	P10599;P10599-2	P10599;P10599-2	Thioredoxin	2.89049	0.00829853
308	ANXA5	P08758;D6RBL5;D6RBE9;E9PHT9	P08758;D6RBL5;D6RBE9;E9PHT9;D6RCN3	Annexin A5;Annexin	2.87387	0.0148684
3303	HSPA1A	P08107;P08107-2;E7EP94	P08107;P08107-2;E7EP94	Heat shock 70 kDa protein 1A/1B	2.84921	0.00943511
25796	PGLS	O95336;M0R261;M0R1L2;M0R0U3	O95336;M0R261;M0R1L2;M0R0U3	6-phosphogluconolactonase	2.84668	0.0103907
10247	HRSP12	P52758;H0YBX3;H0YB34	P52758;H0YBX3;H0YB34	Ribonuclease UK114	2.83946	0.0179323
3956	LGALS1	P09382	P09382	Galectin-1	2.81273	0.0125892
2243	FGA	P02671;P02671-2	P02671;P02671-2;REV__Q9UKV0-10;REV__Q9UKV0-3;REV__Q9UKV0-4;REV__Q9UKV0-2;REV__Q9UKV0;REV__Q9UQL6-2;REV__Q9UKV0-5;REV__Q9UKV0-7;REV__Q9UQL6;REV__Q9UQL6-3	Fibrinogen alpha chain;Fibrinopeptide A;Fibrinogen alpha chain	2.80141	0.0151478
2266	FGG	P02679-2;C9JEU5;P02679;C9JC84	P02679-2;C9JEU5;P02679;C9JC84	Fibrinogen gamma chain	2.79664	0.0168634
3514	IGKC	P01834	P01834	Ig kappa chain C region	2.72299	0.0177889
58533	SNX6	Q9UNH7;Q9UNH7-2;B4DJS7;G3V5X9	Q9UNH7;Q9UNH7-2;B4DJS7;G3V5X9;H0YJF8;G3V4Z5;G3V5U2;G3V2U1;Q86XE0-2;Q86XE0	Sorting nexin-6	2.71975	0.0125096
7448	VTN	P04004	P04004;H0YJW9	Vitronectin;Vitronectin V65 subunit;Vitronectin V10 subunit;Somatomedin-B	2.71579	0.0156845
10397	NDRG1	Q92597;E9PDL6;Q92597-3;Q92597-2	Q92597;E9PDL6;Q92597-3;Q92597-2;E5RJY1;E7ESM1;E5RIR1;E5RGM5;E5RIV1;E5RIM2;E5RI76;E5RH82;E5RK17;E5RJ98;E5RG99	Protein NDRG1	2.70791	0.0142781
7534	YWHAZ	P63104;E7EX29;B0AZS6;P63104-2;B7Z2E6;H0YB80	P63104;E7EX29;B0AZS6;P63104-2;B7Z2E6;H0YB80;E7ESK7;E9PD24;E7EVZ2;E5RIR4;E5RGE1	14-3-3 protein zeta/delta	2.64147	0.014857
2273	FHL1	Q5JXI8;Q13642-1;Q13642-5;Q13642-4;Q5JXH9;Q13642-3;Q5JXH8;Q5JXH7;Q5JXI3;Q5JXI2;Q13642	Q5JXI8;Q13642-1;Q13642-5;Q13642-4;Q5JXH9;Q13642-3;Q5JXH8;Q5JXH7;Q5JXI3;Q5JXI2;Q13642;Q5JXI0	Four and a half LIM domains protein 1	2.63799	0.0457838
81567	TXNDC5	Q86UY0;Q8NBS9;Q8NBS9-2	Q86UY0;Q8NBS9;Q8NBS9-2	Thioredoxin domain-containing protein 5	2.61559	0.0278801
2944	GSTM1	P09488;P09488-2;E7EWW9;B9ZVX7	P09488;P09488-2;E7EWW9;B9ZVX7;H3BRM6;H3BQT3	Glutathione S-transferase Mu 1	2.59949	0.0246805
10963	STIP1	P31948;G3XAD8;F5H0T1	P31948;G3XAD8;F5H0T1;F5H783;F5GXD8;H0YGI8	Stress-induced-phosphoprotein 1	2.59586	0.0162635
230	ALDOC	P09972;A8MVZ9;J3KSV6;J3QKP5;C9J8F3	P09972;A8MVZ9;J3KSV6;J3QKP5;C9J8F3;J3QKK1;K7EKH5	Fructose-bisphosphate aldolase C;Fructose-bisphosphate aldolase	2.59366	0.0163737
7345	UCHL1	P09936;D6RE83;D6R956;D6R974	P09936;D6RE83;D6R956;D6R974;D6RF53	Ubiquitin carboxyl-terminal hydrolase isozyme L1	2.58169	0.0194958
3039	HBA1	P69905	P69905;P02008	Hemoglobin subunit alpha	2.55429	0.0178493
822	CAPG	P40121;P40121-2;E7ENU9	P40121;P40121-2;E7ENU9;B8ZZL6;H7C0X8	Macrophage-capping protein	2.53957	0.0192067
3240	HP	P00738;J3QLC9;J3QR68	P00738;J3QLC9;J3QR68;H3BS21;J3KRH2;J3KSV1;J3QQI8;H3BMJ7	Haptoglobin;Haptoglobin alpha chain;Haptoglobin beta chain	2.53673	0.0248308
5245	PHB	P35232;C9JW96;C9JZ20;E7ESE2;E9PCW0	P35232;C9JW96;C9JZ20;E7ESE2;E9PCW0;B4DY47;D6RBK0	Prohibitin	2.52779	0.0191414
5236	PGM1	P36871;P36871-2;P36871-3	P36871;P36871-2;P36871-3	Phosphoglucomutase-1	2.51125	0.0199749
5265	SERPINA1	P01009;P01009-2;P01009-3	P01009;P01009-2;P01009-3;G3V2B9;G3V544;G3V5R8;G3V387	Alpha-1-antitrypsin;Short peptide from AAT	2.4926	0.0340598
4735	SEPT2	Q15019;Q15019-2;B5MCX3;H7C2Y0	Q15019;Q15019-2;B5MCX3;H7C2Y0;C9J2Q4;C9J938;C9JB25;C9IZU3;C9JZI2;C9IY94;C9JQJ4;H7C310;C9JFT1;F8WB65;C9JT15;C9JSE7;B5MD47;H7C1T1	Septin-2	2.48671	0.0209732
284119	PTRF	Q6NZI2;Q6NZI2-2	Q6NZI2;Q6NZI2-2;Q6NZI2-3	Polymerase I and transcript release factor	2.48017	0.0279515
1728	NQO1	P15559-2;P15559;B4DLR8;P15559-3;H3BNV2;H3BRK3	P15559-2;P15559;B4DLR8;P15559-3;H3BNV2;H3BRK3	NAD(P)H dehydrogenase [quinone] 1	2.47545	0.0292753
6648	SOD2	P04179;B3KUK2;P04179-2;F5H4R2;F5GYZ5;F5H3C5;B4E3K9;G8JLJ2	P04179;B3KUK2;P04179-2;F5H4R2;F5GYZ5;F5H3C5;B4E3K9;G8JLJ2;G5E9P6;F5GXZ9	Superoxide dismutase [Mn], mitochondrial;Superoxide dismutase	2.46986	0.0221438
8574	AKR7A2	O43488;H3BLU7	O43488;H3BLU7	Aflatoxin B1 aldehyde reductase member 2	2.40075	0.0249536
10611	PDLIM5	Q96HC4;E9PBF5;Q96HC4-4;D6RB78;Q96HC4-3;F5H0X8;Q96HC4-2;D3YTJ1;F5H7Y0	Q96HC4;E9PBF5;Q96HC4-4;D6RB78;Q96HC4-3;F5H0X8;Q96HC4-2;D3YTJ1;F5H7Y0;H0YBI4;H0Y8Y3;H0Y929;D6RAA1;D6RGG6;Q96HC4-5	PDZ and LIM domain protein 5	2.39158	0.0476614
335	APOA1	P02647;F8W696	P02647;F8W696	Apolipoprotein A-I;Truncated apolipoprotein A-I	2.37986	0.0303471
128	ADH5	P11766	P11766;H0YAG8;D6RAY0;D6R9G2;D6RFE4	Alcohol dehydrogenase class-3	2.37585	0.0297363
3306	HSPA2	P54652	P54652	Heat shock-related 70 kDa protein 2	2.33484	0.033993
6050	RNH1	P13489;H0YCR7	P13489;H0YCR7;E9PMJ3;E9PLZ3;E9PIM9;E9PMA9;E9PMN0;E9PIK5	Ribonuclease inhibitor	2.27692	0.0339703
9368	SLC9A3R1	O14745;B3KY21;J3QRP6	O14745;B3KY21;J3QRP6;J3QRA3	Na(+)/H(+) exchange regulatory cofactor NHE-RF1	2.27257	0.0353831
2876	GPX1	P07203	P07203;P07203-2	Glutathione peroxidase 1	2.24343	0.0362458
6717	SRI	C9J0K6;B4DKK2;P30626-2;P30626	C9J0K6;B4DKK2;P30626-2;P30626;B4DHQ6	Sorcin	2.2432	0.034853
6876	TAGLN	Q01995;H0YCU9	Q01995;H0YCU9;E9PJ32	Transgelin	2.23843	0.0445161
5589	PRKCSH	P14314-2;P14314;K7ELL7	P14314-2;P14314;K7ELL7;K7EPW7;K7EKX1;K7EJ70	Glucosidase 2 subunit beta	2.23069	0.035853
5860	QDPR	P09417;B3KW71;B7Z415;D6RGG7	P09417;B3KW71;B7Z415;D6RGG7;H0Y8F7;D6RHJ7	Dihydropteridine reductase	2.22036	0.0385956
3500	IGHG1	P01857	P01857	Ig gamma-1 chain C region	2.21589	0.041877
347	APOD	P05090;C9JF17;C9JX71	P05090;C9JF17;C9JX71	Apolipoprotein D	2.20764	0.042399
11315	PARK7	Q99497;K7ELW0;K7EN27	Q99497;K7ELW0;K7EN27	Protein DJ-1	2.19296	0.0450679
3958	LGALS3	P17931;G3V3R6	P17931;G3V3R6	Galectin-3	2.18319	0.0429666
10016	PDCD6	O75340;O75340-2	O75340;O75340-2;H0Y9X3;O75340-3;E7EPW6;D6RA21;Q86W51	Programmed cell death protein 6	2.16831	0.0482202
1465	CSRP1	E9PP21;P21291;E9PND2	E9PP21;P21291;E9PND2;E9PS42	Cysteine and glycine-rich protein 1	2.15436	0.048931
118	ADD1	P35611;P35611-3;P35611-2;E7EV99;A2A3N8;E7ENY0;Q86XM2;H0Y9H2	P35611;P35611-3;P35611-2;E7EV99;A2A3N8;E7ENY0;Q86XM2;H0Y9H2;D6RF25;D6RJE2;D6RAH3;H0YFD8;H0YG19	Alpha-adducin	2.15047	0.0424469
10935	PRDX3	E9PH29;P30048	E9PH29;P30048	Thioredoxin-dependent peroxide reductase, mitochondrial	2.13161	0.0456292
4082	MARCKS	P29966	P29966	Myristoylated alanine-rich C-kinase substrate	2.10314	0.0471426
5037	PEBP1	P30086	P30086	Phosphatidylethanolamine-binding protein 1;Hippocampal cholinergic neurostimulating peptide	2.09897	0.0474751
2109	ETFB	P38117;P38117-2	P38117;P38117-2;M0QY67	Electron transfer flavoprotein subunit beta	2.0904	0.0481863
10549	PRDX4	Q13162;H7C3T4	Q13162;H7C3T4;A6NG45;A6NJJ0	Peroxiredoxin-4	2.08642	0.0488133
5595	MAPK3	P27361;P27361-2;E9PQW4;P27361-3;E9PBK7;B3KR49;E9PJF0	P27361;P27361-2;E9PQW4;P27361-3;E9PBK7;B3KR49;E9PJF0;H0YEX6;E9PRH7;H0YDH9;K7ELV1;K7EN18;Q16659	Mitogen-activated protein kinase 3	2.08063	0.0492684
51386	EIF3L	Q9Y262-2;Q9Y262;B0QY89;B0QY90	Q9Y262-2;Q9Y262;B0QY89;B0QY90;C9JHP4;C9K0Q7;H7C3A0;H0Y7E6	Eukaryotic translation initiation factor 3 subunit L	-2.1749	0.0436514
148362	BROX	Q5VW32;F5GXQ0;B7Z9G5;Q5VW33	Q5VW32;F5GXQ0;B7Z9G5;Q5VW33	BRO1 domain-containing protein BROX	-2.23581	0.0498914
1660	DHX9	Q08211	Q08211;Q08211-2;REV__H0YA90;REV__Q7Z6J0-3	ATP-dependent RNA helicase A	-2.25457	0.0375527
2873	GPS1	C9JFE4;Q13098-5;Q13098;Q13098-7;Q13098-6	C9JFE4;Q13098-5;Q13098;Q13098-7;Q13098-6;J3QS88;J3KTB0;J3QLT0;J3KSA5;J3KRJ4;J3QQX0;J3QS84;J3QLE8;J3QL53;J3KRE8	COP9 signalosome complex subunit 1	-2.27752	0.038562
51606	ATP6V1H	Q9UI12-2;Q9UI12;G3V126	Q9UI12-2;Q9UI12;G3V126;H0YB41;E5RK31;E5RJG1;E5RG49;E5RHH0	V-type proton ATPase subunit H	-2.29062	0.0442282
6632	SNRPD1	P62314;J3QLI9	P62314;J3QLI9;J3QLR7	Small nuclear ribonucleoprotein Sm D1	-2.31828	0.0412092
6814	STXBP3	O00186	O00186	Syntaxin-binding protein 3	-2.33162	0.0462513
293	SLC25A6	P12236;I7HJJ0	P12236;I7HJJ0;Q9H0C2	ADP/ATP translocase 3	-2.33276	0.0315612
667	DST	Q03001;E7ERU2;E9PEB9;E9PHM6;E7ERU0;F8W9J4;Q03001-8;J3QTQ0	Q03001;E7ERU2;E9PEB9;E9PHM6;E7ERU0;F8W9J4;Q03001-8;J3QTQ0;F6QMI7;E7ETB9;Q03001-9;Q6P0N6;Q5T0V7;Q03001-10;H0YC82;E7ESK0;E7ERX3;H0YAT7;H0YBX0;Q03001-12	Dystonin	-2.34042	0.0483302
9632	SEC24C	E7EP00;G5EA31;P53992	E7EP00;G5EA31;P53992;B4DZT4	Protein transport protein Sec24C	-2.34796	0.0430535
164	AP1G1	O43747;O43747-2;J3KQU9;B3KXW5	O43747;O43747-2;J3KQU9;B3KXW5;H3BNR4;H3BR36;H3BUN9;B3KNW1;H3BNN2;H3BRM7;H3BN71;B4DGE1	AP-1 complex subunit gamma-1	-2.3858	0.0385457
6138	RPL15	E7EQV9;P61313;E7ENU7;E7EX53	E7EQV9;P61313;E7ENU7;E7EX53;P61313-2;E7ERA2	Ribosomal protein L15;60S ribosomal protein L15	-2.40421	0.0361927
54495	TMX3	Q96JJ7;Q96JJ7-2	Q96JJ7;Q96JJ7-2;B4DIE3;H3BPB3;H3BT89;H3BVI1;F5H4F7	Protein disulfide-isomerase TMX3	-2.46806	0.0420203
7919	DDX39B	Q13838;Q13838-2;F8VQ10;B4DP52;Q5STU3;F6WLT2;F6UJC5	Q13838;Q13838-2;F8VQ10;B4DP52;Q5STU3;F6WLT2;F6UJC5;F6UN21;F6TRA5;F6S4E6;O00148-2;H0Y400;B4DIJ6;K7EQN7;B1Q2N1;H0YCC6;F6QYI9;K7EPJ3;F6R6M7;K7EN69;K7ENP6;F6QWI5;K7EL56;K7EIL8;F6U6E2;F6S2B7;F6SXL5;E7EMX2;K7EN25	Spliceosome RNA helicase DDX39B	-2.64549	0.0259469
51520	LARS	F5H698;B4DER1;Q9P2J5;B4DJ10	F5H698;B4DER1;Q9P2J5;B4DJ10	Leucine--tRNA ligase, cytoplasmic	-2.66979	0.0293613
63826	SRR	Q9GZT4	Q9GZT4;I3L3N0;I3L4B4;I3L4W4;Q3ZK31	Serine racemase	-2.67624	0.0294338
10075	HUWE1	Q7Z6Z7-2;Q7Z6Z7-3;Q7Z6Z7;H0Y5W0	Q7Z6Z7-2;Q7Z6Z7-3;Q7Z6Z7;H0Y5W0;Q5H962;H0Y659;H0Y7U1;A5YM72-2	E3 ubiquitin-protein ligase HUWE1	-2.80663	0.0228968
51144	HSD17B12	Q53GQ0	Q53GQ0;E9PI21;Q96EA9	Estradiol 17-beta-dehydrogenase 12	-3.11	0.00541743
55898	UNC45A	Q9H3U1-2;Q9H3U1	Q9H3U1-2;Q9H3U1;Q9H3U1-3	Protein unc-45 homolog A	-3.66841	0.0127137
23066	CAND2	O75155;O75155-2	O75155;O75155-2;F8WBB8	Cullin-associated NEDD8-dissociated protein 2	-3.70748	0.00939756
1175	AP2S1	P53680;M0R0N4;M0QYZ2;P53680-2;M0QZ21	P53680;M0R0N4;M0QYZ2;P53680-2;M0QZ21;M0R1S0	AP-2 complex subunit sigma	-4.58048	0.00029037
10005	ACOT8	E9PJN0;O14734;Q9BR14;E9PMC4;F6VBM3;E9PIS4;E9PRD4;H7C5A7	E9PJN0;O14734;Q9BR14;E9PMC4;F6VBM3;E9PIS4;E9PRD4;H7C5A7	Acyl-coenzyme A thioesterase 8	Only_Control
8546	AP3B1	E5RJ68;O00203	E5RJ68;O00203;H0YBD0	AP-3 complex subunit beta-1	Only_Control
25852	ARMC8	Q8IUR7-8;Q8IUR7-3;Q8IUR7-2;A8MTG8;Q8IUR7;G5E9V7;Q8IUR7-6;G5E9V6;B7Z637;Q8IUR7-7;C9J8P8;C9JAA7	Q8IUR7-8;Q8IUR7-3;Q8IUR7-2;A8MTG8;Q8IUR7;G5E9V7;Q8IUR7-6;G5E9V6;B7Z637;Q8IUR7-7;C9J8P8;C9JAA7;H7C5B7;H7C5H2;C9JBY2;C9J2I1	Armadillo repeat-containing protein 8	Only_Control
407	ARR3	P36575;P36575-2	P36575;P36575-2;D6RCT3	Arrestin-C	Only_Control
491	ATP2B2	Q01814-6;Q01814-8;Q01814-5;Q01814;H0Y7S3	Q01814-6;Q01814-8;Q01814-5;Q01814;H0Y7S3	Plasma membrane calcium-transporting ATPase 2	Only_Control
8815	BANF1	O75531	O75531	Barrier-to-autointegration factor	Only_Control
8896	BUD31	C9JNV2;P41223	C9JNV2;P41223	Protein BUD31 homolog	Only_Control
55337	C19orf66	K7EML3;Q9NUL5-3;Q9NUL5-2;Q9NUL5-4;Q9NUL5	K7EML3;Q9NUL5-3;Q9NUL5-2;Q9NUL5-4;Q9NUL5	UPF0515 protein C19orf66	Only_Control
1108	CHD4	F5GWX5;Q14839;Q14839-2	F5GWX5;Q14839;Q14839-2;Q12873-2;Q12873;Q12873-3;F5H6N4;Q5TG85;K7EMY3;I3L229;H7C3H7;H7C0J3	Chromodomain-helicase-DNA-binding protein 4	Only_Control
91782	CHMP7	E5RJI3;Q8WUX9;B4DKJ6;E5RIU9	E5RJI3;Q8WUX9;B4DKJ6;E5RIU9	Charged multivesicular body protein 7	Only_Control
26047	CNTNAP2	Q9UHC6	Q9UHC6;B7Z1Y6;H0Y4J0	Contactin-associated protein-like 2	Only_Control
25839	COG4	Q9H9E3-3;Q9H9E3;J3KNI1;Q9H9E3-2	Q9H9E3-3;Q9H9E3;J3KNI1;Q9H9E3-2	Conserved oligomeric Golgi complex subunit 4	Only_Control
84342	COG8	H3BQV3;Q96MW5	H3BQV3;Q96MW5;H3BMQ9;H3BSH5	Conserved oligomeric Golgi complex subunit 8	Only_Control
10815	CPLX1	D6RI11;O14810	D6RI11;O14810;D6RAG3	Complexin-1	Only_Control
1491	CTH	P32929-3;P32929;P32929-2	P32929-3;P32929;P32929-2	Cystathionine gamma-lyase	Only_Control
8454	CUL1	Q13616	Q13616	Cullin-1	Only_Control
8451	CUL4A	Q13619-2;Q13619	Q13619-2;Q13619	Cullin-4A	Only_Control
1756	DMD	P11532-4;E9PDN5;P11532;P11532-3;P11532-2;H0Y304;H0Y8D5	P11532-4;E9PDN5;P11532;P11532-3;P11532-2;H0Y304;H0Y8D5;F5GZY3;E7EQR9;E7EQS5;F8VX32;E7ESB2;H0Y3E8;P11532-10;P11532-9;P11532-8;P11532-7;P11532-5;P11532-6;Q4G0X0	Dystrophin	Only_Control
23644	EDC4	Q6P2E9;Q6P2E9-2	Q6P2E9;Q6P2E9-2;I3L2F4;I3L0V0;I3L3M2	Enhancer of mRNA-decapping protein 4	Only_Control
8721	EDF1	O60869-2;O60869	O60869-2;O60869	Endothelial differentiation-related factor 1	Only_Control
7957	EPM2A	O95278;O95278-2;O95278-3;O95278-6;O95278-4;O95278-7;O95278-8;O95278-5	O95278;O95278-2;O95278-3;O95278-6;O95278-4;O95278-7;O95278-8;O95278-5;H0Y6I8	Laforin	Only_Control
2159	F10	P00742	P00742	Coagulation factor X;Factor X light chain;Factor X heavy chain;Activated factor Xa heavy chain	Only_Control
2230	FDX1	P10109	P10109	Adrenodoxin, mitochondrial	Only_Control
2235	FECH	P22830;P22830-2;K7ELX4	P22830;P22830-2;K7ELX4;K7EPN2;K7EJX5;K7EKP7;K7EJM8	Ferrochelatase, mitochondrial	Only_Control
2247	FGF2	P09038-2;P09038-3;P09038-1;P09038	P09038-2;P09038-3;P09038-1;P09038	Fibroblast growth factor 2	Only_Control
80308	FLAD1	Q8NFF5-3;Q5T196;Q8NFF5-2;Q8NFF5;Q8NFF5-4;Q8NFF5-5	Q8NFF5-3;Q5T196;Q8NFF5-2;Q8NFF5;Q8NFF5-4;Q8NFF5-5;Q5T191	FAD synthase;Molybdenum cofactor biosynthesis protein-like region;FAD synthase region	Only_Control
51608	GET4	Q7L5D6;Q7L5D6-2;C9JPA8;C9JHN8	Q7L5D6;Q7L5D6-2;C9JPA8;C9JHN8;C9JY46	Golgi to ER traffic protein 4 homolog	Only_Control
2773	GNAI3	P08754	P08754	Guanine nucleotide-binding protein G(k) subunit alpha	Only_Control
2941	GSTA4	O15217;Q6P4G1	O15217;Q6P4G1;Q5JW88	Glutathione S-transferase A4;Glutathione S-transferase	Only_Control
10767	HBS1L	Q9Y450-4;Q9Y450;B7Z524;H0YDX7;J3QT46;B7Z1K2	Q9Y450-4;Q9Y450;B7Z524;H0YDX7;J3QT46;B7Z1K2;H0YES5;E9PHZ9;E9PJ90;E9PN23;E9PS53;G5E991;E9PMN1;E9PLR4;Q9Y450-2	HBS1-like protein	Only_Control
9026	HIP1R	O75146	O75146	Huntingtin-interacting protein 1-related protein	Only_Control
3265	HRAS	P01112;P01112-2	P01112;P01112-2	GTPase HRas;GTPase HRas, N-terminally processed	Only_Control
3679	ITGA7	Q13683-9;J3KNV4;Q13683-7;Q13683-3;Q13683;Q13683-13;H2N331;H7BYL2;Q13683-10	Q13683-9;J3KNV4;Q13683-7;Q13683-3;Q13683;Q13683-13;H2N331;H7BYL2;Q13683-10;G3V2I4;G3V2C6;H0YJ98	Integrin alpha-7;Integrin alpha-7 heavy chain;Integrin alpha-7 light chain;Integrin alpha-7 70 kDa form	Only_Control
3716	JAK1	P23458	P23458	Tyrosine-protein kinase JAK1	Only_Control
91289	LMF2	Q9BU23-3;Q9BU23-2;Q9BU23	Q9BU23-3;Q9BU23-2;Q9BU23	Lipase maturation factor 2	Only_Control
23658	LSM5	B8ZZF8;Q9Y4Y9	B8ZZF8;Q9Y4Y9	U6 snRNA-associated Sm-like protein LSm5	Only_Control
4067	LYN	P07948-2;P07948	P07948-2;P07948;E5RJ37;P08631-3;P08631-2;A8K4G3;P08631-4;H0Y3C5;P08631;J3KPD6	Tyrosine-protein kinase Lyn	Only_Control
4217	MAP3K5	Q99683	Q99683;A6NIA0	Mitogen-activated protein kinase kinase kinase 5	Only_Control
79109	MAPKAP1	Q9BPZ7-3;Q9BPZ7;Q9BPZ7-4;Q9BPZ7-6;Q9BPZ7-2	Q9BPZ7-3;Q9BPZ7;Q9BPZ7-4;Q9BPZ7-6;Q9BPZ7-2;B1AMB1;H0Y7F8;B1AMB2;B7Z5E5;B1AMA5;Q9BPZ7-5	Target of rapamycin complex 2 subunit MAPKAP1	Only_Control
54708	MARCH5	Q9NX47	Q9NX47	E3 ubiquitin-protein ligase MARCH5	Only_Control
4155	MBP	P02686-3;J3QL64;P02686-5;P02686;A8MZH3;E9PJ72;C9J6H1	P02686-3;J3QL64;P02686-5;P02686;A8MZH3;E9PJ72;C9J6H1	Myelin basic protein	Only_Control
4259	MGST3	O14880;Q5VV89;Q5VV87	O14880;Q5VV89;Q5VV87	Microsomal glutathione S-transferase 3	Only_Control
55257	MRGBP	Q9NV56	Q9NV56	MRG/MORF4L-binding protein	Only_Control
64975	MRPL41	Q8IXM3	Q8IXM3	39S ribosomal protein L41, mitochondrial	Only_Control
56945	MRPS22	G5E9W7;G5E9V5;P82650;H7C5F2;Q9H3I1;H7C5H3	G5E9W7;G5E9V5;P82650;H7C5F2;Q9H3I1;H7C5H3;H7C5L9;C9J5D8	28S ribosomal protein S22, mitochondrial	Only_Control
4647	MYO7A	B9A011;Q13402-7;Q13402-6;Q13402;Q13402-2;Q13402-5;H7C4D8	B9A011;Q13402-7;Q13402-6;Q13402;Q13402-2;Q13402-5;H7C4D8;B9A012;Q13402-3;Q13402-4	Unconventional myosin-VIIa	Only_Control
51517	NCKIPSD	Q9NZQ3-4;Q9NZQ3-3;Q9NZQ3-2;Q9NZQ3;H7C2K2;Q9NZQ3-5	Q9NZQ3-4;Q9NZQ3-3;Q9NZQ3-2;Q9NZQ3;H7C2K2;Q9NZQ3-5;H7C0T9;C9JSC3	NCK-interacting protein with SH3 domain	Only_Control
4801	NFYB	P25208;F8VSL3	P25208;F8VSL3	Nuclear transcription factor Y subunit beta	Only_Control
9631	NUP155	E9PF10;O75694-2;O75694	E9PF10;O75694-2;O75694	Nuclear pore complex protein Nup155	Only_Control
9818	NUPL1	Q5JRG1;Q9BVL2-2;H7BYF2;Q9BVL2-3;Q9BVL2	Q5JRG1;Q9BVL2-2;H7BYF2;Q9BVL2-3;Q9BVL2	Nucleoporin p58/p45	Only_Control
5082	PDCL	Q13371	Q13371	Phosducin-like protein	Only_Control
5321	PLA2G4A	E7EU42;P47712	E7EU42;P47712	Cytosolic phospholipase A2;Phospholipase A2;Lysophospholipase	Only_Control
23654	PLXNB2	O15031	O15031;A6QRG9;E2PU09;A6QRH1;H0Y7X5;H0Y6J7	Plexin-B2	Only_Control
5562	PRKAA1	Q13131;Q13131-2	Q13131;Q13131-2;Q96E92	5-AMP-activated protein kinase catalytic subunit alpha-1	Only_Control
24148	PRPF6	O94906-2;O94906	O94906-2;O94906	Pre-mRNA-processing factor 6	Only_Control
114971	PTPMT1	Q8WUK0-2;Q8WUK0;Q8WUK0-3;E9PQM0	Q8WUK0-2;Q8WUK0;Q8WUK0-3;E9PQM0	Phosphatidylglycerophosphatase and protein-tyrosine phosphatase 1	Only_Control
10952	SEC61B	P60468	P60468;S4R3B5	Protein transport protein Sec61 subunit beta	Only_Control
64374	SIL1	Q9H173;D6REA1	Q9H173;D6REA1	Nucleotide exchange factor SIL1	Only_Control
9123	SLC16A3	O15427;J3QQS9;J3QQV2;J3QSC3	O15427;J3QQS9;J3QQV2;J3QSC3;J3QRP8;J3QLE3;J3KTM6;J3QRU2;J3KT83;J3QRA0;J3KTI8	Monocarboxylate transporter 4	Only_Control
22938	SNW1	Q13573;G3V3A4;G3V5R3;G3V4X8	Q13573;G3V3A4;G3V5R3;G3V4X8	SNW domain-containing protein 1	Only_Control
9784	SNX17	Q15036-2;Q15036	Q15036-2;Q15036;B4DDM3;F8WAZ0	Sorting nexin-17	Only_Control
6653	SORL1	Q92673	Q92673;E9PKB0;E9PS32;E9PP43;E9PPB3	Sortilin-related receptor	Only_Control
114790	STK11IP	Q8N1F8-2;C9JQV3;Q8N1F8	Q8N1F8-2;C9JQV3;Q8N1F8;M0QYE5;REV__H3BSG6	Serine/threonine-protein kinase 11-interacting protein	Only_Control
55333	SYNJ2BP	P57105	P57105	Synaptojanin-2-binding protein	Only_Control
51347	TAOK3	Q9H2K8;G3V1Q8	Q9H2K8;G3V1Q8;H0YF68;Q7L7X3-2;Q9UL54-3	Serine/threonine-protein kinase TAO3	Only_Control
6892	TAPBP	O15533-2;O15533;D3YTI9;A2AB90;O15533-3;O15533-4	O15533-2;O15533;D3YTI9;A2AB90;O15533-3;O15533-4;C9JA35;REV__A2RRM7	Tapasin	Only_Control
7014	TERF2	Q15554;Q15554-3;H3BR06;U3KQ35;Q15554-2	Q15554;Q15554-3;H3BR06;U3KQ35;Q15554-2;J3KSZ6;H3BTA7;J3KSJ9;H3BR37	Telomeric repeat-binding factor 2	Only_Control
7064	THOP1	P52888;K7EP46	P52888;K7EP46;K7EKB6;K7EMU4;K7EIK4;K7EL32;B3KSE2;K7EL02	Thimet oligopeptidase	Only_Control
7150	TOP1	P11387	P11387	DNA topoisomerase 1	Only_Control
83696	TRAPPC9	Q96Q05-3;Q96Q05;Q96Q05-2	Q96Q05-3;Q96Q05;Q96Q05-2;H0YBR0	Trafficking protein particle complex subunit 9	Only_Control
347733	TUBB2B	Q9BVA1	Q9BVA1	Tubulin beta-2B chain	Only_Control
55823	VPS11	U3KPW6;Q9H270	U3KPW6;Q9H270	Vacuolar protein sorting-associated protein 11 homolog	Only_Control
57617	VPS18	Q9P253	Q9P253	Vacuolar protein sorting-associated protein 18 homolog	Only_Control
22911	WDR47	O94967-2;O94967;O94967-3;O94967-4;E9PKZ6;E9PR96	O94967-2;O94967;O94967-3;O94967-4;E9PKZ6;E9PR96	WD repeat-containing protein 47	Only_Control
64328	XPO4	Q9C0E2;F2Z2X4	Q9C0E2;F2Z2X4	Exportin-4	Only_Control
55854	ZC3H15	Q8WU90	Q8WU90;B4DMW2;H7C466;F8WB26	Zinc finger CCCH domain-containing protein 15	Only_Control
84936	ZFYVE19	H3BN64;Q96K21-4;H3BRF9;Q96K21-2;Q96K21;H3BRM1;Q96K21-3	H3BN64;Q96K21-4;H3BRF9;Q96K21-2;Q96K21;H3BRM1;Q96K21-3;H3BUW6	Zinc finger FYVE domain-containing protein 19	Only_Control
7756	ZNF207	O43670-2;O43670;J3QRS9;O43670-4;J3QS27;J3KTL1;J3KRB6;J3KRW6;H0Y3M2	O43670-2;O43670;J3QRS9;O43670-4;J3QS27;J3KTL1;J3KRB6;J3KRW6;H0Y3M2;J3KS31;O43670-3	Zinc finger protein 207	Only_Control
9183	ZW10	O43264;A1A528	O43264;A1A528;F5H3C1	Centromere/kinetochore protein zw10 homolog	Only_Control
